# Supplementary material for: A unified framework for estimating country-specific cumulative incidence for 18 diseases stratified by polygenic risk
Source: Nat Commun. 2024 Jun 12;15:5007. doi: 10.1038/s41467-024-48938-2 (PMC11169548; doi:10.1038/s41467-024-48938-2)
Supplement: Supplementary file 4 — Supplementary Data 1 [file 41467_2024_48938_MOESM4_ESM.xlsx]

## Sheet: Supplementary Data 1
Supplementary Data 1. Descriptive statistics (prevalence, follow-up and age at onset) for each phenotype by study.
Disease	Study	Prevalence	Median Follow-Up	IQR Follow-Up	% Female in Cases	% Female in Controls	Number of Cases	Number of Controls	Median Age at Onset	IQR Age at Onset
All Cancers	FinnGen	19.12	60.01	22.48	47.9	57.8	78788	333302	64.6	17.2
Colorectal Cancer	FinnGen	1.66	60.01	22.48	40.9	56.1	6847	405243	68.3	15.8
Breast Cancer	FinnGen	8.16	58.55	25.51	100	100	18786	211490	59	16.6
Type 2 Diabetes	FinnGen	15.79	23.97	0.05	44.4	58	65083	347007	60.6	16.1
Prostate Cancer	FinnGen	8.36	61.65	18.74	0	0	15199	166615	69.2	11.4
Coronary Heart Disease	FinnGen	11.4	23.97	0.05	28.6	59.4	46959	365131	66.4	16.7
Skin Melanoma	FinnGen	0.78	23.97	0.05	48.3	55.9	3194	408896	61.3	21
Asthma	FinnGen	11.33	23.97	0.05	61.2	55.2	46683	365407	48.1	33.8
Type 1 Diabetes	FinnGen	1.05	23.97	0.05	49.8	55.9	4320	407770	13.3	20.3
Atrial Fibrillation	FinnGen	12.31	23.97	0.05	37.3	58.5	50742	361348	69.5	16.2
Major Depression	FinnGen	11.57	23.97	0.05	67.5	54.4	47695	364395	41.7	25.6
Lung Cancer	FinnGen	1.54	60.01	22.48	21.2	56.4	6340	405750	71.6	11.3
Rheumatoid Arthritis	FinnGen	2.39	23.97	0.05	68.5	55.6	9866	402224	55.1	20.5
Hip Osteoarthritis	FinnGen	5.89	23.97	0.05	53.4	56	24254	387836	65.1	15.6
Knee Osteoarthritis	FinnGen	11.85	23.97	0.05	58.9	55.5	48835	363255	59.2	16.5
Gout	FinnGen	2.32	23.97	0.05	23.4	56.7	9568	402522	66.5	19.1
Epilepsy	FinnGen	3.13	56.97	13.81	49.3	56.1	12891	399199	43.7	42.6
Appendicitis	FinnGen	7.68	52.93	10.21	54.2	56	31628	380462	31.7	25.9
All Cancers	Estonian Biobank	8.78	17.7	0	66.6	65.4	17546	182322	58.6	20.6
Appendicitis	Estonian Biobank	6.75	17.7	0	65.3	65.6	13497	186371	23.7	21.8
Asthma	Estonian Biobank	11.71	17.7	0	68.9	65.1	23402	176466	42.3	30.5
Atrial Fibrillation	Estonian Biobank	5.96	17.7	0	56.1	66.1	11917	187951	65.5	17.4
Breast Cancer	Estonian Biobank	2.05	17.7	0	100	100	2690	128295	54.2	17.2
Coronary Heart Disease	Estonian Biobank	8.8	17.7	0	55.7	66.5	17594	182274	62.4	15.8
Colorectal Cancer	Estonian Biobank	0.86	17.7	0	62.6	65.6	1725	198143	65.5	17.1
Epilepsy	Estonian Biobank	2.5	17.7	0	59.8	65.7	4997	194871	37.4	31.7
Gout	Estonian Biobank	5.37	17.7	0	44.7	66.7	10729	189139	57.6	19
Hip Osteoarthritis	Estonian Biobank	11.18	17.7	0	73.6	64.5	22351	177517	58.8	16.4
Knee Osteoarthritis	Estonian Biobank	19.39	17.7	0	71.1	64.2	38755	161113	55.6	16.5
Major Depression	Estonian Biobank	25.98	17.7	0	76.4	61.7	51926	147942	39.9	23.3
Skin Melanoma	Estonian Biobank	0.69	17.7	0	70.6	65.5	1383	198485	51.3	26.5
Prostate Cancer	Estonian Biobank	3.29	17.7	0	0	0	2266	66617	66.1	12.3
Rheumatoid Arthritis	Estonian Biobank	1.2	17.7	0	84.2	65.3	2389	197479	53.5	19.7
Type 1 Diabetes	Estonian Biobank	0.25	17.7	0	60.7	65.5	501	199367	27.1	21.8
Type 2 Diabetes	Estonian Biobank	6.22	17.7	0	63.4	65.7	12425	187443	58.2	16
Lung Cancer	Estonian Biobank	0.44	17.7	0	43.8	65.6	879	198989	65.2	16.3
All Cancers	Generation Scotland	28.5	39.8	0	59.8	55	2002	5016	61	16.13
Appendicitis	Generation Scotland	7.4	39.8	0	54.3	56.5	519	6499	27.7	24.86
Asthma	Generation Scotland	14.1	39.8	0	60.4	55.7	989	6029	46.3	32.39
Breast Cancer	Generation Scotland	12.8	39.8	0	100	100	508	3447	56.7	13.59
Coronary Heart Disease	Generation Scotland	18	39.8	0	38.4	60.3	1260	5758	60.8	14.93
Epilepsy	Generation Scotland	2.9	39.8	0	56.5	56.4	200	6818	44.8	31.33
Hip Osteoarthritis	Generation Scotland	7.4	39.8	0	59.3	56.1	516	6502	63.9	12.37
Knee Osteoarthritis	Generation Scotland	7.7	39.8	0	58.7	56.2	538	6480	64.3	12.57
Major Depression	Generation Scotland	3.9	39.8	0	70	55.8	273	6745	49.1	20.65
Skin Melanoma	Generation Scotland	1.1	39.8	0	66.7	56.2	78	6940	60.7	24.05
Prostate Cancer	Generation Scotland	7.4	39.8	0	0	0	226	2837	66.7	8.18
Rheumatoid Arthritis	Generation Scotland	0.3	39.8	0	94.4	56.3	18	7000	65.5	5.85
Type 1 Diabetes	Generation Scotland	1.1	39.8	0	48.7	56.4	78	6940	41.6	26.48
Type 2 Diabetes	Generation Scotland	8.7	39.8	0	46.7	57.3	613	6405	63.9	13.66
Lung Cancer	Generation Scotland	2.3	39.8	0	61.1	56.2	162	6856	65.7	10.47
All Cancers	Mass General Brigham	40.85	10.19	13.2	51.3	57.8	15947	23089	59.3	17.1
Appendicitis	Mass General Brigham	1.42	10.15	13.2	59.3	55	550	38226	50.1	25.9
Asthma	Mass General Brigham	24.78	9.84	13.2	65.4	53.8	8451	25652	50.2	25.2
Breast Cancer	Mass General Brigham	10.2	10.52	13.4	100	100	2196	19329	56.4	16.5
Coronary Heart Disease	Mass General Brigham	31.37	10.19	13.2	42.6	60.9	12245	26791	61	17.1
Colorectal Cancer	Mass General Brigham	4.38	10.19	13.2	52	55.3	1710	37326	62.6	15.6
Epilepsy	Mass General Brigham	12.24	7.54	11.5	54.9	53.3	2507	17981	47.8	30
Gout	Mass General Brigham	8.86	8.8	12.4	25.4	55.6	2807	28880	62.4	16.9
Hip Osteoarthritis	Mass General Brigham	16.01	9.92	13.1	56.3	54.4	6018	31572	63.9	15.6
Knee Osteoarthritis	Mass General Brigham	22.91	9.99	13.1	55.5	54.6	8665	29150	61.5	15.5
Major Depression	Mass General Brigham	35.33	10.16	13.2	61.5	51.6	13323	24387	50.9	25.6
Skin Melanoma	Mass General Brigham	16.02	10.19	13.2	48.9	56.3	6254	32782	63.4	16.2
Prostate Cancer	Mass General Brigham	14.09	9.84	13	0	0	2466	15038	64.9	11.6
Rheumatoid Arthritis	Mass General Brigham	1.07	10.14	13.2	77.4	54.7	412	38153	62	19.7
Type 1 Diabetes	Mass General Brigham	0.32	9.43	12.7	51.4	56.8	105	33163	55.9	28.8
Type 2 Diabetes	Mass General Brigham	14.82	10.18	13.2	45.5	56.8	5768	33163	60.9	16.9
Lung Cancer	Mass General Brigham	3.94	10.19	13.2	53.7	55.2	1539	37497	65.6	15.1
Breast Cancer	UK Biobank	6.31	24.1	0	100	100	15298	227273	60.5	13.91
Epilepsy	UK Biobank	1.33	24.1	0	48.7	54.3	5935	441397	60.8	16.93
Gout	UK Biobank	1.81	24.1	0	15.1	54.9	8092	439240	68.5	11.48
Prostate Cancer	UK Biobank	5.74	24.1	0	0	0	11743	193018	67.9	9.05
Rheumatoid Arthritis	UK Biobank	0.22	24.1	0	72.5	54.2	1002	446330	64.3	13.21
Type 1 Diabetes	UK Biobank	0.22	24.1	0	47.7	54.2	996	446336	55.7	16.13
All Cancers	Genomics England	47.12	29.4	0	56.465	61.3	13867	15560	63.7	18.19
Appendicitis	Genomics England	2.02	29.4	0	56.492	59.1	593	28834	34.2	25.31
Asthma	Genomics England	15.06	29.4	0	68.344	57.4	4432	24995	42.1	30.55
Atrial Fibrillation	Genomics England	7.51	29.4	0	42.598	60.4	2209	27218	70.8	14.25
Breast Cancer	Genomics England	17.1	29.4	0	100	100	2966	14403	60.8	20.1
Coronary Heart Disease	Genomics England	7.6	29.4	0	35.66	60.9	2235	27192	66.3	16.39
Colorectal Cancer	Genomics England	6.92	29.4	0	44.029	60.1	2035	27392	69.8	15.44
Epilepsy	Genomics England	2.63	29.4	0	59.097	59	775	28652	43.3	29.45
Gout	Genomics England	2.15	29.4	0	21.609	59.8	634	28793	68	15.24
Hip Osteoarthritis	Genomics England	3.18	29.4	0	62.327	58.9	937	28490	67.2	15
Knee Osteoarthritis	Genomics England	5.94	29.4	0	55.238	59.3	1747	27680	64.2	18.12
Major Depression	Genomics England	0.3	29.4	0	72.414	59	87	29340	50	22.46
Skin Melanoma	Genomics England	1.5	29.4	0	49.433	59.2	441	28986	63.8	20.01
Prostate Cancer	Genomics England	7.47	29.4	0	0	0	901	11156	67.2	9.77
Rheumatoid Arthritis	Genomics England	0.27	29.4	0	72.152	59	79	29348	62.2	15.43
Type 1 Diabetes	Genomics England	1.37	29.4	0	52.488	59.1	402	29025	52.1	28.76
Type 2 Diabetes	Genomics England	8.78	29.4	0	47	60.2	2583	26844	63.4	17.63
Lung Cancer	Genomics England	5.34	29.4	0	49.618	59.6	1570	27857	69.9	12.52
All Cancers	HUNT	18.56	25	18.1	48.3	54	12940	56775	68.7	17.7
Appendicitis	HUNT	2.62	25	18.1	46.8	53.1	1825	67890	42.3	29
Asthma	HUNT	5.61	25	18.1	56	52.7	3913	65802	55.4	28.1
Atrial Fibrillation	HUNT	11.48	25	18.1	43.6	54.1	8002	61713	76.7	15.4
Breast Cancer	HUNT	4.87	25	17.7	100	100	1795	35091	62.7	18.7
Colorectal Cancer	HUNT	2.98	25	18.1	49.1	53	2076	67639	73.1	15.1
Epilepsy	HUNT	2.54	25	18.1	48	53	1769	67946	56.8	36.1
Gout	HUNT	1.96	25	18.1	35.1	53.3	1364	68351	74.4	19.2
Hip Osteoarthritis	HUNT	7.11	25	18.1	64.6	52	4959	64756	68.8	16.4
Knee Osteoarthritis	HUNT	8.07	25	18.1	59.4	52.3	5627	64088	64.4	17.9
Major Depression	HUNT	7.35	25	18.1	64.1	52	5123	64592	50.8	26.5
Skin Melanoma	HUNT	1.51	25	18.1	52.5	52.9	1054	68661	63.9	21.2
Prostate Cancer	HUNT	7.27	25	18.4	0	0	2379	30368	70.7	12.4
Rheumatoid Arthritis	HUNT	1.69	25	18.1	68.2	52.6	1177	68538	62.4	20
Type 2 Diabetes	HUNT	5.83	25	18.1	47.8	53.2	4066	65649	70.6	18.7
Lung Cancer	HUNT	1.72	25	18.1	44.1	53.1	1197	68518	71.2	13
Breast Cancer	HUNT	4.87	25	17.7	100	100	1795	35091	62.7	18.7
Coronary Heart Disease	HUNT	15.83	25	18.1	38.4	55.6	11033	58682	68.5	17.6
Colorectal Cancer	HUNT	2.98	25	18.1	49.1	53	2076	67639	73.1	15.1
Epilepsy	HUNT	2.54	25	18.1	48	53	1769	67946	56.8	36.1
Gout	HUNT	1.96	25	18.1	35.1	53.3	1364	68351	74.4	19.2
Hip Osteoarthritis	HUNT	7.11	25	18.1	64.6	52	4959	64756	68.8	16.4
Knee Osteoarthritis	HUNT	8.07	25	18.1	59.4	52.3	5627	64088	64.4	17.9
Major Depression	HUNT	7.35	25	18.1	64.1	52	5123	64592	50.8	26.5
Skin Melanoma	HUNT	1.51	25	18.1	52.5	52.9	1054	68661	63.9	21.2
Prostate Cancer	HUNT	7.27	25	18.4	0	0	2379	30368	70.7	12.4
Rheumatoid Arthritis	HUNT	1.69	25	18.1	68.2	52.6	1177	68538	62.4	20
Type 2 Diabetes	HUNT	5.83	25	18.1	47.8	53.2	4066	65649	70.6	18.7
Lung Cancer	HUNT	1.72	25	18.1	44.1	53.1	1197	68518	71.2	13
