# Supplementary material for: A unified framework for estimating country-specific cumulative incidence for 18 diseases stratified by polygenic risk
Source: Nat Commun. 2024 Jun 12;15:5007. doi: 10.1038/s41467-024-48938-2 (PMC11169548; doi:10.1038/s41467-024-48938-2)
Supplement: Supplementary file 5 — Supplementary Data 2 [file 41467_2024_48938_MOESM5_ESM.xlsx]

## Sheet: Supplementary Data 2
Supplementary Data 2. Meta-analyzed Hazard Ratios per Standard Deviation of a disease relevant polygenic risk score. Age, sex and 'age and sex' stratified results also provided.
Sex	Age Quartile	Phenotype	Beta	SE	Pval	HR	Cineg	Cipos	QHet	HetPval
Both	All ages	All Cancers	0.13	0.003	0	1.14	1.14	1.15	108.712	0
Both	All ages	Appendicitis	0.06	0.005	0	1.06	1.05	1.07	3.747	0.586439
Both	All ages	Colorectal Cancer	0.37	0.009	0	1.45	1.43	1.48	52.52	1.07e-10
Both	All ages	CHD	0.28	0.004	0	1.66	1.64	1.68	181.126	0
Both	All ages	Gout	0.5	0.006	0	1.27	1.26	1.28	499.593	0
Both	All ages	Hip Osteoarthritis	0.24	0.004	0	1.18	1.15	1.21	28.342	3.12e-05
Both	All ages	Knee Osteoarthritis	0.23	0.003	0	1.25	1.25	1.26	357.182	0
Both	All ages	Lung Cancer	0.2	0.011	0	1.22	1.19	1.25	27.971	3.69e-05
Both	All ages	Major Depression	0.18	0.003	0	1.2	1.19	1.2	177.509	0
Males	All ages	Prostate Cancer	0.65	0.006	0	1.92	1.9	1.94	86.893	0
Both	All ages	Rheumatoid Arthritis	0.5	0.008	0	1.64	1.62	1.67	101.084	0
Both	All ages	Type 1 Diabetes	0.78	0.012	0	2.18	2.13	2.23	162.45	0
Both	All ages	Type 2 Diabetes	0.53	0.004	0	1.7	1.68	1.71	236.785	0
Both	All ages	Epilepsy	0.1	0.006	0	1.11	1.09	1.12	6.888	0.331339
Both	All ages	Asthma	0.33	0.003	0	1.39	1.38	1.4	140.851	0
Both	All ages	Atrial Fibrillation	0.48	0.004	0	1.61	1.6	1.62	17.631	0.0005241
Females	All ages	Breast Cancer	0.48	0.005	0	1.62	1.6	1.63	47.427	1.54e-08
Both	All ages	Skin Melanoma	0.22	0.009	0	1.24	1.22	1.26	56.801	0
Males	All ages	All Cancers	0.13	0.004	0	1.14	1.13	1.15	46.38	7.6e-09
Males	All ages	Appendicitis	0.07	0.007	0	1.08	1.06	1.09	3.462	0.62922
Males	All ages	Colorectal Cancer	0.39	0.012	0	1.48	1.45	1.52	43.872	6.82e-09
Males	All ages	CHD	0.33	0.005	0	1.39	1.38	1.41	229.372	0
Males	All ages	Gout	0.54	0.007	0	1.71	1.69	1.74	121.912	0
Males	All ages	Hip Osteoarthritis	0.27	0.007	0	1.31	1.3	1.33	168.351	0
Males	All ages	Knee Osteoarthritis	0.24	0.005	0	1.27	1.25	1.28	138.847	0
Males	All ages	Lung Cancer	0.2	0.013	0	1.23	1.19	1.26	17.15	0.00422435
Males	All ages	Major Depression	0.19	0.005	0	1.2	1.19	1.22	23.576	0.00026186
Males	All ages	Rheumatoid Arthritis	0.5	0.016	0	1.65	1.6	1.7	25.434	0.00011485
Males	All ages	Type 1 Diabetes	0.77	0.017	0	2.15	2.08	2.23	96.916	0
Males	All ages	Type 2 Diabetes	0.51	0.005	0	1.66	1.65	1.68	113.947	0
Males	All ages	Epilepsy	0.09	0.009	0	1.1	1.08	1.12	6.798	0.339965
Males	All ages	Asthma	0.36	0.006	0	1.43	1.41	1.44	74.36	0
Males	All ages	Atrial Fibrillation	0.49	0.005	0	1.63	1.61	1.64	6.106	0.106569
Males	All ages	Skin Melanoma	0.23	0.014	0	1.25	1.22	1.29	20.964	0.00082284
Females	All ages	All Cancers	0.13	0.004	0	1.14	1.13	1.15	65.781	0
Females	All ages	Appendicitis	0.05	0.006	0	1.05	1.04	1.07	5.972	0.308937
Females	All ages	Colorectal Cancer	0.35	0.013	0	1.42	1.38	1.45	22.062	0.00019478
Females	All ages	CHD	0.22	0.007	0	1.25	1.23	1.27	187.47	0
Females	All ages	Gout	0.45	0.011	0	1.56	1.53	1.6	37.442	4.88e-07
Females	All ages	Hip Osteoarthritis	0.22	0.005	0	1.24	1.23	1.25	300.032	0
Females	All ages	Knee Osteoarthritis	0.22	0.004	0	1.25	1.24	1.26	218.969	0
Females	All ages	Lung Cancer	0.19	0.018	0	1.21	1.17	1.25	15.523	0.00834477
Females	All ages	Major Depression	0.17	0.003	0	1.19	1.18	1.2	160.831	0
Females	All ages	Rheumatoid Arthritis	0.49	0.01	0	1.64	1.6	1.67	82.74	0
Females	All ages	Type 1 Diabetes	0.79	0.017	0	2.21	2.14	2.28	73.178	0
Females	All ages	Type 2 Diabetes	0.56	0.005	0	1.75	1.73	1.77	129.56	0
Females	All ages	Epilepsy	0.11	0.009	0	1.11	1.1	1.13	12.493	0.0518256
Females	All ages	Asthma	0.32	0.004	0	1.37	1.36	1.38	81.884	0
Females	All ages	Atrial Fibrillation	0.48	0.007	0	1.61	1.59	1.63	20.304	0.00014679
Females	All ages	Skin Melanoma	0.21	0.013	0	1.23	1.2	1.26	44.2	2.11e-08
Both	1 (Youngest)	All Cancers	0.14	0.005	2.75e-145	1.15	1.14	1.16	20.965	0.00082231
Both	1 (Youngest)	Appendicitis	0.04	0.008	8e-06	1.04	1.02	1.05	1.445	0.919355
Both	1 (Youngest)	Asthma	0.44	0.006	0	1.56	1.54	1.58	133.615	4.07e-27
Both	1 (Youngest)	Atrial Fibrillation	0.55	0.007	0	1.74	1.72	1.77	33.162	2.98e-07
Females	1 (Youngest)	Breast Cancer	0.5	0.01	0	1.65	1.61	1.68	23.504	0.00064424
Both	1 (Youngest)	CHD	0.35	0.008	0	1.42	1.4	1.44	315.102	5.98e-67
Both	1 (Youngest)	Colorectal Cancer	0.38	0.016	4.91e-122	1.46	1.42	1.51	12.797	0.0123104
Both	1 (Youngest)	Epilepsy	0.18	0.015	2.04e-33	1.2	1.16	1.23	10.046	0.122733
Both	1 (Youngest)	Gout	0.54	0.01	0	1.71	1.68	1.75	58.212	2.84e-11
Both	1 (Youngest)	Hip Osteoarthritis	0.24	0.008	9.62e-209	1.27	1.25	1.29	139.437	2.36e-28
Both	1 (Youngest)	Knee Osteoarthritis	0.24	0.006	0	1.27	1.26	1.29	178.085	1.37e-36
Both	1 (Youngest)	Major Depression	0.19	0.005	8.28e-283	1.21	1.2	1.22	45.987	9.14e-09
Both	1 (Youngest)	Skin Melanoma	0.23	0.022	6.18e-25	1.25	1.2	1.31	6.649	0.248088
Males	1 (Youngest)	Prostate Cancer	0.74	0.011	0	2.1	2.05	2.14	63.734	7.82e-12
Both	1 (Youngest)	Type 1 Diabetes	0.94	0.021	0	2.57	2.47	2.68	8.245	0.143236
Both	1 (Youngest)	Type 2 Diabetes	0.63	0.006	0	1.88	1.85	1.9	155.27	0
Both	1 (Youngest)	Lung Cancer	0.18	0.024	2.09e-14	1.2	1.14	1.25	15.814	0.00739629
Both	1 (Youngest)	Rheumatoid Arthritis	0.58	0.014	0	1.78	1.73	1.83	43.632	2.75e-08
Both	2	All Cancers	0.15	0.005	1.26e-171	1.16	1.15	1.17	44.444	1.88e-08
Both	2	Appendicitis	0.06	0.009	1.21e-11	1.06	1.04	1.08	0.911	0.969445
Both	2	Asthma	0.34	0.007	0	1.41	1.39	1.43	46.33	7.78e-09
Both	2	Atrial Fibrillation	0.48	0.008	0	1.62	1.59	1.64	9.557	0.0227373
Females	2	Breast Cancer	0.49	0.01	0	1.64	1.61	1.67	16.385	0.011832
Both	2	CHD	0.3	0.008	0	1.35	1.33	1.38	167.597	3.43e-35
Both	2	Colorectal Cancer	0.39	0.017	1.2e-121	1.48	1.43	1.52	18.193	0.00113114
Both	2	Epilepsy	0.1	0.013	1.31e-13	1.1	1.08	1.13	3.688	0.718822
Both	2	Gout	0.49	0.011	0	1.63	1.6	1.67	79.74	9.51e-16
Both	2	Hip Osteoarthritis	0.25	0.008	1.58e-195	1.28	1.26	1.3	163.239	2.02e-33
Both	2	Knee Osteoarthritis	0.24	0.006	0	1.27	1.25	1.28	54.349	1.78e-10
Both	2	Major Depression	0.19	0.006	8.33e-216	1.2	1.19	1.22	78.057	2.14e-15
Both	2	Skin Melanoma	0.24	0.018	3.03e-40	1.27	1.23	1.32	28.715	2.64e-05
Males	2	Prostate Cancer	0.65	0.011	0	1.91	1.87	1.95	34.241	6.04e-06
Both	2	Type 1 Diabetes	0.88	0.032	1.13e-166	2.41	2.26	2.56	12.539	0.0281088
Both	2	Type 2 Diabetes	0.53	0.007	0	1.7	1.68	1.72	43.156	3.43e-08
Both	2	Lung Cancer	0.22	0.021	2.75e-25	1.24	1.19	1.29	10.337	0.0662332
Both	2	Rheumatoid Arthritis	0.5	0.017	1.34e-200	1.65	1.6	1.7	39.464	1.92e-07
Both	3	All Cancers	0.12	0.005	1.99e-125	1.13	1.12	1.14	32.606	4.51e-06
Both	3	Appendicitis	0.08	0.01	1.78e-15	1.08	1.06	1.1	2.977	0.703594
Both	3	Asthma	0.28	0.007	0	1.32	1.3	1.33	53.166	3.11e-10
Both	3	Atrial Fibrillation	0.41	0.008	0	1.51	1.49	1.54	9.855	0.0198373
Females	3	Breast Cancer	0.47	0.009	0	1.59	1.56	1.62	6.889	0.331233
Both	3	CHD	0.25	0.008	1.52e-234	1.29	1.27	1.31	96.319	5.97e-20
Both	3	Colorectal Cancer	0.37	0.017	1.52e-104	1.44	1.4	1.49	23.255	0.00011262
Both	3	Epilepsy	0.09	0.012	1.08e-14	1.09	1.07	1.12	6.638	0.355661
Both	3	Gout	0.51	0.012	0	1.66	1.62	1.7	80.81	5.68e-16
Both	3	Hip Osteoarthritis	0.24	0.009	5.31e-170	1.27	1.25	1.29	162.046	3.63e-33
Both	3	Knee Osteoarthritis	0.22	0.006	9.06e-251	1.24	1.23	1.26	109	6.66e-22
Both	3	Major Depression	0.18	0.006	1.9e-219	1.19	1.18	1.21	58.714	2.24e-11
Both	3	Skin Melanoma	0.22	0.017	8.73e-39	1.24	1.2	1.28	37.666	4.4e-07
Males	3	Prostate Cancer	0.62	0.01	0	1.86	1.82	1.89	24.585	0.00040753
Both	3	Type 1 Diabetes	0.83	0.031	4.75e-158	2.28	2.15	2.43	35.016	1.49e-06
Both	3	Type 2 Diabetes	0.46	0.007	0	1.59	1.56	1.61	59.04	1.92e-11
Both	3	Lung Cancer	0.2	0.018	3.47e-28	1.22	1.18	1.26	4.993	0.416746
Both	3	Rheumatoid Arthritis	0.44	0.018	1.23e-139	1.55	1.5	1.61	29.632	1.74e-05
Both	4 (Oldest)	All Cancers	0.11	0.007	1.13e-66	1.12	1.11	1.14	22.917	0.00035011
Both	4 (Oldest)	Appendicitis	0.08	0.01	1.7e-16	1.08	1.06	1.1	1.537	0.908772
Both	4 (Oldest)	Asthma	0.22	0.008	3.94e-194	1.25	1.23	1.27	26.212	8.12e-05
Both	4 (Oldest)	Atrial Fibrillation	0.35	0.016	1.66e-104	1.41	1.37	1.46	3.364	0.338775
Females	4 (Oldest)	Breast Cancer	0.47	0.01	0	1.6	1.57	1.63	20.048	0.0027152
Both	4 (Oldest)	CHD	0.19	0.009	3.75e-95	1.21	1.19	1.24	35.113	4.4e-07
Both	4 (Oldest)	Colorectal Cancer	0.33	0.026	6.75e-37	1.4	1.33	1.47	7.955	0.0932508
Both	4 (Oldest)	Epilepsy	0.07	0.011	1.54e-11	1.08	1.05	1.1	12.392	0.0537826
Both	4 (Oldest)	Gout	0.45	0.016	6.18e-182	1.57	1.52	1.62	31.016	9.3e-06
Both	4 (Oldest)	Hip Osteoarthritis	0.22	0.01	1.51e-105	1.25	1.22	1.27	82.554	2.45e-16
Both	4 (Oldest)	Knee Osteoarthritis	0.21	0.007	4.62e-178	1.23	1.21	1.25	76.634	4.24e-15
Both	4 (Oldest)	Major Depression	0.15	0.007	5.2e-114	1.17	1.15	1.18	18.441	0.00244111
Both	4 (Oldest)	Skin Melanoma	0.18	0.019	3.34e-21	1.2	1.15	1.24	17.722	0.00331635
Males	4 (Oldest)	Prostate Cancer	0.58	0.013	0	1.78	1.73	1.83	28.906	6.34e-05
Both	4 (Oldest)	Type 1 Diabetes	0.51	0.024	1.1e-102	1.66	1.58	1.74	54.672	1.52e-10
Both	4 (Oldest)	Type 2 Diabetes	0.41	0.009	0	1.51	1.48	1.53	34.887	1.58e-06
Both	4 (Oldest)	Lung Cancer	0.19	0.026	4.81e-14	1.22	1.16	1.28	7.207	0.205672
Both	4 (Oldest)	Rheumatoid Arthritis	0.41	0.019	1.34e-103	1.51	1.45	1.57	28.531	2.87e-05
Males	1 (Youngest)	All Cancers	0.14	0.01	5.91e-46	1.15	1.13	1.18	9.806	0.0809325
Males	1 (Youngest)	Appendicitis	0.02	0.014	0.193531	1.02	0.99	1.05	1.051	0.958354
Males	1 (Youngest)	Asthma	0.47	0.011	0	1.61	1.57	1.64	60.076	1.17e-11
Males	1 (Youngest)	Atrial Fibrillation	0.58	0.009	0	1.78	1.75	1.81	11.329	0.0100725
Males	1 (Youngest)	CHD	0.42	0.009	0	1.52	1.49	1.54	164.993	1.24e-34
Males	1 (Youngest)	Colorectal Cancer	0.38	0.024	1.18e-57	1.47	1.4	1.54	7.182	0.126579
Males	1 (Youngest)	Epilepsy	0.15	0.024	5.96e-10	1.16	1.11	1.21	7.07	0.215513
Males	1 (Youngest)	Gout	0.59	0.012	0	1.8	1.76	1.84	43.889	2.44e-08
Males	1 (Youngest)	Hip Osteoarthritis	0.29	0.013	4.13e-106	1.34	1.3	1.37	38.969	2.41e-07
Males	1 (Youngest)	Knee Osteoarthritis	0.24	0.01	2.27e-134	1.27	1.24	1.29	78.481	1.74e-15
Males	1 (Youngest)	Major Depression	0.19	0.01	3.07e-77	1.21	1.19	1.24	8.704	0.121457
Males	1 (Youngest)	Skin Melanoma	0.27	0.039	1.03e-11	1.31	1.21	1.41	3.33	0.649297
Males	1 (Youngest)	Type 1 Diabetes	0.94	0.03	5.83e-210	2.56	2.41	2.72	1.941	0.58482
Males	1 (Youngest)	Type 2 Diabetes	0.63	0.009	0	1.88	1.85	1.91	68.096	0
Males	1 (Youngest)	Lung Cancer	0.21	0.034	5.09e-10	1.23	1.16	1.32	7.893	0.162219
Males	1 (Youngest)	Rheumatoid Arthritis	0.56	0.031	1.4e-72	1.75	1.65	1.87	20.739	0.00090755
Females	1 (Youngest)	All Cancers	0.14	0.006	3.97e-100	1.15	1.13	1.16	17.213	0.00411367
Females	1 (Youngest)	Appendicitis	0.05	0.01	5.13e-06	1.05	1.03	1.07	4.212	0.519335
Females	1 (Youngest)	Asthma	0.43	0.008	0	1.53	1.51	1.55	77.551	2.73e-15
Females	1 (Youngest)	Atrial Fibrillation	0.52	0.013	0	1.69	1.65	1.73	34.726	1.39e-07
Females	1 (Youngest)	CHD	0.23	0.013	1.5e-71	1.26	1.23	1.3	90.078	1.27e-18
Females	1 (Youngest)	Colorectal Cancer	0.38	0.022	8.82e-66	1.46	1.4	1.52	7.984	0.0921557
Females	1 (Youngest)	Epilepsy	0.2	0.019	1.31e-25	1.22	1.18	1.27	16.392	0.00580866
Females	1 (Youngest)	Gout	0.42	0.02	5.45e-98	1.52	1.46	1.58	6.153	0.291657
Females	1 (Youngest)	Hip Osteoarthritis	0.21	0.01	2.68e-109	1.24	1.21	1.26	96.649	2.69e-19
Females	1 (Youngest)	Knee Osteoarthritis	0.24	0.008	1.78e-226	1.27	1.26	1.29	110.893	2.65e-22
Females	1 (Youngest)	Major Depression	0.19	0.006	6.6e-197	1.2	1.19	1.22	40.832	1.01e-07
Females	1 (Youngest)	Skin Melanoma	0.21	0.027	3.65e-15	1.23	1.17	1.3	9.246	0.0996531
Females	1 (Youngest)	Type 1 Diabetes	0.94	0.028	1.33e-246	2.57	2.43	2.72	3.425	0.330628
Females	1 (Youngest)	Type 2 Diabetes	0.63	0.009	0	1.88	1.85	1.91	94.247	8.6e-19
Females	1 (Youngest)	Lung Cancer	0.15	0.033	3.9e-06	1.16	1.09	1.24	10.57	0.0606119
Females	1 (Youngest)	Rheumatoid Arthritis	0.58	0.016	3.02e-278	1.78	1.72	1.84	28.989	2.33e-05
Males	2	All Cancers	0.15	0.008	3.89e-78	1.16	1.14	1.18	16.708	0.00508789
Males	2	Appendicitis	0.08	0.014	2.03e-09	1.09	1.06	1.12	2.558	0.767724
Males	2	Asthma	0.41	0.012	3.06e-240	1.5	1.46	1.54	40.511	1.18e-07
Males	2	Atrial Fibrillation	0.48	0.01	0	1.61	1.58	1.65	3.922	0.270047
Males	2	CHD	0.36	0.01	0	1.44	1.41	1.46	87.846	3.78e-18
Males	2	Colorectal Cancer	0.41	0.022	3.33e-80	1.51	1.45	1.58	14.003	0.00728513
Males	2	Epilepsy	0.13	0.021	7.44e-10	1.14	1.09	1.19	3.293	0.654947
Males	2	Gout	0.53	0.013	0	1.69	1.65	1.74	59.552	1.5e-11
Males	2	Hip Osteoarthritis	0.28	0.013	1.81e-95	1.32	1.29	1.36	60.247	1.08e-11
Males	2	Knee Osteoarthritis	0.24	0.01	2.31e-119	1.27	1.25	1.3	22.727	0.00038058
Males	2	Major Depression	0.19	0.011	2.03e-65	1.21	1.18	1.24	10.155	0.070956
Males	2	Skin Melanoma	0.27	0.027	1.66e-23	1.31	1.24	1.38	16.706	0.00509201
Males	2	Type 1 Diabetes	0.92	0.046	4.22e-88	2.51	2.29	2.75	2.746	0.432441
Males	2	Type 2 Diabetes	0.51	0.009	0	1.66	1.63	1.69	19.817	0.00135233
Males	2	Lung Cancer	0.21	0.026	1.84e-15	1.23	1.17	1.3	8.5	0.130754
Males	2	Rheumatoid Arthritis	0.53	0.032	9.98e-62	1.7	1.6	1.81	6.673	0.246131
Females	2	All Cancers	0.15	0.007	4.33e-95	1.16	1.15	1.18	32.013	5.91e-06
Females	2	Appendicitis	0.05	0.012	0.00012019	1.05	1.02	1.07	4.381	0.495976
Females	2	Asthma	0.32	0.008	0	1.37	1.35	1.39	30.448	1.2e-05
Females	2	Atrial Fibrillation	0.5	0.012	0	1.65	1.61	1.69	5.344	0.148281
Females	2	CHD	0.22	0.014	1.19e-60	1.25	1.22	1.28	60.379	2.42e-12
Females	2	Colorectal Cancer	0.35	0.025	5.99e-44	1.42	1.35	1.5	5.874	0.208724
Females	2	Epilepsy	0.07	0.018	0.00013891	1.07	1.03	1.11	2.347	0.799329
Females	2	Gout	0.43	0.021	5.38e-93	1.54	1.48	1.61	9.718	0.0836427
Females	2	Hip Osteoarthritis	0.23	0.01	2.66e-103	1.25	1.23	1.28	96.474	2.92e-19
Females	2	Knee Osteoarthritis	0.23	0.008	9.54e-206	1.26	1.24	1.28	34.947	1.54e-06
Females	2	Major Depression	0.18	0.007	1.2e-144	1.2	1.18	1.21	71.945	4.03e-14
Females	2	Skin Melanoma	0.22	0.025	1.59e-18	1.24	1.18	1.3	17.928	0.00303863
Females	2	Type 1 Diabetes	0.83	0.045	4.51e-77	2.3	2.11	2.51	12.556	0.0057033
Females	2	Type 2 Diabetes	0.57	0.01	0	1.77	1.73	1.8	26.806	6.22e-05
Females	2	Lung Cancer	0.23	0.034	1.18e-11	1.26	1.18	1.35	16.239	0.00619477
Females	2	Rheumatoid Arthritis	0.49	0.019	8.53e-140	1.63	1.57	1.69	38.315	3.26e-07
Males	3	All Cancers	0.13	0.007	5.92e-77	1.14	1.12	1.15	22.263	0.00046661
Males	3	Appendicitis	0.09	0.014	8.01e-10	1.09	1.06	1.12	1.63	0.897637
Males	3	Asthma	0.32	0.012	1.99e-166	1.38	1.35	1.41	30.643	1.1e-05
Males	3	Atrial Fibrillation	0.41	0.011	0	1.5	1.47	1.54	8.591	0.035251
Males	3	CHD	0.28	0.01	2.86e-185	1.32	1.3	1.35	65.37	0
Males	3	Colorectal Cancer	0.39	0.022	3.53e-68	1.48	1.41	1.54	22.147	0.00018736
Males	3	Epilepsy	0.09	0.02	3.92e-06	1.09	1.05	1.14	5.51	0.356797
Males	3	Gout	0.52	0.014	0	1.68	1.63	1.72	66.686	5.01e-13
Males	3	Hip Osteoarthritis	0.26	0.014	2.82e-79	1.3	1.26	1.33	71.962	4e-14
Males	3	Knee Osteoarthritis	0.23	0.011	1.49e-108	1.26	1.24	1.29	36.758	6.7e-07
Males	3	Major Depression	0.2	0.01	2.07e-85	1.22	1.19	1.24	8.573	0.127341
Males	3	Skin Melanoma	0.22	0.023	7.97e-22	1.25	1.19	1.31	7.379	0.193941
Males	3	Type 1 Diabetes	0.86	0.045	3.78e-80	2.37	2.17	2.59	18.111	0.00041721
Males	3	Type 2 Diabetes	0.44	0.01	0	1.55	1.52	1.58	38.431	3.09e-07
Males	3	Lung Cancer	0.2	0.021	2e-21	1.22	1.17	1.28	7.79	0.168198
Males	3	Rheumatoid Arthritis	0.48	0.031	7.29e-56	1.62	1.53	1.72	7.802	0.167475
Females	3	All Cancers	0.12	0.008	9.61e-52	1.13	1.11	1.15	14.588	0.0122775
Females	3	Appendicitis	0.07	0.013	2.85e-07	1.07	1.04	1.1	3.896	0.564517
Females	3	Asthma	0.25	0.009	1.78e-187	1.29	1.26	1.31	32.93	3.89e-06
Females	3	Atrial Fibrillation	0.43	0.012	1.84e-278	1.54	1.51	1.58	2.367	0.499889
Females	3	CHD	0.24	0.013	3.93e-76	1.27	1.24	1.31	50.629	2.67e-10
Females	3	Colorectal Cancer	0.34	0.026	1.18e-38	1.4	1.33	1.47	12.289	0.015328
Females	3	Epilepsy	0.08	0.019	5.79e-05	1.08	1.04	1.12	7.8	0.167614
Females	3	Gout	0.5	0.022	3.32e-116	1.66	1.59	1.73	22.345	0.0004502
Females	3	Hip Osteoarthritis	0.23	0.011	1.14e-92	1.25	1.23	1.28	88.466	1.41e-17
Females	3	Knee Osteoarthritis	0.2	0.008	4.04e-144	1.23	1.21	1.25	74.656	1.1e-14
Females	3	Major Depression	0.16	0.007	1.38e-129	1.18	1.16	1.19	48.409	2.93e-09
Females	3	Skin Melanoma	0.21	0.024	1.39e-18	1.23	1.18	1.29	39.562	1.83e-07
Females	3	Type 1 Diabetes	0.8	0.044	1.15e-74	2.22	2.04	2.41	16.014	0.00112672
Females	3	Type 2 Diabetes	0.5	0.011	0	1.65	1.62	1.69	25.563	0.000108
Females	3	Lung Cancer	0.18	0.033	1.65e-08	1.2	1.13	1.28	3.071	0.689073
Females	3	Rheumatoid Arthritis	0.42	0.021	8.03e-86	1.52	1.46	1.59	31.784	6.56e-06
Males	4 (Oldest)	All Cancers	0.12	0.009	2.47e-44	1.13	1.11	1.15	7.801	0.167542
Males	4 (Oldest)	Appendicitis	0.1	0.014	7.97e-14	1.11	1.08	1.14	5.391	0.370068
Males	4 (Oldest)	Asthma	0.22	0.011	4.87e-82	1.24	1.22	1.27	23.102	0.0003228
Males	4 (Oldest)	Atrial Fibrillation	0.33	0.022	4.37e-52	1.39	1.33	1.45	2.399	0.493794
Males	4 (Oldest)	CHD	0.22	0.012	1.22e-77	1.25	1.22	1.28	14.501	0.00585673
Males	4 (Oldest)	Colorectal Cancer	0.37	0.034	2.92e-28	1.45	1.36	1.55	8.532	0.0739351
Males	4 (Oldest)	Epilepsy	0.04	0.018	0.0257721	1.04	1	1.08	4.553	0.472797
Males	4 (Oldest)	Gout	0.47	0.019	3.32e-135	1.6	1.54	1.66	34.652	1.77e-06
Males	4 (Oldest)	Hip Osteoarthritis	0.26	0.016	5.11e-57	1.29	1.25	1.33	38.702	2.73e-07
Males	4 (Oldest)	Knee Osteoarthritis	0.24	0.012	4.2e-90	1.27	1.24	1.3	37.095	5.73e-07
Males	4 (Oldest)	Major Depression	0.15	0.011	1.63e-40	1.16	1.14	1.19	7.413	0.191663
Males	4 (Oldest)	Skin Melanoma	0.17	0.025	1.14e-11	1.19	1.13	1.24	12.973	0.0236371
Males	4 (Oldest)	Type 1 Diabetes	0.51	0.034	7.57e-52	1.66	1.56	1.77	24.621	1.85e-05
Males	4 (Oldest)	Type 2 Diabetes	0.39	0.012	2.97e-217	1.48	1.44	1.51	19.867	0.00132388
Males	4 (Oldest)	Lung Cancer	0.19	0.029	5.13e-11	1.21	1.14	1.28	4.026	0.545673
Males	4 (Oldest)	Rheumatoid Arthritis	0.42	0.032	4.65e-39	1.52	1.42	1.61	7.066	0.215741
Females	4 (Oldest)	All Cancers	0.11	0.011	1.25e-26	1.12	1.1	1.14	21.589	0.00062673
Females	4 (Oldest)	Appendicitis	0.06	0.014	3.06e-05	1.06	1.03	1.09	5.531	0.354569
Females	4 (Oldest)	Asthma	0.23	0.01	2.8e-114	1.26	1.23	1.28	8.284	0.141258
Females	4 (Oldest)	Atrial Fibrillation	0.38	0.024	2.68e-57	1.47	1.4	1.54	3.211	0.360284
Females	4 (Oldest)	CHD	0.19	0.016	1.71e-33	1.21	1.17	1.24	22.073	0.00019381
Females	4 (Oldest)	Colorectal Cancer	0.27	0.042	1.18e-10	1.31	1.21	1.42	2.922	0.571009
Females	4 (Oldest)	Epilepsy	0.07	0.02	0.00097285	1.07	1.03	1.11	4.243	0.51505
Females	4 (Oldest)	Gout	0.43	0.028	4.82e-54	1.54	1.45	1.62	2.226	0.817114
Females	4 (Oldest)	Hip Osteoarthritis	0.2	0.013	5.03e-51	1.22	1.19	1.25	46.049	8.88e-09
Females	4 (Oldest)	Knee Osteoarthritis	0.19	0.009	1.13e-92	1.21	1.19	1.23	39.71	1.71e-07
Females	4 (Oldest)	Major Depression	0.15	0.008	2.39e-70	1.16	1.14	1.18	19.739	0.00139848
Females	4 (Oldest)	Skin Melanoma	0.2	0.029	1.96e-11	1.22	1.15	1.29	8.204	0.145334
Females	4 (Oldest)	Type 1 Diabetes	0.54	0.035	3.22e-53	1.72	1.61	1.84	22.912	4.21e-05
Females	4 (Oldest)	Type 2 Diabetes	0.45	0.014	6.58e-214	1.56	1.52	1.61	18.732	0.00215565
Females	4 (Oldest)	Lung Cancer	0.21	0.055	0.00010723	1.24	1.11	1.38	3.252	0.661199
Females	4 (Oldest)	Rheumatoid Arthritis	0.41	0.024	4.77e-66	1.5	1.44	1.58	22.033	0.00051618
