# Supplementary material for: A unified framework for estimating country-specific cumulative incidence for 18 diseases stratified by polygenic risk
Source: Nat Commun. 2024 Jun 12;15:5007. doi: 10.1038/s41467-024-48938-2 (PMC11169548; doi:10.1038/s41467-024-48938-2)
Supplement: Supplementary file 6 — Supplementary Data 3 [file 41467_2024_48938_MOESM6_ESM.xlsx]

## Sheet: Supplementary Data 3
Supplementary Data 3. Heterogeneity test for each age quartile for both sexes combined as well as stratified by sex for meta-analyzed hazard ratios
Sex	Phenotype	Q-Statistic	Heterogeneity P-Value
Both	All Cancers	21.3304	8.99e-05
Both	Appendicitis	246.266	4.2e-53
Both	Asthma	8.613	0.0349044
Both	Atrial Fibrillation	186.351	3.75e-40
Females	Breast Cancer	22.9407	4.15e-05
Both	CHD	3.9659	0.26517
Both	Colorectal Cancer	18.1321	0.00041309
Both	Epilepsy	107.485	3.81e-23
Both	Gout	490.884	4.51e-106
Both	Hip Osteoarthritis	15.044	0.00177947
Both	Knee Osteoarthritis	572.457	9.42e-124
Both	Major Depression	3.50701	0.319854
Both	Skin Melanoma	35.4041	1e-07
Males	Prostate Cancer	22.3797	5.44e-05
Both	Type 1 Diabetes	5.93329	0.114902
Both	Type 2 Diabetes	210.283	2.53e-45
Both	Lung Cancer	1.3747	0.711475
Both	Rheumatoid Arthritis	60.2313	5.25e-13
Males	All Cancers	8.12799	0.0434393
Males	Appendicitis	214.057	0
Males	Asthma	207.42	0
Males	Atrial Fibrillation	32.4005	4.31e-07
Males	CHD	0.200117	0.97757
Males	Colorectal Cancer	322.308	0
Males	Epilepsy	22.3546	5.5e-05
Males	Gout	295.006	0
Males	Hip Osteoarthritis	1.55689	0.669203
Males	Knee Osteoarthritis	16.8889	0.0007449
Males	Major Depression	4.36046	0.22508
Males	Skin Melanoma	10.7958	0.0128828
Males	Type 1 Diabetes	9.02471	0.0289641
Males	Type 2 Diabetes	105.98	0
Males	Lung Cancer	0.238489	0.971149
Males	Rheumatoid Arthritis	12.0835	0.00710249
Females	All Cancers	11.171	0.0108365
Females	Appendicitis	45.7424	6.43e-10
Females	Asthma	8.19622	0.0421258
Females	Atrial Fibrillation	9.28972	0.0256769
Females	CHD	26.903	6.17e-06
Females	Colorectal Cancer	154.937	0
Females	Epilepsy	2.18141	0.53562
Females	Gout	315.814	0
Females	Hip Osteoarthritis	5.51742	0.137601
Females	Knee Osteoarthritis	33.5716	2.44e-07
Females	Major Depression	4.17572	0.243104
Females	Skin Melanoma	16.0357	0.00111501
Females	Type 1 Diabetes	0.281362	0.963495
Females	Type 2 Diabetes	79.7841	0
Females	Lung Cancer	3.01406	0.389462
Females	Rheumatoid Arthritis	51.36	0
