# Supplementary material for: A unified framework for estimating country-specific cumulative incidence for 18 diseases stratified by polygenic risk
Source: Nat Commun. 2024 Jun 12;15:5007. doi: 10.1038/s41467-024-48938-2 (PMC11169548; doi:10.1038/s41467-024-48938-2)
Supplement: Supplementary file 7 — Supplementary Data 4 [file 41467_2024_48938_MOESM7_ESM.xlsx]

## Sheet: Supplementary Data 4
Supplementary Data 4. Country-specific cumulative absolute risk for PGS strata across 19 phenotypes.
Phenotype	Country	Sex	Study	Optimal Model	PGS Strata	Age	Cumulative Absolute Risk (%)	Cumulative Absolute Risk Lower Confidence Interval (%)	Cumulative Absolute Risk Upper Confidence Interval (%)
Type 2 Diabetes	Massachusetts (USA)	Males	Mass General Brigham	Age and Sex	< 20%	5	0	0	0
Type 2 Diabetes	Massachusetts (USA)	Males	Mass General Brigham	Age and Sex	< 20%	10	0	0	0
Type 2 Diabetes	Massachusetts (USA)	Males	Mass General Brigham	Age and Sex	< 20%	15	0	0	0
Type 2 Diabetes	Massachusetts (USA)	Males	Mass General Brigham	Age and Sex	< 20%	20	0.14	0.05	0.25
Type 2 Diabetes	Massachusetts (USA)	Males	Mass General Brigham	Age and Sex	< 20%	25	0.23	0.11	0.39
Type 2 Diabetes	Massachusetts (USA)	Males	Mass General Brigham	Age and Sex	< 20%	30	0.45	0.24	0.68
Type 2 Diabetes	Massachusetts (USA)	Males	Mass General Brigham	Age and Sex	< 20%	35	1.11	0.75	1.56
Type 2 Diabetes	Massachusetts (USA)	Males	Mass General Brigham	Age and Sex	< 20%	40	2.36	1.68	3.2
Type 2 Diabetes	Massachusetts (USA)	Males	Mass General Brigham	Age and Sex	< 20%	45	4.11	3.15	5.18
Type 2 Diabetes	Massachusetts (USA)	Males	Mass General Brigham	Age and Sex	< 20%	50	6.26	4.86	7.9
Type 2 Diabetes	Massachusetts (USA)	Males	Mass General Brigham	Age and Sex	< 20%	55	9.3	7.66	11.33
Type 2 Diabetes	Massachusetts (USA)	Males	Mass General Brigham	Age and Sex	< 20%	60	13.57	11.37	15.94
Type 2 Diabetes	Massachusetts (USA)	Males	Mass General Brigham	Age and Sex	< 20%	65	17.74	15.09	20.47
Type 2 Diabetes	Massachusetts (USA)	Males	Mass General Brigham	Age and Sex	< 20%	70	20.75	18.14	23.63
Type 2 Diabetes	Massachusetts (USA)	Males	Mass General Brigham	Age and Sex	< 20%	75	22.53	19.82	25.58
Type 2 Diabetes	Massachusetts (USA)	Males	Mass General Brigham	Age and Sex	< 20%	80	23.1	20.44	26.09
Type 2 Diabetes	Massachusetts (USA)	Males	Mass General Brigham	Age and Sex	20-40%	5	0	0	0
Type 2 Diabetes	Massachusetts (USA)	Males	Mass General Brigham	Age and Sex	20-40%	10	0	0	0
Type 2 Diabetes	Massachusetts (USA)	Males	Mass General Brigham	Age and Sex	20-40%	15	0	0	0
Type 2 Diabetes	Massachusetts (USA)	Males	Mass General Brigham	Age and Sex	20-40%	20	0.19	0.07	0.33
Type 2 Diabetes	Massachusetts (USA)	Males	Mass General Brigham	Age and Sex	20-40%	25	0.31	0.15	0.54
Type 2 Diabetes	Massachusetts (USA)	Males	Mass General Brigham	Age and Sex	20-40%	30	0.59	0.33	0.89
Type 2 Diabetes	Massachusetts (USA)	Males	Mass General Brigham	Age and Sex	20-40%	35	1.47	1.03	1.98
Type 2 Diabetes	Massachusetts (USA)	Males	Mass General Brigham	Age and Sex	20-40%	40	3.12	2.25	4.17
Type 2 Diabetes	Massachusetts (USA)	Males	Mass General Brigham	Age and Sex	20-40%	45	5.42	4.2	6.8
Type 2 Diabetes	Massachusetts (USA)	Males	Mass General Brigham	Age and Sex	20-40%	50	8.23	6.56	10.03
Type 2 Diabetes	Massachusetts (USA)	Males	Mass General Brigham	Age and Sex	20-40%	55	12.15	10.1	14.62
Type 2 Diabetes	Massachusetts (USA)	Males	Mass General Brigham	Age and Sex	20-40%	60	17.57	14.97	20.34
Type 2 Diabetes	Massachusetts (USA)	Males	Mass General Brigham	Age and Sex	20-40%	65	22.75	19.92	26.02
Type 2 Diabetes	Massachusetts (USA)	Males	Mass General Brigham	Age and Sex	20-40%	70	26.42	23.48	29.69
Type 2 Diabetes	Massachusetts (USA)	Males	Mass General Brigham	Age and Sex	20-40%	75	28.57	25.44	31.91
Type 2 Diabetes	Massachusetts (USA)	Males	Mass General Brigham	Age and Sex	20-40%	80	29.25	26.27	32.61
Type 2 Diabetes	Massachusetts (USA)	Males	Mass General Brigham	Age and Sex	40-60%	5	0	0	0
Type 2 Diabetes	Massachusetts (USA)	Males	Mass General Brigham	Age and Sex	40-60%	10	0	0	0
Type 2 Diabetes	Massachusetts (USA)	Males	Mass General Brigham	Age and Sex	40-60%	15	0	0	0
Type 2 Diabetes	Massachusetts (USA)	Males	Mass General Brigham	Age and Sex	40-60%	20	0.24	0.1	0.36
Type 2 Diabetes	Massachusetts (USA)	Males	Mass General Brigham	Age and Sex	40-60%	25	0.39	0.19	0.59
Type 2 Diabetes	Massachusetts (USA)	Males	Mass General Brigham	Age and Sex	40-60%	30	0.74	0.42	1.03
Type 2 Diabetes	Massachusetts (USA)	Males	Mass General Brigham	Age and Sex	40-60%	35	1.84	1.34	2.29
Type 2 Diabetes	Massachusetts (USA)	Males	Mass General Brigham	Age and Sex	40-60%	40	3.9	3.06	4.65
Type 2 Diabetes	Massachusetts (USA)	Males	Mass General Brigham	Age and Sex	40-60%	45	6.75	5.61	7.82
Type 2 Diabetes	Massachusetts (USA)	Males	Mass General Brigham	Age and Sex	40-60%	50	10.2	8.61	11.66
Type 2 Diabetes	Massachusetts (USA)	Males	Mass General Brigham	Age and Sex	40-60%	55	15.05	13.11	16.76
Type 2 Diabetes	Massachusetts (USA)	Males	Mass General Brigham	Age and Sex	40-60%	60	21.71	18.93	23.88
Type 2 Diabetes	Massachusetts (USA)	Males	Mass General Brigham	Age and Sex	40-60%	65	28.03	25.1	30.35
Type 2 Diabetes	Massachusetts (USA)	Males	Mass General Brigham	Age and Sex	40-60%	70	32.47	29.52	34.98
Type 2 Diabetes	Massachusetts (USA)	Males	Mass General Brigham	Age and Sex	40-60%	75	35.06	31.9	37.66
Type 2 Diabetes	Massachusetts (USA)	Males	Mass General Brigham	Age and Sex	40-60%	80	35.88	32.81	38.45
Type 2 Diabetes	Massachusetts (USA)	Males	Mass General Brigham	Age and Sex	60-80%	5	0	0	0
Type 2 Diabetes	Massachusetts (USA)	Males	Mass General Brigham	Age and Sex	60-80%	10	0	0	0
Type 2 Diabetes	Massachusetts (USA)	Males	Mass General Brigham	Age and Sex	60-80%	15	0	0	0
Type 2 Diabetes	Massachusetts (USA)	Males	Mass General Brigham	Age and Sex	60-80%	20	0.31	0.11	0.52
Type 2 Diabetes	Massachusetts (USA)	Males	Mass General Brigham	Age and Sex	60-80%	25	0.51	0.23	0.78
Type 2 Diabetes	Massachusetts (USA)	Males	Mass General Brigham	Age and Sex	60-80%	30	0.96	0.52	1.36
Type 2 Diabetes	Massachusetts (USA)	Males	Mass General Brigham	Age and Sex	60-80%	35	2.38	1.7	3.08
Type 2 Diabetes	Massachusetts (USA)	Males	Mass General Brigham	Age and Sex	60-80%	40	5.03	3.81	6.36
Type 2 Diabetes	Massachusetts (USA)	Males	Mass General Brigham	Age and Sex	60-80%	45	8.66	6.89	10.4
Type 2 Diabetes	Massachusetts (USA)	Males	Mass General Brigham	Age and Sex	60-80%	50	13.02	10.42	15.22
Type 2 Diabetes	Massachusetts (USA)	Males	Mass General Brigham	Age and Sex	60-80%	55	18.87	15.88	21.49
Type 2 Diabetes	Massachusetts (USA)	Males	Mass General Brigham	Age and Sex	60-80%	60	26.53	22.81	29.63
Type 2 Diabetes	Massachusetts (USA)	Males	Mass General Brigham	Age and Sex	60-80%	65	33.43	29.81	36.96
Type 2 Diabetes	Massachusetts (USA)	Males	Mass General Brigham	Age and Sex	60-80%	70	38.06	34.4	41.69
Type 2 Diabetes	Massachusetts (USA)	Males	Mass General Brigham	Age and Sex	60-80%	75	40.66	36.68	44.26
Type 2 Diabetes	Massachusetts (USA)	Males	Mass General Brigham	Age and Sex	60-80%	80	41.46	37.6	45.11
Type 2 Diabetes	Massachusetts (USA)	Males	Mass General Brigham	Age and Sex	80-90%	5	0	0	0
Type 2 Diabetes	Massachusetts (USA)	Males	Mass General Brigham	Age and Sex	80-90%	10	0	0	0
Type 2 Diabetes	Massachusetts (USA)	Males	Mass General Brigham	Age and Sex	80-90%	15	0	0	0
Type 2 Diabetes	Massachusetts (USA)	Males	Mass General Brigham	Age and Sex	80-90%	20	0.41	0.15	0.73
Type 2 Diabetes	Massachusetts (USA)	Males	Mass General Brigham	Age and Sex	80-90%	25	0.68	0.3	1.14
Type 2 Diabetes	Massachusetts (USA)	Males	Mass General Brigham	Age and Sex	80-90%	30	1.3	0.72	1.92
Type 2 Diabetes	Massachusetts (USA)	Males	Mass General Brigham	Age and Sex	80-90%	35	3.19	2.14	4.44
Type 2 Diabetes	Massachusetts (USA)	Males	Mass General Brigham	Age and Sex	80-90%	40	6.71	4.86	8.96
Type 2 Diabetes	Massachusetts (USA)	Males	Mass General Brigham	Age and Sex	80-90%	45	11.48	8.97	14.57
Type 2 Diabetes	Massachusetts (USA)	Males	Mass General Brigham	Age and Sex	80-90%	50	17.12	13.85	21.19
Type 2 Diabetes	Massachusetts (USA)	Males	Mass General Brigham	Age and Sex	80-90%	55	24.16	20.22	28.92
Type 2 Diabetes	Massachusetts (USA)	Males	Mass General Brigham	Age and Sex	80-90%	60	32.73	27.82	38.19
Type 2 Diabetes	Massachusetts (USA)	Males	Mass General Brigham	Age and Sex	80-90%	65	39.92	35.17	44.94
Type 2 Diabetes	Massachusetts (USA)	Males	Mass General Brigham	Age and Sex	80-90%	70	44.44	39.81	49.1
Type 2 Diabetes	Massachusetts (USA)	Males	Mass General Brigham	Age and Sex	80-90%	75	46.84	42.11	51.43
Type 2 Diabetes	Massachusetts (USA)	Males	Mass General Brigham	Age and Sex	80-90%	80	47.56	42.91	52.27
Type 2 Diabetes	Massachusetts (USA)	Males	Mass General Brigham	Age and Sex	90-95%	5	0	0	0
Type 2 Diabetes	Massachusetts (USA)	Males	Mass General Brigham	Age and Sex	90-95%	10	0	0	0
Type 2 Diabetes	Massachusetts (USA)	Males	Mass General Brigham	Age and Sex	90-95%	15	0	0	0
Type 2 Diabetes	Massachusetts (USA)	Males	Mass General Brigham	Age and Sex	90-95%	20	0.44	0.17	0.87
Type 2 Diabetes	Massachusetts (USA)	Males	Mass General Brigham	Age and Sex	90-95%	25	0.73	0.33	1.36
Type 2 Diabetes	Massachusetts (USA)	Males	Mass General Brigham	Age and Sex	90-95%	30	1.4	0.7	2.26
Type 2 Diabetes	Massachusetts (USA)	Males	Mass General Brigham	Age and Sex	90-95%	35	3.43	2.29	5.22
Type 2 Diabetes	Massachusetts (USA)	Males	Mass General Brigham	Age and Sex	90-95%	40	7.21	5.1	10.39
Type 2 Diabetes	Massachusetts (USA)	Males	Mass General Brigham	Age and Sex	90-95%	45	12.32	9.21	16.52
Type 2 Diabetes	Massachusetts (USA)	Males	Mass General Brigham	Age and Sex	90-95%	50	18.32	14.44	24.01
Type 2 Diabetes	Massachusetts (USA)	Males	Mass General Brigham	Age and Sex	90-95%	55	25.79	20.98	32.18
Type 2 Diabetes	Massachusetts (USA)	Males	Mass General Brigham	Age and Sex	90-95%	60	34.83	29.11	41.17
Type 2 Diabetes	Massachusetts (USA)	Males	Mass General Brigham	Age and Sex	90-95%	65	42.33	36.67	48.72
Type 2 Diabetes	Massachusetts (USA)	Males	Mass General Brigham	Age and Sex	90-95%	70	47.02	41.61	53.16
Type 2 Diabetes	Massachusetts (USA)	Males	Mass General Brigham	Age and Sex	90-95%	75	49.49	44.22	55.52
Type 2 Diabetes	Massachusetts (USA)	Males	Mass General Brigham	Age and Sex	90-95%	80	50.24	45.06	56.4
Type 2 Diabetes	Massachusetts (USA)	Males	Mass General Brigham	Age and Sex	> 95%	5	0	0	0
Type 2 Diabetes	Massachusetts (USA)	Males	Mass General Brigham	Age and Sex	> 95%	10	0	0	0
Type 2 Diabetes	Massachusetts (USA)	Males	Mass General Brigham	Age and Sex	> 95%	15	0	0	0
Type 2 Diabetes	Massachusetts (USA)	Males	Mass General Brigham	Age and Sex	> 95%	20	0.54	0.2	1.04
Type 2 Diabetes	Massachusetts (USA)	Males	Mass General Brigham	Age and Sex	> 95%	25	0.9	0.42	1.58
Type 2 Diabetes	Massachusetts (USA)	Males	Mass General Brigham	Age and Sex	> 95%	30	1.71	0.94	2.65
Type 2 Diabetes	Massachusetts (USA)	Males	Mass General Brigham	Age and Sex	> 95%	35	4.2	2.81	6.2
Type 2 Diabetes	Massachusetts (USA)	Males	Mass General Brigham	Age and Sex	> 95%	40	8.78	6.26	12.29
Type 2 Diabetes	Massachusetts (USA)	Males	Mass General Brigham	Age and Sex	> 95%	45	14.89	11.28	19.24
Type 2 Diabetes	Massachusetts (USA)	Males	Mass General Brigham	Age and Sex	> 95%	50	21.97	17.07	27.8
Type 2 Diabetes	Massachusetts (USA)	Males	Mass General Brigham	Age and Sex	> 95%	55	30.35	25.11	36.87
Type 2 Diabetes	Massachusetts (USA)	Males	Mass General Brigham	Age and Sex	> 95%	60	39.95	34.09	46.87
Type 2 Diabetes	Massachusetts (USA)	Males	Mass General Brigham	Age and Sex	> 95%	65	47.53	42.09	53.73
Type 2 Diabetes	Massachusetts (USA)	Males	Mass General Brigham	Age and Sex	> 95%	70	52.06	47.01	57.95
Type 2 Diabetes	Massachusetts (USA)	Males	Mass General Brigham	Age and Sex	> 95%	75	54.35	49.31	60.05
Type 2 Diabetes	Massachusetts (USA)	Males	Mass General Brigham	Age and Sex	> 95%	80	55.03	50.21	60.71
Type 2 Diabetes	Massachusetts (USA)	Females	Mass General Brigham	Age and Sex	< 20%	5	0	0	0
Type 2 Diabetes	Massachusetts (USA)	Females	Mass General Brigham	Age and Sex	< 20%	10	0	0	0
Type 2 Diabetes	Massachusetts (USA)	Females	Mass General Brigham	Age and Sex	< 20%	15	0	0	0
Type 2 Diabetes	Massachusetts (USA)	Females	Mass General Brigham	Age and Sex	< 20%	20	0.17	0.08	0.31
Type 2 Diabetes	Massachusetts (USA)	Females	Mass General Brigham	Age and Sex	< 20%	25	0.32	0.18	0.51
Type 2 Diabetes	Massachusetts (USA)	Females	Mass General Brigham	Age and Sex	< 20%	30	0.6	0.38	0.86
Type 2 Diabetes	Massachusetts (USA)	Females	Mass General Brigham	Age and Sex	< 20%	35	1.14	0.8	1.57
Type 2 Diabetes	Massachusetts (USA)	Females	Mass General Brigham	Age and Sex	< 20%	40	1.93	1.45	2.63
Type 2 Diabetes	Massachusetts (USA)	Females	Mass General Brigham	Age and Sex	< 20%	45	3	2.3	3.86
Type 2 Diabetes	Massachusetts (USA)	Females	Mass General Brigham	Age and Sex	< 20%	50	4.37	3.47	5.46
Type 2 Diabetes	Massachusetts (USA)	Females	Mass General Brigham	Age and Sex	< 20%	55	6.46	5.3	7.88
Type 2 Diabetes	Massachusetts (USA)	Females	Mass General Brigham	Age and Sex	< 20%	60	9.6	8.12	11.33
Type 2 Diabetes	Massachusetts (USA)	Females	Mass General Brigham	Age and Sex	< 20%	65	12.72	11.04	14.7
Type 2 Diabetes	Massachusetts (USA)	Females	Mass General Brigham	Age and Sex	< 20%	70	14.87	13.12	17.15
Type 2 Diabetes	Massachusetts (USA)	Females	Mass General Brigham	Age and Sex	< 20%	75	16.13	14.2	18.47
Type 2 Diabetes	Massachusetts (USA)	Females	Mass General Brigham	Age and Sex	< 20%	80	16.58	14.69	18.89
Type 2 Diabetes	Massachusetts (USA)	Females	Mass General Brigham	Age and Sex	20-40%	5	0	0	0
Type 2 Diabetes	Massachusetts (USA)	Females	Mass General Brigham	Age and Sex	20-40%	10	0	0	0
Type 2 Diabetes	Massachusetts (USA)	Females	Mass General Brigham	Age and Sex	20-40%	15	0	0	0
Type 2 Diabetes	Massachusetts (USA)	Females	Mass General Brigham	Age and Sex	20-40%	20	0.24	0.12	0.41
Type 2 Diabetes	Massachusetts (USA)	Females	Mass General Brigham	Age and Sex	20-40%	25	0.45	0.24	0.7
Type 2 Diabetes	Massachusetts (USA)	Females	Mass General Brigham	Age and Sex	20-40%	30	0.83	0.54	1.16
Type 2 Diabetes	Massachusetts (USA)	Females	Mass General Brigham	Age and Sex	20-40%	35	1.58	1.1	2.08
Type 2 Diabetes	Massachusetts (USA)	Females	Mass General Brigham	Age and Sex	20-40%	40	2.67	2.01	3.44
Type 2 Diabetes	Massachusetts (USA)	Females	Mass General Brigham	Age and Sex	20-40%	45	4.14	3.26	5.19
Type 2 Diabetes	Massachusetts (USA)	Females	Mass General Brigham	Age and Sex	20-40%	50	5.99	4.85	7.28
Type 2 Diabetes	Massachusetts (USA)	Females	Mass General Brigham	Age and Sex	20-40%	55	8.67	7.3	10.26
Type 2 Diabetes	Massachusetts (USA)	Females	Mass General Brigham	Age and Sex	20-40%	60	12.47	10.58	14.46
Type 2 Diabetes	Massachusetts (USA)	Females	Mass General Brigham	Age and Sex	20-40%	65	16.07	13.86	18.46
Type 2 Diabetes	Massachusetts (USA)	Females	Mass General Brigham	Age and Sex	20-40%	70	18.43	16.12	20.92
Type 2 Diabetes	Massachusetts (USA)	Females	Mass General Brigham	Age and Sex	20-40%	75	19.75	17.44	22.4
Type 2 Diabetes	Massachusetts (USA)	Females	Mass General Brigham	Age and Sex	20-40%	80	20.2	17.91	22.73
Type 2 Diabetes	Massachusetts (USA)	Females	Mass General Brigham	Age and Sex	40-60%	5	0	0	0
Type 2 Diabetes	Massachusetts (USA)	Females	Mass General Brigham	Age and Sex	40-60%	10	0	0	0
Type 2 Diabetes	Massachusetts (USA)	Females	Mass General Brigham	Age and Sex	40-60%	15	0	0	0
Type 2 Diabetes	Massachusetts (USA)	Females	Mass General Brigham	Age and Sex	40-60%	20	0.31	0.16	0.46
Type 2 Diabetes	Massachusetts (USA)	Females	Mass General Brigham	Age and Sex	40-60%	25	0.58	0.33	0.83
Type 2 Diabetes	Massachusetts (USA)	Females	Mass General Brigham	Age and Sex	40-60%	30	1.08	0.72	1.41
Type 2 Diabetes	Massachusetts (USA)	Females	Mass General Brigham	Age and Sex	40-60%	35	2.05	1.51	2.54
Type 2 Diabetes	Massachusetts (USA)	Females	Mass General Brigham	Age and Sex	40-60%	40	3.46	2.73	4.1
Type 2 Diabetes	Massachusetts (USA)	Females	Mass General Brigham	Age and Sex	40-60%	45	5.36	4.34	6.16
Type 2 Diabetes	Massachusetts (USA)	Females	Mass General Brigham	Age and Sex	40-60%	50	7.74	6.46	8.81
Type 2 Diabetes	Massachusetts (USA)	Females	Mass General Brigham	Age and Sex	40-60%	55	11.17	9.63	12.41
Type 2 Diabetes	Massachusetts (USA)	Females	Mass General Brigham	Age and Sex	40-60%	60	16.02	14.15	17.58
Type 2 Diabetes	Massachusetts (USA)	Females	Mass General Brigham	Age and Sex	40-60%	65	20.56	18.5	22.41
Type 2 Diabetes	Massachusetts (USA)	Females	Mass General Brigham	Age and Sex	40-60%	70	23.51	21.23	25.45
Type 2 Diabetes	Massachusetts (USA)	Females	Mass General Brigham	Age and Sex	40-60%	75	25.15	22.92	27.07
Type 2 Diabetes	Massachusetts (USA)	Females	Mass General Brigham	Age and Sex	40-60%	80	25.73	23.54	27.67
Type 2 Diabetes	Massachusetts (USA)	Females	Mass General Brigham	Age and Sex	60-80%	5	0	0	0
Type 2 Diabetes	Massachusetts (USA)	Females	Mass General Brigham	Age and Sex	60-80%	10	0	0	0
Type 2 Diabetes	Massachusetts (USA)	Females	Mass General Brigham	Age and Sex	60-80%	15	0	0	0
Type 2 Diabetes	Massachusetts (USA)	Females	Mass General Brigham	Age and Sex	60-80%	20	0.39	0.19	0.6
Type 2 Diabetes	Massachusetts (USA)	Females	Mass General Brigham	Age and Sex	60-80%	25	0.72	0.4	1.08
Type 2 Diabetes	Massachusetts (USA)	Females	Mass General Brigham	Age and Sex	60-80%	30	1.35	0.86	1.84
Type 2 Diabetes	Massachusetts (USA)	Females	Mass General Brigham	Age and Sex	60-80%	35	2.55	1.81	3.25
Type 2 Diabetes	Massachusetts (USA)	Females	Mass General Brigham	Age and Sex	60-80%	40	4.3	3.29	5.31
Type 2 Diabetes	Massachusetts (USA)	Females	Mass General Brigham	Age and Sex	60-80%	45	6.64	5.3	7.93
Type 2 Diabetes	Massachusetts (USA)	Females	Mass General Brigham	Age and Sex	60-80%	50	9.57	7.8	11.33
Type 2 Diabetes	Massachusetts (USA)	Females	Mass General Brigham	Age and Sex	60-80%	55	13.76	11.64	15.69
Type 2 Diabetes	Massachusetts (USA)	Females	Mass General Brigham	Age and Sex	60-80%	60	19.65	16.82	22.01
Type 2 Diabetes	Massachusetts (USA)	Females	Mass General Brigham	Age and Sex	60-80%	65	25.09	21.95	27.72
Type 2 Diabetes	Massachusetts (USA)	Females	Mass General Brigham	Age and Sex	60-80%	70	28.59	25.42	31.44
Type 2 Diabetes	Massachusetts (USA)	Females	Mass General Brigham	Age and Sex	60-80%	75	30.54	27.36	33.34
Type 2 Diabetes	Massachusetts (USA)	Females	Mass General Brigham	Age and Sex	60-80%	80	31.21	28.06	34.02
Type 2 Diabetes	Massachusetts (USA)	Females	Mass General Brigham	Age and Sex	80-90%	5	0	0	0
Type 2 Diabetes	Massachusetts (USA)	Females	Mass General Brigham	Age and Sex	80-90%	10	0	0	0
Type 2 Diabetes	Massachusetts (USA)	Females	Mass General Brigham	Age and Sex	80-90%	15	0	0	0
Type 2 Diabetes	Massachusetts (USA)	Females	Mass General Brigham	Age and Sex	80-90%	20	0.37	0.18	0.64
Type 2 Diabetes	Massachusetts (USA)	Females	Mass General Brigham	Age and Sex	80-90%	25	0.69	0.36	1.08
Type 2 Diabetes	Massachusetts (USA)	Females	Mass General Brigham	Age and Sex	80-90%	30	1.28	0.8	1.8
Type 2 Diabetes	Massachusetts (USA)	Females	Mass General Brigham	Age and Sex	80-90%	35	2.44	1.66	3.32
Type 2 Diabetes	Massachusetts (USA)	Females	Mass General Brigham	Age and Sex	80-90%	40	4.11	3.06	5.44
Type 2 Diabetes	Massachusetts (USA)	Females	Mass General Brigham	Age and Sex	80-90%	45	6.34	4.91	8.14
Type 2 Diabetes	Massachusetts (USA)	Females	Mass General Brigham	Age and Sex	80-90%	50	9.2	7.19	11.51
Type 2 Diabetes	Massachusetts (USA)	Females	Mass General Brigham	Age and Sex	80-90%	55	13.47	11.1	16.01
Type 2 Diabetes	Massachusetts (USA)	Females	Mass General Brigham	Age and Sex	80-90%	60	19.75	16.85	23.01
Type 2 Diabetes	Massachusetts (USA)	Females	Mass General Brigham	Age and Sex	80-90%	65	25.79	22.45	29.32
Type 2 Diabetes	Massachusetts (USA)	Females	Mass General Brigham	Age and Sex	80-90%	70	29.83	26.4	33.6
Type 2 Diabetes	Massachusetts (USA)	Females	Mass General Brigham	Age and Sex	80-90%	75	32.16	28.51	36.25
Type 2 Diabetes	Massachusetts (USA)	Females	Mass General Brigham	Age and Sex	80-90%	80	32.98	29.48	36.96
Type 2 Diabetes	Massachusetts (USA)	Females	Mass General Brigham	Age and Sex	90-95%	5	0	0	0
Type 2 Diabetes	Massachusetts (USA)	Females	Mass General Brigham	Age and Sex	90-95%	10	0	0	0
Type 2 Diabetes	Massachusetts (USA)	Females	Mass General Brigham	Age and Sex	90-95%	15	0	0	0
Type 2 Diabetes	Massachusetts (USA)	Females	Mass General Brigham	Age and Sex	90-95%	20	0.57	0.27	1.05
Type 2 Diabetes	Massachusetts (USA)	Females	Mass General Brigham	Age and Sex	90-95%	25	1.05	0.57	1.68
Type 2 Diabetes	Massachusetts (USA)	Females	Mass General Brigham	Age and Sex	90-95%	30	1.95	1.21	2.89
Type 2 Diabetes	Massachusetts (USA)	Females	Mass General Brigham	Age and Sex	90-95%	35	3.69	2.49	5.11
Type 2 Diabetes	Massachusetts (USA)	Females	Mass General Brigham	Age and Sex	90-95%	40	6.2	4.42	8.51
Type 2 Diabetes	Massachusetts (USA)	Females	Mass General Brigham	Age and Sex	90-95%	45	9.51	7.33	12.31
Type 2 Diabetes	Massachusetts (USA)	Females	Mass General Brigham	Age and Sex	90-95%	50	13.61	10.83	16.97
Type 2 Diabetes	Massachusetts (USA)	Females	Mass General Brigham	Age and Sex	90-95%	55	19.29	16.23	22.99
Type 2 Diabetes	Massachusetts (USA)	Females	Mass General Brigham	Age and Sex	90-95%	60	26.98	23.02	31.87
Type 2 Diabetes	Massachusetts (USA)	Females	Mass General Brigham	Age and Sex	90-95%	65	33.81	29.88	38.84
Type 2 Diabetes	Massachusetts (USA)	Females	Mass General Brigham	Age and Sex	90-95%	70	38.05	33.94	43.2
Type 2 Diabetes	Massachusetts (USA)	Females	Mass General Brigham	Age and Sex	90-95%	75	40.34	36.29	45.3
Type 2 Diabetes	Massachusetts (USA)	Females	Mass General Brigham	Age and Sex	90-95%	80	41.13	37.24	46.07
Type 2 Diabetes	Massachusetts (USA)	Females	Mass General Brigham	Age and Sex	> 95%	5	0	0	0
Type 2 Diabetes	Massachusetts (USA)	Females	Mass General Brigham	Age and Sex	> 95%	10	0	0	0
Type 2 Diabetes	Massachusetts (USA)	Females	Mass General Brigham	Age and Sex	> 95%	15	0	0	0
Type 2 Diabetes	Massachusetts (USA)	Females	Mass General Brigham	Age and Sex	> 95%	20	0.67	0.32	1.07
Type 2 Diabetes	Massachusetts (USA)	Females	Mass General Brigham	Age and Sex	> 95%	25	1.24	0.68	1.89
Type 2 Diabetes	Massachusetts (USA)	Females	Mass General Brigham	Age and Sex	> 95%	30	2.29	1.49	3.25
Type 2 Diabetes	Massachusetts (USA)	Females	Mass General Brigham	Age and Sex	> 95%	35	4.33	3.09	5.84
Type 2 Diabetes	Massachusetts (USA)	Females	Mass General Brigham	Age and Sex	> 95%	40	7.25	5.42	9.48
Type 2 Diabetes	Massachusetts (USA)	Females	Mass General Brigham	Age and Sex	> 95%	45	11.09	8.72	13.69
Type 2 Diabetes	Massachusetts (USA)	Females	Mass General Brigham	Age and Sex	> 95%	50	15.76	12.72	19.13
Type 2 Diabetes	Massachusetts (USA)	Females	Mass General Brigham	Age and Sex	> 95%	55	22.04	18.37	25.94
Type 2 Diabetes	Massachusetts (USA)	Females	Mass General Brigham	Age and Sex	> 95%	60	30.27	26.07	34.78
Type 2 Diabetes	Massachusetts (USA)	Females	Mass General Brigham	Age and Sex	> 95%	65	37.33	32.75	42.2
Type 2 Diabetes	Massachusetts (USA)	Females	Mass General Brigham	Age and Sex	> 95%	70	41.58	37.21	46.45
Type 2 Diabetes	Massachusetts (USA)	Females	Mass General Brigham	Age and Sex	> 95%	75	43.82	39.33	48.98
Type 2 Diabetes	Massachusetts (USA)	Females	Mass General Brigham	Age and Sex	> 95%	80	44.58	40.17	49.56
Type 2 Diabetes	Norway	Males	HUNT	Age and Sex	< 20%	5	0	0	0
Type 2 Diabetes	Norway	Males	HUNT	Age and Sex	< 20%	10	0	0	0
Type 2 Diabetes	Norway	Males	HUNT	Age and Sex	< 20%	15	0	0	0
Type 2 Diabetes	Norway	Males	HUNT	Age and Sex	< 20%	20	0.08	0.02	0.22
Type 2 Diabetes	Norway	Males	HUNT	Age and Sex	< 20%	25	0.21	0.1	0.5
Type 2 Diabetes	Norway	Males	HUNT	Age and Sex	< 20%	30	0.39	0.21	0.75
Type 2 Diabetes	Norway	Males	HUNT	Age and Sex	< 20%	35	0.6	0.36	1.12
Type 2 Diabetes	Norway	Males	HUNT	Age and Sex	< 20%	40	0.85	0.54	1.48
Type 2 Diabetes	Norway	Males	HUNT	Age and Sex	< 20%	45	1.19	0.79	1.98
Type 2 Diabetes	Norway	Males	HUNT	Age and Sex	< 20%	50	1.68	1.14	2.77
Type 2 Diabetes	Norway	Males	HUNT	Age and Sex	< 20%	55	2.4	1.71	3.73
Type 2 Diabetes	Norway	Males	HUNT	Age and Sex	< 20%	60	3.47	2.61	5
Type 2 Diabetes	Norway	Males	HUNT	Age and Sex	< 20%	65	4.84	3.84	6.53
Type 2 Diabetes	Norway	Males	HUNT	Age and Sex	< 20%	70	6.43	5.26	8.3
Type 2 Diabetes	Norway	Males	HUNT	Age and Sex	< 20%	75	7.86	6.57	9.99
Type 2 Diabetes	Norway	Males	HUNT	Age and Sex	< 20%	80	8.68	7.29	10.92
Type 2 Diabetes	Norway	Males	HUNT	Age and Sex	20-40%	5	0	0	0
Type 2 Diabetes	Norway	Males	HUNT	Age and Sex	20-40%	10	0	0	0
Type 2 Diabetes	Norway	Males	HUNT	Age and Sex	20-40%	15	0	0	0
Type 2 Diabetes	Norway	Males	HUNT	Age and Sex	20-40%	20	0.14	0.05	0.3
Type 2 Diabetes	Norway	Males	HUNT	Age and Sex	20-40%	25	0.4	0.21	0.72
Type 2 Diabetes	Norway	Males	HUNT	Age and Sex	20-40%	30	0.73	0.44	1.18
Type 2 Diabetes	Norway	Males	HUNT	Age and Sex	20-40%	35	1.13	0.71	1.78
Type 2 Diabetes	Norway	Males	HUNT	Age and Sex	20-40%	40	1.59	1.06	2.42
Type 2 Diabetes	Norway	Males	HUNT	Age and Sex	20-40%	45	2.23	1.57	3.19
Type 2 Diabetes	Norway	Males	HUNT	Age and Sex	20-40%	50	3.13	2.22	4.46
Type 2 Diabetes	Norway	Males	HUNT	Age and Sex	20-40%	55	4.44	3.25	6.27
Type 2 Diabetes	Norway	Males	HUNT	Age and Sex	20-40%	60	6.28	4.74	8.25
Type 2 Diabetes	Norway	Males	HUNT	Age and Sex	20-40%	65	8.55	6.97	10.69
Type 2 Diabetes	Norway	Males	HUNT	Age and Sex	20-40%	70	11.08	9.22	13.49
Type 2 Diabetes	Norway	Males	HUNT	Age and Sex	20-40%	75	13.26	11.2	15.96
Type 2 Diabetes	Norway	Males	HUNT	Age and Sex	20-40%	80	14.46	12.27	17.2
Type 2 Diabetes	Norway	Males	HUNT	Age and Sex	40-60%	5	0	0	0
Type 2 Diabetes	Norway	Males	HUNT	Age and Sex	40-60%	10	0	0	0
Type 2 Diabetes	Norway	Males	HUNT	Age and Sex	40-60%	15	0	0	0
Type 2 Diabetes	Norway	Males	HUNT	Age and Sex	40-60%	20	0.26	0.12	0.4
Type 2 Diabetes	Norway	Males	HUNT	Age and Sex	40-60%	25	0.72	0.45	0.97
Type 2 Diabetes	Norway	Males	HUNT	Age and Sex	40-60%	30	1.31	0.92	1.64
Type 2 Diabetes	Norway	Males	HUNT	Age and Sex	40-60%	35	2.01	1.48	2.44
Type 2 Diabetes	Norway	Males	HUNT	Age and Sex	40-60%	40	2.84	2.15	3.34
Type 2 Diabetes	Norway	Males	HUNT	Age and Sex	40-60%	45	3.97	3.14	4.52
Type 2 Diabetes	Norway	Males	HUNT	Age and Sex	40-60%	50	5.55	4.4	6.19
Type 2 Diabetes	Norway	Males	HUNT	Age and Sex	40-60%	55	7.78	6.41	8.61
Type 2 Diabetes	Norway	Males	HUNT	Age and Sex	40-60%	60	10.81	9.1	11.88
Type 2 Diabetes	Norway	Males	HUNT	Age and Sex	40-60%	65	14.4	12.5	15.72
Type 2 Diabetes	Norway	Males	HUNT	Age and Sex	40-60%	70	18.22	16.06	19.99
Type 2 Diabetes	Norway	Males	HUNT	Age and Sex	40-60%	75	21.38	18.99	23.28
Type 2 Diabetes	Norway	Males	HUNT	Age and Sex	40-60%	80	23.07	20.65	24.88
Type 2 Diabetes	Norway	Males	HUNT	Age and Sex	60-80%	5	0	0	0
Type 2 Diabetes	Norway	Males	HUNT	Age and Sex	60-80%	10	0	0	0
Type 2 Diabetes	Norway	Males	HUNT	Age and Sex	60-80%	15	0	0	0
Type 2 Diabetes	Norway	Males	HUNT	Age and Sex	60-80%	20	0.47	0.2	0.84
Type 2 Diabetes	Norway	Males	HUNT	Age and Sex	60-80%	25	1.32	0.77	2.01
Type 2 Diabetes	Norway	Males	HUNT	Age and Sex	60-80%	30	2.4	1.54	3.37
Type 2 Diabetes	Norway	Males	HUNT	Age and Sex	60-80%	35	3.68	2.45	4.93
Type 2 Diabetes	Norway	Males	HUNT	Age and Sex	60-80%	40	5.18	3.66	6.78
Type 2 Diabetes	Norway	Males	HUNT	Age and Sex	60-80%	45	7.2	5.34	9.03
Type 2 Diabetes	Norway	Males	HUNT	Age and Sex	60-80%	50	10	7.64	12.38
Type 2 Diabetes	Norway	Males	HUNT	Age and Sex	60-80%	55	13.65	10.79	16.25
Type 2 Diabetes	Norway	Males	HUNT	Age and Sex	60-80%	60	18.13	14.91	21.04
Type 2 Diabetes	Norway	Males	HUNT	Age and Sex	60-80%	65	22.91	19.28	26.1
Type 2 Diabetes	Norway	Males	HUNT	Age and Sex	60-80%	70	27.5	23.73	30.88
Type 2 Diabetes	Norway	Males	HUNT	Age and Sex	60-80%	75	30.94	27.03	34.58
Type 2 Diabetes	Norway	Males	HUNT	Age and Sex	60-80%	80	32.68	28.9	36.16
Type 2 Diabetes	Norway	Males	HUNT	Age and Sex	80-90%	5	0	0	0
Type 2 Diabetes	Norway	Males	HUNT	Age and Sex	80-90%	10	0	0	0
Type 2 Diabetes	Norway	Males	HUNT	Age and Sex	80-90%	15	0	0	0
Type 2 Diabetes	Norway	Males	HUNT	Age and Sex	80-90%	20	0.8	0.33	1.46
Type 2 Diabetes	Norway	Males	HUNT	Age and Sex	80-90%	25	2.21	1.22	3.44
Type 2 Diabetes	Norway	Males	HUNT	Age and Sex	80-90%	30	4	2.48	5.71
Type 2 Diabetes	Norway	Males	HUNT	Age and Sex	80-90%	35	6.09	4.05	8.27
Type 2 Diabetes	Norway	Males	HUNT	Age and Sex	80-90%	40	8.54	5.99	11.33
Type 2 Diabetes	Norway	Males	HUNT	Age and Sex	80-90%	45	11.78	8.65	15.15
Type 2 Diabetes	Norway	Males	HUNT	Age and Sex	80-90%	50	16.2	12.19	20.16
Type 2 Diabetes	Norway	Males	HUNT	Age and Sex	80-90%	55	21.67	17.12	26.48
Type 2 Diabetes	Norway	Males	HUNT	Age and Sex	80-90%	60	27.93	22.73	33.05
Type 2 Diabetes	Norway	Males	HUNT	Age and Sex	80-90%	65	34.16	29.17	38.96
Type 2 Diabetes	Norway	Males	HUNT	Age and Sex	80-90%	70	39.74	34.58	44.47
Type 2 Diabetes	Norway	Males	HUNT	Age and Sex	80-90%	75	43.65	38.47	48.33
Type 2 Diabetes	Norway	Males	HUNT	Age and Sex	80-90%	80	45.55	40.51	50.47
Type 2 Diabetes	Norway	Males	HUNT	Age and Sex	90-95%	5	0	0	0
Type 2 Diabetes	Norway	Males	HUNT	Age and Sex	90-95%	10	0	0	0
Type 2 Diabetes	Norway	Males	HUNT	Age and Sex	90-95%	15	0	0	0
Type 2 Diabetes	Norway	Males	HUNT	Age and Sex	90-95%	20	1.47	0.62	2.97
Type 2 Diabetes	Norway	Males	HUNT	Age and Sex	90-95%	25	4.07	2.14	6.52
Type 2 Diabetes	Norway	Males	HUNT	Age and Sex	90-95%	30	7.31	4.39	10.62
Type 2 Diabetes	Norway	Males	HUNT	Age and Sex	90-95%	35	11.03	7.03	15.64
Type 2 Diabetes	Norway	Males	HUNT	Age and Sex	90-95%	40	15.29	10.52	20.77
Type 2 Diabetes	Norway	Males	HUNT	Age and Sex	90-95%	45	20.8	15.09	27.47
Type 2 Diabetes	Norway	Males	HUNT	Age and Sex	90-95%	50	28	20.72	35.68
Type 2 Diabetes	Norway	Males	HUNT	Age and Sex	90-95%	55	35.38	28.08	43.24
Type 2 Diabetes	Norway	Males	HUNT	Age and Sex	90-95%	60	42.07	34.53	49.96
Type 2 Diabetes	Norway	Males	HUNT	Age and Sex	90-95%	65	47.44	40.5	54.79
Type 2 Diabetes	Norway	Males	HUNT	Age and Sex	90-95%	70	51.39	44.47	58.77
Type 2 Diabetes	Norway	Males	HUNT	Age and Sex	90-95%	75	53.7	47.12	60.89
Type 2 Diabetes	Norway	Males	HUNT	Age and Sex	90-95%	80	54.71	48.17	61.98
Type 2 Diabetes	Norway	Males	HUNT	Age and Sex	> 95%	5	0	0	0
Type 2 Diabetes	Norway	Males	HUNT	Age and Sex	> 95%	10	0	0	0
Type 2 Diabetes	Norway	Males	HUNT	Age and Sex	> 95%	15	0	0	0
Type 2 Diabetes	Norway	Males	HUNT	Age and Sex	> 95%	20	1.25	0.46	2.54
Type 2 Diabetes	Norway	Males	HUNT	Age and Sex	> 95%	25	3.46	1.8	6.01
Type 2 Diabetes	Norway	Males	HUNT	Age and Sex	> 95%	30	6.23	3.8	9.52
Type 2 Diabetes	Norway	Males	HUNT	Age and Sex	> 95%	35	9.43	6.35	13.65
Type 2 Diabetes	Norway	Males	HUNT	Age and Sex	> 95%	40	13.12	9.19	18.17
Type 2 Diabetes	Norway	Males	HUNT	Age and Sex	> 95%	45	17.93	13.15	24.16
Type 2 Diabetes	Norway	Males	HUNT	Age and Sex	> 95%	50	24.3	18.11	31.93
Type 2 Diabetes	Norway	Males	HUNT	Age and Sex	> 95%	55	31.44	24.51	39.71
Type 2 Diabetes	Norway	Males	HUNT	Age and Sex	> 95%	60	38.66	31.45	46.7
Type 2 Diabetes	Norway	Males	HUNT	Age and Sex	> 95%	65	45.05	37.64	52.46
Type 2 Diabetes	Norway	Males	HUNT	Age and Sex	> 95%	70	50.17	43.19	57.07
Type 2 Diabetes	Norway	Males	HUNT	Age and Sex	> 95%	75	53.43	46.73	59.95
Type 2 Diabetes	Norway	Males	HUNT	Age and Sex	> 95%	80	54.92	48.26	61.8
Type 2 Diabetes	Norway	Females	HUNT	Age and Sex	< 20%	5	0	0	0
Type 2 Diabetes	Norway	Females	HUNT	Age and Sex	< 20%	10	0	0	0
Type 2 Diabetes	Norway	Females	HUNT	Age and Sex	< 20%	15	0	0	0
Type 2 Diabetes	Norway	Females	HUNT	Age and Sex	< 20%	20	0.08	0.02	0.23
Type 2 Diabetes	Norway	Females	HUNT	Age and Sex	< 20%	25	0.19	0.08	0.46
Type 2 Diabetes	Norway	Females	HUNT	Age and Sex	< 20%	30	0.31	0.15	0.64
Type 2 Diabetes	Norway	Females	HUNT	Age and Sex	< 20%	35	0.45	0.24	0.9
Type 2 Diabetes	Norway	Females	HUNT	Age and Sex	< 20%	40	0.64	0.38	1.22
Type 2 Diabetes	Norway	Females	HUNT	Age and Sex	< 20%	45	0.92	0.56	1.76
Type 2 Diabetes	Norway	Females	HUNT	Age and Sex	< 20%	50	1.32	0.86	2.42
Type 2 Diabetes	Norway	Females	HUNT	Age and Sex	< 20%	55	1.91	1.31	3.25
Type 2 Diabetes	Norway	Females	HUNT	Age and Sex	< 20%	60	2.79	2	4.36
Type 2 Diabetes	Norway	Females	HUNT	Age and Sex	< 20%	65	3.92	2.93	5.7
Type 2 Diabetes	Norway	Females	HUNT	Age and Sex	< 20%	70	5.27	4.12	7.18
Type 2 Diabetes	Norway	Females	HUNT	Age and Sex	< 20%	75	6.53	5.2	8.58
Type 2 Diabetes	Norway	Females	HUNT	Age and Sex	< 20%	80	7.33	5.92	9.47
Type 2 Diabetes	Norway	Females	HUNT	Age and Sex	20-40%	5	0	0	0
Type 2 Diabetes	Norway	Females	HUNT	Age and Sex	20-40%	10	0	0	0
Type 2 Diabetes	Norway	Females	HUNT	Age and Sex	20-40%	15	0	0	0
Type 2 Diabetes	Norway	Females	HUNT	Age and Sex	20-40%	20	0.19	0.06	0.44
Type 2 Diabetes	Norway	Females	HUNT	Age and Sex	20-40%	25	0.45	0.21	0.87
Type 2 Diabetes	Norway	Females	HUNT	Age and Sex	20-40%	30	0.72	0.4	1.23
Type 2 Diabetes	Norway	Females	HUNT	Age and Sex	20-40%	35	1.05	0.67	1.7
Type 2 Diabetes	Norway	Females	HUNT	Age and Sex	20-40%	40	1.5	1.01	2.44
Type 2 Diabetes	Norway	Females	HUNT	Age and Sex	20-40%	45	2.15	1.46	3.29
Type 2 Diabetes	Norway	Females	HUNT	Age and Sex	20-40%	50	3.06	2.14	4.5
Type 2 Diabetes	Norway	Females	HUNT	Age and Sex	20-40%	55	4.4	3.16	6.4
Type 2 Diabetes	Norway	Females	HUNT	Age and Sex	20-40%	60	6.31	4.77	8.46
Type 2 Diabetes	Norway	Females	HUNT	Age and Sex	20-40%	65	8.69	6.88	11.19
Type 2 Diabetes	Norway	Females	HUNT	Age and Sex	20-40%	70	11.42	9.3	14
Type 2 Diabetes	Norway	Females	HUNT	Age and Sex	20-40%	75	13.86	11.55	16.73
Type 2 Diabetes	Norway	Females	HUNT	Age and Sex	20-40%	80	15.37	13.12	18.33
Type 2 Diabetes	Norway	Females	HUNT	Age and Sex	40-60%	5	0	0	0
Type 2 Diabetes	Norway	Females	HUNT	Age and Sex	40-60%	10	0	0	0
Type 2 Diabetes	Norway	Females	HUNT	Age and Sex	40-60%	15	0	0	0
Type 2 Diabetes	Norway	Females	HUNT	Age and Sex	40-60%	20	0.26	0.12	0.39
Type 2 Diabetes	Norway	Females	HUNT	Age and Sex	40-60%	25	0.62	0.39	0.84
Type 2 Diabetes	Norway	Females	HUNT	Age and Sex	40-60%	30	0.99	0.65	1.26
Type 2 Diabetes	Norway	Females	HUNT	Age and Sex	40-60%	35	1.45	1.02	1.77
Type 2 Diabetes	Norway	Females	HUNT	Age and Sex	40-60%	40	2.08	1.55	2.5
Type 2 Diabetes	Norway	Females	HUNT	Age and Sex	40-60%	45	2.98	2.32	3.45
Type 2 Diabetes	Norway	Females	HUNT	Age and Sex	40-60%	50	4.23	3.3	4.86
Type 2 Diabetes	Norway	Females	HUNT	Age and Sex	40-60%	55	6.06	4.87	6.82
Type 2 Diabetes	Norway	Females	HUNT	Age and Sex	40-60%	60	8.67	7.2	9.7
Type 2 Diabetes	Norway	Females	HUNT	Age and Sex	40-60%	65	11.89	10.21	13.04
Type 2 Diabetes	Norway	Females	HUNT	Age and Sex	40-60%	70	15.55	13.44	16.96
Type 2 Diabetes	Norway	Females	HUNT	Age and Sex	40-60%	75	18.78	16.48	20.51
Type 2 Diabetes	Norway	Females	HUNT	Age and Sex	40-60%	80	20.78	18.36	22.47
Type 2 Diabetes	Norway	Females	HUNT	Age and Sex	60-80%	5	0	0	0
Type 2 Diabetes	Norway	Females	HUNT	Age and Sex	60-80%	10	0	0	0
Type 2 Diabetes	Norway	Females	HUNT	Age and Sex	60-80%	15	0	0	0
Type 2 Diabetes	Norway	Females	HUNT	Age and Sex	60-80%	20	0.51	0.2	0.92
Type 2 Diabetes	Norway	Females	HUNT	Age and Sex	60-80%	25	1.23	0.66	2.01
Type 2 Diabetes	Norway	Females	HUNT	Age and Sex	60-80%	30	1.95	1.2	2.89
Type 2 Diabetes	Norway	Females	HUNT	Age and Sex	60-80%	35	2.85	1.9	4.05
Type 2 Diabetes	Norway	Females	HUNT	Age and Sex	60-80%	40	4.07	2.86	5.5
Type 2 Diabetes	Norway	Females	HUNT	Age and Sex	60-80%	45	5.79	4.11	7.57
Type 2 Diabetes	Norway	Females	HUNT	Age and Sex	60-80%	50	8.16	6.2	10.44
Type 2 Diabetes	Norway	Females	HUNT	Age and Sex	60-80%	55	11.33	8.84	14.01
Type 2 Diabetes	Norway	Females	HUNT	Age and Sex	60-80%	60	15.36	12.43	18.5
Type 2 Diabetes	Norway	Females	HUNT	Age and Sex	60-80%	65	19.85	16.66	23.13
Type 2 Diabetes	Norway	Females	HUNT	Age and Sex	60-80%	70	24.4	21.02	27.69
Type 2 Diabetes	Norway	Females	HUNT	Age and Sex	60-80%	75	28.04	24.41	31.42
Type 2 Diabetes	Norway	Females	HUNT	Age and Sex	60-80%	80	30.15	26.46	33.7
Type 2 Diabetes	Norway	Females	HUNT	Age and Sex	80-90%	5	0	0	0
Type 2 Diabetes	Norway	Females	HUNT	Age and Sex	80-90%	10	0	0	0
Type 2 Diabetes	Norway	Females	HUNT	Age and Sex	80-90%	15	0	0	0
Type 2 Diabetes	Norway	Females	HUNT	Age and Sex	80-90%	20	0.76	0.32	1.52
Type 2 Diabetes	Norway	Females	HUNT	Age and Sex	80-90%	25	1.84	0.95	3.1
Type 2 Diabetes	Norway	Females	HUNT	Age and Sex	80-90%	30	2.92	1.8	4.57
Type 2 Diabetes	Norway	Females	HUNT	Age and Sex	80-90%	35	4.26	2.81	6.24
Type 2 Diabetes	Norway	Females	HUNT	Age and Sex	80-90%	40	6.07	4.1	8.53
Type 2 Diabetes	Norway	Females	HUNT	Age and Sex	80-90%	45	8.59	6.09	11.6
Type 2 Diabetes	Norway	Females	HUNT	Age and Sex	80-90%	50	12.05	8.7	16.57
Type 2 Diabetes	Norway	Females	HUNT	Age and Sex	80-90%	55	16.4	12.27	21.07
Type 2 Diabetes	Norway	Females	HUNT	Age and Sex	80-90%	60	21.61	17.14	26.78
Type 2 Diabetes	Norway	Females	HUNT	Age and Sex	80-90%	65	27.07	22.39	32.12
Type 2 Diabetes	Norway	Females	HUNT	Age and Sex	80-90%	70	32.29	27.59	37.37
Type 2 Diabetes	Norway	Females	HUNT	Age and Sex	80-90%	75	36.22	31.45	41.35
Type 2 Diabetes	Norway	Females	HUNT	Age and Sex	80-90%	80	38.41	33.64	43.41
Type 2 Diabetes	Norway	Females	HUNT	Age and Sex	90-95%	5	0	0	0
Type 2 Diabetes	Norway	Females	HUNT	Age and Sex	90-95%	10	0	0	0
Type 2 Diabetes	Norway	Females	HUNT	Age and Sex	90-95%	15	0	0	0
Type 2 Diabetes	Norway	Females	HUNT	Age and Sex	90-95%	20	1.07	0.41	2.15
Type 2 Diabetes	Norway	Females	HUNT	Age and Sex	90-95%	25	2.57	1.33	4.54
Type 2 Diabetes	Norway	Females	HUNT	Age and Sex	90-95%	30	4.07	2.42	6.58
Type 2 Diabetes	Norway	Females	HUNT	Age and Sex	90-95%	35	5.92	3.8	8.83
Type 2 Diabetes	Norway	Females	HUNT	Age and Sex	90-95%	40	8.39	5.65	12.02
Type 2 Diabetes	Norway	Females	HUNT	Age and Sex	90-95%	45	11.82	8.4	16.62
Type 2 Diabetes	Norway	Females	HUNT	Age and Sex	90-95%	50	16.45	12.04	22.5
Type 2 Diabetes	Norway	Females	HUNT	Age and Sex	90-95%	55	22.06	17.14	29.15
Type 2 Diabetes	Norway	Females	HUNT	Age and Sex	90-95%	60	28.49	22.83	35.73
Type 2 Diabetes	Norway	Females	HUNT	Age and Sex	90-95%	65	34.93	29.29	42.33
Type 2 Diabetes	Norway	Females	HUNT	Age and Sex	90-95%	70	40.8	35.06	48.23
Type 2 Diabetes	Norway	Females	HUNT	Age and Sex	90-95%	75	45.05	39.53	52.09
Type 2 Diabetes	Norway	Females	HUNT	Age and Sex	90-95%	80	47.35	41.82	54.12
Type 2 Diabetes	Norway	Females	HUNT	Age and Sex	> 95%	5	0	0	0
Type 2 Diabetes	Norway	Females	HUNT	Age and Sex	> 95%	10	0	0	0
Type 2 Diabetes	Norway	Females	HUNT	Age and Sex	> 95%	15	0	0	0
Type 2 Diabetes	Norway	Females	HUNT	Age and Sex	> 95%	20	1.58	0.59	2.99
Type 2 Diabetes	Norway	Females	HUNT	Age and Sex	> 95%	25	3.78	2.05	5.97
Type 2 Diabetes	Norway	Females	HUNT	Age and Sex	> 95%	30	5.96	3.63	8.8
Type 2 Diabetes	Norway	Females	HUNT	Age and Sex	> 95%	35	8.63	5.64	11.89
Type 2 Diabetes	Norway	Females	HUNT	Age and Sex	> 95%	40	12.16	8.43	16.35
Type 2 Diabetes	Norway	Females	HUNT	Age and Sex	> 95%	45	16.98	12.28	21.72
Type 2 Diabetes	Norway	Females	HUNT	Age and Sex	> 95%	50	23.34	17.27	30.16
Type 2 Diabetes	Norway	Females	HUNT	Age and Sex	> 95%	55	31.01	24.1	37.6
Type 2 Diabetes	Norway	Females	HUNT	Age and Sex	> 95%	60	39.67	32.55	46.51
Type 2 Diabetes	Norway	Females	HUNT	Age and Sex	> 95%	65	48.08	40.79	55.01
Type 2 Diabetes	Norway	Females	HUNT	Age and Sex	> 95%	70	55.5	48.45	62.2
Type 2 Diabetes	Norway	Females	HUNT	Age and Sex	> 95%	75	60.67	53.92	66.42
Type 2 Diabetes	Norway	Females	HUNT	Age and Sex	> 95%	80	63.39	56.89	68.99
Type 2 Diabetes	Finland	Males	FinnGen	Age and Sex	< 20%	5	0	0	0
Type 2 Diabetes	Finland	Males	FinnGen	Age and Sex	< 20%	10	0	0	0
Type 2 Diabetes	Finland	Males	FinnGen	Age and Sex	< 20%	15	0	0	0
Type 2 Diabetes	Finland	Males	FinnGen	Age and Sex	< 20%	20	0.17	0.08	0.26
Type 2 Diabetes	Finland	Males	FinnGen	Age and Sex	< 20%	25	0.54	0.38	0.72
Type 2 Diabetes	Finland	Males	FinnGen	Age and Sex	< 20%	30	0.98	0.75	1.24
Type 2 Diabetes	Finland	Males	FinnGen	Age and Sex	< 20%	35	1.43	1.14	1.74
Type 2 Diabetes	Finland	Males	FinnGen	Age and Sex	< 20%	40	1.92	1.57	2.31
Type 2 Diabetes	Finland	Males	FinnGen	Age and Sex	< 20%	45	2.62	2.22	3.04
Type 2 Diabetes	Finland	Males	FinnGen	Age and Sex	< 20%	50	3.66	3.09	4.27
Type 2 Diabetes	Finland	Males	FinnGen	Age and Sex	< 20%	55	5.07	4.42	5.76
Type 2 Diabetes	Finland	Males	FinnGen	Age and Sex	< 20%	60	6.82	5.94	7.67
Type 2 Diabetes	Finland	Males	FinnGen	Age and Sex	< 20%	65	8.75	7.76	9.66
Type 2 Diabetes	Finland	Males	FinnGen	Age and Sex	< 20%	70	10.69	9.6	11.73
Type 2 Diabetes	Finland	Males	FinnGen	Age and Sex	< 20%	75	12.22	10.98	13.39
Type 2 Diabetes	Finland	Males	FinnGen	Age and Sex	< 20%	80	12.94	11.64	14.1
Type 2 Diabetes	Finland	Males	FinnGen	Age and Sex	20-40%	5	0	0	0
Type 2 Diabetes	Finland	Males	FinnGen	Age and Sex	20-40%	10	0	0	0
Type 2 Diabetes	Finland	Males	FinnGen	Age and Sex	20-40%	15	0	0	0
Type 2 Diabetes	Finland	Males	FinnGen	Age and Sex	20-40%	20	0.28	0.14	0.42
Type 2 Diabetes	Finland	Males	FinnGen	Age and Sex	20-40%	25	0.9	0.63	1.21
Type 2 Diabetes	Finland	Males	FinnGen	Age and Sex	20-40%	30	1.64	1.28	2.05
Type 2 Diabetes	Finland	Males	FinnGen	Age and Sex	20-40%	35	2.4	1.92	2.92
Type 2 Diabetes	Finland	Males	FinnGen	Age and Sex	20-40%	40	3.22	2.65	3.86
Type 2 Diabetes	Finland	Males	FinnGen	Age and Sex	20-40%	45	4.37	3.72	5.06
Type 2 Diabetes	Finland	Males	FinnGen	Age and Sex	20-40%	50	6.1	5.19	7.04
Type 2 Diabetes	Finland	Males	FinnGen	Age and Sex	20-40%	55	8.37	7.33	9.4
Type 2 Diabetes	Finland	Males	FinnGen	Age and Sex	20-40%	60	11.09	9.73	12.39
Type 2 Diabetes	Finland	Males	FinnGen	Age and Sex	20-40%	65	14.02	12.56	15.42
Type 2 Diabetes	Finland	Males	FinnGen	Age and Sex	20-40%	70	16.86	15.31	18.34
Type 2 Diabetes	Finland	Males	FinnGen	Age and Sex	20-40%	75	19.03	17.23	20.58
Type 2 Diabetes	Finland	Males	FinnGen	Age and Sex	20-40%	80	20.03	18.16	21.57
Type 2 Diabetes	Finland	Males	FinnGen	Age and Sex	40-60%	5	0	0	0
Type 2 Diabetes	Finland	Males	FinnGen	Age and Sex	40-60%	10	0	0	0
Type 2 Diabetes	Finland	Males	FinnGen	Age and Sex	40-60%	15	0	0	0
Type 2 Diabetes	Finland	Males	FinnGen	Age and Sex	40-60%	20	0.42	0.22	0.62
Type 2 Diabetes	Finland	Males	FinnGen	Age and Sex	40-60%	25	1.34	0.95	1.76
Type 2 Diabetes	Finland	Males	FinnGen	Age and Sex	40-60%	30	2.43	1.86	3.02
Type 2 Diabetes	Finland	Males	FinnGen	Age and Sex	40-60%	35	3.54	2.82	4.23
Type 2 Diabetes	Finland	Males	FinnGen	Age and Sex	40-60%	40	4.74	3.92	5.6
Type 2 Diabetes	Finland	Males	FinnGen	Age and Sex	40-60%	45	6.42	5.57	7.34
Type 2 Diabetes	Finland	Males	FinnGen	Age and Sex	40-60%	50	8.92	7.71	10.09
Type 2 Diabetes	Finland	Males	FinnGen	Age and Sex	40-60%	55	12.08	10.63	13.44
Type 2 Diabetes	Finland	Males	FinnGen	Age and Sex	40-60%	60	15.71	13.9	17.3
Type 2 Diabetes	Finland	Males	FinnGen	Age and Sex	40-60%	65	19.42	17.55	21.19
Type 2 Diabetes	Finland	Males	FinnGen	Age and Sex	40-60%	70	22.87	20.87	24.68
Type 2 Diabetes	Finland	Males	FinnGen	Age and Sex	40-60%	75	25.38	23.17	27.27
Type 2 Diabetes	Finland	Males	FinnGen	Age and Sex	40-60%	80	26.52	24.25	28.42
Type 2 Diabetes	Finland	Males	FinnGen	Age and Sex	60-80%	5	0	0	0
Type 2 Diabetes	Finland	Males	FinnGen	Age and Sex	60-80%	10	0	0	0
Type 2 Diabetes	Finland	Males	FinnGen	Age and Sex	60-80%	15	0	0	0
Type 2 Diabetes	Finland	Males	FinnGen	Age and Sex	60-80%	20	0.58	0.29	0.86
Type 2 Diabetes	Finland	Males	FinnGen	Age and Sex	60-80%	25	1.84	1.3	2.43
Type 2 Diabetes	Finland	Males	FinnGen	Age and Sex	60-80%	30	3.34	2.56	4.2
Type 2 Diabetes	Finland	Males	FinnGen	Age and Sex	60-80%	35	4.84	3.87	5.83
Type 2 Diabetes	Finland	Males	FinnGen	Age and Sex	60-80%	40	6.47	5.34	7.61
Type 2 Diabetes	Finland	Males	FinnGen	Age and Sex	60-80%	45	8.73	7.52	9.99
Type 2 Diabetes	Finland	Males	FinnGen	Age and Sex	60-80%	50	12.07	10.41	13.69
Type 2 Diabetes	Finland	Males	FinnGen	Age and Sex	60-80%	55	16.15	14.19	17.93
Type 2 Diabetes	Finland	Males	FinnGen	Age and Sex	60-80%	60	20.63	18.38	22.74
Type 2 Diabetes	Finland	Males	FinnGen	Age and Sex	60-80%	65	25.01	22.6	27.21
Type 2 Diabetes	Finland	Males	FinnGen	Age and Sex	60-80%	70	28.9	26.41	31.16
Type 2 Diabetes	Finland	Males	FinnGen	Age and Sex	60-80%	75	31.62	28.96	33.96
Type 2 Diabetes	Finland	Males	FinnGen	Age and Sex	60-80%	80	32.84	30.18	35.08
Type 2 Diabetes	Finland	Males	FinnGen	Age and Sex	80-90%	5	0	0	0
Type 2 Diabetes	Finland	Males	FinnGen	Age and Sex	80-90%	10	0	0	0
Type 2 Diabetes	Finland	Males	FinnGen	Age and Sex	80-90%	15	0	0	0
Type 2 Diabetes	Finland	Males	FinnGen	Age and Sex	80-90%	20	0.81	0.41	1.22
Type 2 Diabetes	Finland	Males	FinnGen	Age and Sex	80-90%	25	2.58	1.83	3.43
Type 2 Diabetes	Finland	Males	FinnGen	Age and Sex	80-90%	30	4.66	3.55	5.79
Type 2 Diabetes	Finland	Males	FinnGen	Age and Sex	80-90%	35	6.75	5.41	8.12
Type 2 Diabetes	Finland	Males	FinnGen	Age and Sex	80-90%	40	8.98	7.38	10.69
Type 2 Diabetes	Finland	Males	FinnGen	Age and Sex	80-90%	45	12.07	10.41	13.81
Type 2 Diabetes	Finland	Males	FinnGen	Age and Sex	80-90%	50	16.55	14.3	18.82
Type 2 Diabetes	Finland	Males	FinnGen	Age and Sex	80-90%	55	21.79	19.26	24.23
Type 2 Diabetes	Finland	Males	FinnGen	Age and Sex	80-90%	60	27.24	24.21	29.99
Type 2 Diabetes	Finland	Males	FinnGen	Age and Sex	80-90%	65	32.29	29.36	35.22
Type 2 Diabetes	Finland	Males	FinnGen	Age and Sex	80-90%	70	36.55	33.76	39.27
Type 2 Diabetes	Finland	Males	FinnGen	Age and Sex	80-90%	75	39.39	36.39	42.15
Type 2 Diabetes	Finland	Males	FinnGen	Age and Sex	80-90%	80	40.62	37.72	43.32
Type 2 Diabetes	Finland	Males	FinnGen	Age and Sex	90-95%	5	0	0	0
Type 2 Diabetes	Finland	Males	FinnGen	Age and Sex	90-95%	10	0	0	0
Type 2 Diabetes	Finland	Males	FinnGen	Age and Sex	90-95%	15	0	0	0
Type 2 Diabetes	Finland	Males	FinnGen	Age and Sex	90-95%	20	1.04	0.53	1.56
Type 2 Diabetes	Finland	Males	FinnGen	Age and Sex	90-95%	25	3.29	2.28	4.36
Type 2 Diabetes	Finland	Males	FinnGen	Age and Sex	90-95%	30	5.92	4.54	7.45
Type 2 Diabetes	Finland	Males	FinnGen	Age and Sex	90-95%	35	8.54	6.93	10.31
Type 2 Diabetes	Finland	Males	FinnGen	Age and Sex	90-95%	40	11.33	9.39	13.41
Type 2 Diabetes	Finland	Males	FinnGen	Age and Sex	90-95%	45	15.15	13.04	17.55
Type 2 Diabetes	Finland	Males	FinnGen	Age and Sex	90-95%	50	20.64	17.78	23.53
Type 2 Diabetes	Finland	Males	FinnGen	Age and Sex	90-95%	55	26.83	23.8	29.81
Type 2 Diabetes	Finland	Males	FinnGen	Age and Sex	90-95%	60	33.01	29.61	36.28
Type 2 Diabetes	Finland	Males	FinnGen	Age and Sex	90-95%	65	38.52	35.14	41.9
Type 2 Diabetes	Finland	Males	FinnGen	Age and Sex	90-95%	70	42.99	39.6	46.23
Type 2 Diabetes	Finland	Males	FinnGen	Age and Sex	90-95%	75	45.87	42.44	49.12
Type 2 Diabetes	Finland	Males	FinnGen	Age and Sex	90-95%	80	47.1	43.8	50.25
Type 2 Diabetes	Finland	Males	FinnGen	Age and Sex	> 95%	5	0	0	0
Type 2 Diabetes	Finland	Males	FinnGen	Age and Sex	> 95%	10	0	0	0
Type 2 Diabetes	Finland	Males	FinnGen	Age and Sex	> 95%	15	0	0	0
Type 2 Diabetes	Finland	Males	FinnGen	Age and Sex	> 95%	20	1.44	0.72	2.15
Type 2 Diabetes	Finland	Males	FinnGen	Age and Sex	> 95%	25	4.55	3.24	5.99
Type 2 Diabetes	Finland	Males	FinnGen	Age and Sex	> 95%	30	8.15	6.32	10.21
Type 2 Diabetes	Finland	Males	FinnGen	Age and Sex	> 95%	35	11.69	9.51	14.07
Type 2 Diabetes	Finland	Males	FinnGen	Age and Sex	> 95%	40	15.43	12.83	18.23
Type 2 Diabetes	Finland	Males	FinnGen	Age and Sex	> 95%	45	20.46	17.55	23.42
Type 2 Diabetes	Finland	Males	FinnGen	Age and Sex	> 95%	50	27.52	23.91	31.04
Type 2 Diabetes	Finland	Males	FinnGen	Age and Sex	> 95%	55	35.09	31.16	38.79
Type 2 Diabetes	Finland	Males	FinnGen	Age and Sex	> 95%	60	42.21	38.17	46.14
Type 2 Diabetes	Finland	Males	FinnGen	Age and Sex	> 95%	65	48.18	44.47	51.81
Type 2 Diabetes	Finland	Males	FinnGen	Age and Sex	> 95%	70	52.77	49.36	56.26
Type 2 Diabetes	Finland	Males	FinnGen	Age and Sex	> 95%	75	55.59	52.03	58.89
Type 2 Diabetes	Finland	Males	FinnGen	Age and Sex	> 95%	80	56.77	53.31	59.9
Type 2 Diabetes	Finland	Females	FinnGen	Age and Sex	< 20%	5	0	0	0
Type 2 Diabetes	Finland	Females	FinnGen	Age and Sex	< 20%	10	0	0	0
Type 2 Diabetes	Finland	Females	FinnGen	Age and Sex	< 20%	15	0	0	0
Type 2 Diabetes	Finland	Females	FinnGen	Age and Sex	< 20%	20	0.26	0.15	0.37
Type 2 Diabetes	Finland	Females	FinnGen	Age and Sex	< 20%	25	0.61	0.44	0.79
Type 2 Diabetes	Finland	Females	FinnGen	Age and Sex	< 20%	30	0.85	0.64	1.07
Type 2 Diabetes	Finland	Females	FinnGen	Age and Sex	< 20%	35	1.13	0.88	1.37
Type 2 Diabetes	Finland	Females	FinnGen	Age and Sex	< 20%	40	1.55	1.27	1.84
Type 2 Diabetes	Finland	Females	FinnGen	Age and Sex	< 20%	45	2.19	1.86	2.55
Type 2 Diabetes	Finland	Females	FinnGen	Age and Sex	< 20%	50	3.14	2.66	3.64
Type 2 Diabetes	Finland	Females	FinnGen	Age and Sex	< 20%	55	4.45	3.87	5.08
Type 2 Diabetes	Finland	Females	FinnGen	Age and Sex	< 20%	60	6.12	5.39	6.92
Type 2 Diabetes	Finland	Females	FinnGen	Age and Sex	< 20%	65	8.08	7.22	9.11
Type 2 Diabetes	Finland	Females	FinnGen	Age and Sex	< 20%	70	10.22	9.2	11.39
Type 2 Diabetes	Finland	Females	FinnGen	Age and Sex	< 20%	75	11.99	10.83	13.27
Type 2 Diabetes	Finland	Females	FinnGen	Age and Sex	< 20%	80	12.89	11.68	14.14
Type 2 Diabetes	Finland	Females	FinnGen	Age and Sex	20-40%	5	0	0	0
Type 2 Diabetes	Finland	Females	FinnGen	Age and Sex	20-40%	10	0	0	0
Type 2 Diabetes	Finland	Females	FinnGen	Age and Sex	20-40%	15	0	0	0
Type 2 Diabetes	Finland	Females	FinnGen	Age and Sex	20-40%	20	0.44	0.26	0.62
Type 2 Diabetes	Finland	Females	FinnGen	Age and Sex	20-40%	25	1.06	0.76	1.35
Type 2 Diabetes	Finland	Females	FinnGen	Age and Sex	20-40%	30	1.47	1.1	1.84
Type 2 Diabetes	Finland	Females	FinnGen	Age and Sex	20-40%	35	1.94	1.51	2.33
Type 2 Diabetes	Finland	Females	FinnGen	Age and Sex	20-40%	40	2.66	2.17	3.15
Type 2 Diabetes	Finland	Females	FinnGen	Age and Sex	20-40%	45	3.75	3.2	4.29
Type 2 Diabetes	Finland	Females	FinnGen	Age and Sex	20-40%	50	5.36	4.58	6.2
Type 2 Diabetes	Finland	Females	FinnGen	Age and Sex	20-40%	55	7.52	6.64	8.52
Type 2 Diabetes	Finland	Females	FinnGen	Age and Sex	20-40%	60	10.21	9.01	11.5
Type 2 Diabetes	Finland	Females	FinnGen	Age and Sex	20-40%	65	13.27	11.91	14.81
Type 2 Diabetes	Finland	Females	FinnGen	Age and Sex	20-40%	70	16.51	14.89	18.17
Type 2 Diabetes	Finland	Females	FinnGen	Age and Sex	20-40%	75	19.13	17.31	21.06
Type 2 Diabetes	Finland	Females	FinnGen	Age and Sex	20-40%	80	20.42	18.61	22.33
Type 2 Diabetes	Finland	Females	FinnGen	Age and Sex	40-60%	5	0	0	0
Type 2 Diabetes	Finland	Females	FinnGen	Age and Sex	40-60%	10	0	0	0
Type 2 Diabetes	Finland	Females	FinnGen	Age and Sex	40-60%	15	0	0	0
Type 2 Diabetes	Finland	Females	FinnGen	Age and Sex	40-60%	20	0.63	0.38	0.87
Type 2 Diabetes	Finland	Females	FinnGen	Age and Sex	40-60%	25	1.5	1.09	1.89
Type 2 Diabetes	Finland	Females	FinnGen	Age and Sex	40-60%	30	2.08	1.6	2.57
Type 2 Diabetes	Finland	Females	FinnGen	Age and Sex	40-60%	35	2.75	2.17	3.3
Type 2 Diabetes	Finland	Females	FinnGen	Age and Sex	40-60%	40	3.76	3.09	4.42
Type 2 Diabetes	Finland	Females	FinnGen	Age and Sex	40-60%	45	5.3	4.54	6
Type 2 Diabetes	Finland	Females	FinnGen	Age and Sex	40-60%	50	7.53	6.45	8.63
Type 2 Diabetes	Finland	Females	FinnGen	Age and Sex	40-60%	55	10.47	9.28	11.74
Type 2 Diabetes	Finland	Females	FinnGen	Age and Sex	40-60%	60	14.04	12.53	15.61
Type 2 Diabetes	Finland	Females	FinnGen	Age and Sex	40-60%	65	18	16.23	19.85
Type 2 Diabetes	Finland	Females	FinnGen	Age and Sex	40-60%	70	22.09	20.11	23.96
Type 2 Diabetes	Finland	Females	FinnGen	Age and Sex	40-60%	75	25.3	23.09	27.46
Type 2 Diabetes	Finland	Females	FinnGen	Age and Sex	40-60%	80	26.87	24.63	28.95
Type 2 Diabetes	Finland	Females	FinnGen	Age and Sex	60-80%	5	0	0	0
Type 2 Diabetes	Finland	Females	FinnGen	Age and Sex	60-80%	10	0	0	0
Type 2 Diabetes	Finland	Females	FinnGen	Age and Sex	60-80%	15	0	0	0
Type 2 Diabetes	Finland	Females	FinnGen	Age and Sex	60-80%	20	0.9	0.54	1.26
Type 2 Diabetes	Finland	Females	FinnGen	Age and Sex	60-80%	25	2.14	1.57	2.7
Type 2 Diabetes	Finland	Females	FinnGen	Age and Sex	60-80%	30	2.97	2.28	3.69
Type 2 Diabetes	Finland	Females	FinnGen	Age and Sex	60-80%	35	3.92	3.1	4.75
Type 2 Diabetes	Finland	Females	FinnGen	Age and Sex	60-80%	40	5.35	4.43	6.27
Type 2 Diabetes	Finland	Females	FinnGen	Age and Sex	60-80%	45	7.51	6.38	8.56
Type 2 Diabetes	Finland	Females	FinnGen	Age and Sex	60-80%	50	10.61	9.1	12.2
Type 2 Diabetes	Finland	Females	FinnGen	Age and Sex	60-80%	55	14.59	12.82	16.38
Type 2 Diabetes	Finland	Females	FinnGen	Age and Sex	60-80%	60	19.29	17.2	21.52
Type 2 Diabetes	Finland	Females	FinnGen	Age and Sex	60-80%	65	24.33	22.05	26.8
Type 2 Diabetes	Finland	Females	FinnGen	Age and Sex	60-80%	70	29.36	26.84	31.93
Type 2 Diabetes	Finland	Females	FinnGen	Age and Sex	60-80%	75	33.2	30.47	36.03
Type 2 Diabetes	Finland	Females	FinnGen	Age and Sex	60-80%	80	35.04	32.25	37.73
Type 2 Diabetes	Finland	Females	FinnGen	Age and Sex	80-90%	5	0	0	0
Type 2 Diabetes	Finland	Females	FinnGen	Age and Sex	80-90%	10	0	0	0
Type 2 Diabetes	Finland	Females	FinnGen	Age and Sex	80-90%	15	0	0	0
Type 2 Diabetes	Finland	Females	FinnGen	Age and Sex	80-90%	20	1.27	0.75	1.76
Type 2 Diabetes	Finland	Females	FinnGen	Age and Sex	80-90%	25	3.03	2.17	3.81
Type 2 Diabetes	Finland	Females	FinnGen	Age and Sex	80-90%	30	4.19	3.17	5.21
Type 2 Diabetes	Finland	Females	FinnGen	Age and Sex	80-90%	35	5.52	4.37	6.66
Type 2 Diabetes	Finland	Females	FinnGen	Age and Sex	80-90%	40	7.51	6.18	8.82
Type 2 Diabetes	Finland	Females	FinnGen	Age and Sex	80-90%	45	10.49	9.01	12.01
Type 2 Diabetes	Finland	Females	FinnGen	Age and Sex	80-90%	50	14.68	12.63	16.87
Type 2 Diabetes	Finland	Females	FinnGen	Age and Sex	80-90%	55	19.79	17.49	22.27
Type 2 Diabetes	Finland	Females	FinnGen	Age and Sex	80-90%	60	25.53	22.88	28.33
Type 2 Diabetes	Finland	Females	FinnGen	Age and Sex	80-90%	65	31.37	28.53	34.39
Type 2 Diabetes	Finland	Females	FinnGen	Age and Sex	80-90%	70	36.91	33.73	39.81
Type 2 Diabetes	Finland	Females	FinnGen	Age and Sex	80-90%	75	40.93	37.65	44.09
Type 2 Diabetes	Finland	Females	FinnGen	Age and Sex	80-90%	80	42.81	39.53	45.8
Type 2 Diabetes	Finland	Females	FinnGen	Age and Sex	90-95%	5	0	0	0
Type 2 Diabetes	Finland	Females	FinnGen	Age and Sex	90-95%	10	0	0	0
Type 2 Diabetes	Finland	Females	FinnGen	Age and Sex	90-95%	15	0	0	0
Type 2 Diabetes	Finland	Females	FinnGen	Age and Sex	90-95%	20	1.66	0.98	2.39
Type 2 Diabetes	Finland	Females	FinnGen	Age and Sex	90-95%	25	3.93	2.82	5.04
Type 2 Diabetes	Finland	Females	FinnGen	Age and Sex	90-95%	30	5.42	4.15	6.81
Type 2 Diabetes	Finland	Females	FinnGen	Age and Sex	90-95%	35	7.14	5.59	8.59
Type 2 Diabetes	Finland	Females	FinnGen	Age and Sex	90-95%	40	9.67	7.97	11.33
Type 2 Diabetes	Finland	Females	FinnGen	Age and Sex	90-95%	45	13.44	11.44	15.37
Type 2 Diabetes	Finland	Females	FinnGen	Age and Sex	90-95%	50	18.68	16.14	21.43
Type 2 Diabetes	Finland	Females	FinnGen	Age and Sex	90-95%	55	24.9	22.21	27.87
Type 2 Diabetes	Finland	Females	FinnGen	Age and Sex	90-95%	60	31.68	28.59	35.16
Type 2 Diabetes	Finland	Females	FinnGen	Age and Sex	90-95%	65	38.37	35.24	41.97
Type 2 Diabetes	Finland	Females	FinnGen	Age and Sex	90-95%	70	44.51	41.2	47.9
Type 2 Diabetes	Finland	Females	FinnGen	Age and Sex	90-95%	75	48.84	45.51	52.31
Type 2 Diabetes	Finland	Females	FinnGen	Age and Sex	90-95%	80	50.83	47.62	54.24
Type 2 Diabetes	Finland	Females	FinnGen	Age and Sex	> 95%	5	0	0	0
Type 2 Diabetes	Finland	Females	FinnGen	Age and Sex	> 95%	10	0	0	0
Type 2 Diabetes	Finland	Females	FinnGen	Age and Sex	> 95%	15	0	0	0
Type 2 Diabetes	Finland	Females	FinnGen	Age and Sex	> 95%	20	2.37	1.41	3.36
Type 2 Diabetes	Finland	Females	FinnGen	Age and Sex	> 95%	25	5.59	4.05	7.18
Type 2 Diabetes	Finland	Females	FinnGen	Age and Sex	> 95%	30	7.69	5.87	9.49
Type 2 Diabetes	Finland	Females	FinnGen	Age and Sex	> 95%	35	10.08	7.93	12.13
Type 2 Diabetes	Finland	Females	FinnGen	Age and Sex	> 95%	40	13.58	11.24	15.92
Type 2 Diabetes	Finland	Females	FinnGen	Age and Sex	> 95%	45	18.71	15.96	21.35
Type 2 Diabetes	Finland	Females	FinnGen	Age and Sex	> 95%	50	25.59	22.25	28.8
Type 2 Diabetes	Finland	Females	FinnGen	Age and Sex	> 95%	55	33.16	29.84	36.77
Type 2 Diabetes	Finland	Females	FinnGen	Age and Sex	> 95%	60	40.81	36.95	44.69
Type 2 Diabetes	Finland	Females	FinnGen	Age and Sex	> 95%	65	47.8	44.09	51.71
Type 2 Diabetes	Finland	Females	FinnGen	Age and Sex	> 95%	70	53.79	50.2	57.53
Type 2 Diabetes	Finland	Females	FinnGen	Age and Sex	> 95%	75	57.74	53.91	61.34
Type 2 Diabetes	Finland	Females	FinnGen	Age and Sex	> 95%	80	59.51	55.8	63.13
Type 2 Diabetes	Estonia	Males	Estonian Biobank	Age and Sex	< 20%	5	0	0	0
Type 2 Diabetes	Estonia	Males	Estonian Biobank	Age and Sex	< 20%	10	0	0	0
Type 2 Diabetes	Estonia	Males	Estonian Biobank	Age and Sex	< 20%	15	0	0	0
Type 2 Diabetes	Estonia	Males	Estonian Biobank	Age and Sex	< 20%	20	0.04	0.01	0.07
Type 2 Diabetes	Estonia	Males	Estonian Biobank	Age and Sex	< 20%	25	0.22	0.12	0.36
Type 2 Diabetes	Estonia	Males	Estonian Biobank	Age and Sex	< 20%	30	0.57	0.38	0.8
Type 2 Diabetes	Estonia	Males	Estonian Biobank	Age and Sex	< 20%	35	0.98	0.71	1.33
Type 2 Diabetes	Estonia	Males	Estonian Biobank	Age and Sex	< 20%	40	1.43	1.08	1.87
Type 2 Diabetes	Estonia	Males	Estonian Biobank	Age and Sex	< 20%	45	2	1.57	2.51
Type 2 Diabetes	Estonia	Males	Estonian Biobank	Age and Sex	< 20%	50	2.75	2.19	3.44
Type 2 Diabetes	Estonia	Males	Estonian Biobank	Age and Sex	< 20%	55	3.63	2.94	4.41
Type 2 Diabetes	Estonia	Males	Estonian Biobank	Age and Sex	< 20%	60	4.53	3.73	5.37
Type 2 Diabetes	Estonia	Males	Estonian Biobank	Age and Sex	< 20%	65	5.38	4.42	6.37
Type 2 Diabetes	Estonia	Males	Estonian Biobank	Age and Sex	< 20%	70	6.11	5.09	7.19
Type 2 Diabetes	Estonia	Males	Estonian Biobank	Age and Sex	< 20%	75	6.68	5.65	7.86
Type 2 Diabetes	Estonia	Males	Estonian Biobank	Age and Sex	< 20%	80	7.03	5.97	8.25
Type 2 Diabetes	Estonia	Males	Estonian Biobank	Age and Sex	20-40%	5	0	0	0
Type 2 Diabetes	Estonia	Males	Estonian Biobank	Age and Sex	20-40%	10	0	0	0
Type 2 Diabetes	Estonia	Males	Estonian Biobank	Age and Sex	20-40%	15	0	0	0
Type 2 Diabetes	Estonia	Males	Estonian Biobank	Age and Sex	20-40%	20	0.06	0.01	0.12
Type 2 Diabetes	Estonia	Males	Estonian Biobank	Age and Sex	20-40%	25	0.37	0.2	0.56
Type 2 Diabetes	Estonia	Males	Estonian Biobank	Age and Sex	20-40%	30	0.95	0.65	1.31
Type 2 Diabetes	Estonia	Males	Estonian Biobank	Age and Sex	20-40%	35	1.64	1.21	2.17
Type 2 Diabetes	Estonia	Males	Estonian Biobank	Age and Sex	20-40%	40	2.4	1.85	3.04
Type 2 Diabetes	Estonia	Males	Estonian Biobank	Age and Sex	20-40%	45	3.33	2.68	3.99
Type 2 Diabetes	Estonia	Males	Estonian Biobank	Age and Sex	20-40%	50	4.57	3.75	5.55
Type 2 Diabetes	Estonia	Males	Estonian Biobank	Age and Sex	20-40%	55	5.97	4.98	7.07
Type 2 Diabetes	Estonia	Males	Estonian Biobank	Age and Sex	20-40%	60	7.37	6.24	8.53
Type 2 Diabetes	Estonia	Males	Estonian Biobank	Age and Sex	20-40%	65	8.64	7.31	9.92
Type 2 Diabetes	Estonia	Males	Estonian Biobank	Age and Sex	20-40%	70	9.7	8.22	11.07
Type 2 Diabetes	Estonia	Males	Estonian Biobank	Age and Sex	20-40%	75	10.49	9.03	11.98
Type 2 Diabetes	Estonia	Males	Estonian Biobank	Age and Sex	20-40%	80	10.99	9.55	12.58
Type 2 Diabetes	Estonia	Males	Estonian Biobank	Age and Sex	40-60%	5	0	0	0
Type 2 Diabetes	Estonia	Males	Estonian Biobank	Age and Sex	40-60%	10	0	0	0
Type 2 Diabetes	Estonia	Males	Estonian Biobank	Age and Sex	40-60%	15	0	0	0
Type 2 Diabetes	Estonia	Males	Estonian Biobank	Age and Sex	40-60%	20	0.09	0.02	0.16
Type 2 Diabetes	Estonia	Males	Estonian Biobank	Age and Sex	40-60%	25	0.55	0.32	0.78
Type 2 Diabetes	Estonia	Males	Estonian Biobank	Age and Sex	40-60%	30	1.42	1.04	1.76
Type 2 Diabetes	Estonia	Males	Estonian Biobank	Age and Sex	40-60%	35	2.45	1.91	2.9
Type 2 Diabetes	Estonia	Males	Estonian Biobank	Age and Sex	40-60%	40	3.57	2.88	4.11
Type 2 Diabetes	Estonia	Males	Estonian Biobank	Age and Sex	40-60%	45	4.95	4.18	5.59
Type 2 Diabetes	Estonia	Males	Estonian Biobank	Age and Sex	40-60%	50	6.77	5.79	7.57
Type 2 Diabetes	Estonia	Males	Estonian Biobank	Age and Sex	40-60%	55	8.77	7.62	9.75
Type 2 Diabetes	Estonia	Males	Estonian Biobank	Age and Sex	40-60%	60	10.7	9.31	11.88
Type 2 Diabetes	Estonia	Males	Estonian Biobank	Age and Sex	40-60%	65	12.42	10.88	13.69
Type 2 Diabetes	Estonia	Males	Estonian Biobank	Age and Sex	40-60%	70	13.82	12.2	15.14
Type 2 Diabetes	Estonia	Males	Estonian Biobank	Age and Sex	40-60%	75	14.83	13.26	16.19
Type 2 Diabetes	Estonia	Males	Estonian Biobank	Age and Sex	40-60%	80	15.46	13.8	16.79
Type 2 Diabetes	Estonia	Males	Estonian Biobank	Age and Sex	60-80%	5	0	0	0
Type 2 Diabetes	Estonia	Males	Estonian Biobank	Age and Sex	60-80%	10	0	0	0
Type 2 Diabetes	Estonia	Males	Estonian Biobank	Age and Sex	60-80%	15	0	0	0
Type 2 Diabetes	Estonia	Males	Estonian Biobank	Age and Sex	60-80%	20	0.13	0.03	0.25
Type 2 Diabetes	Estonia	Males	Estonian Biobank	Age and Sex	60-80%	25	0.78	0.42	1.15
Type 2 Diabetes	Estonia	Males	Estonian Biobank	Age and Sex	60-80%	30	2	1.44	2.67
Type 2 Diabetes	Estonia	Males	Estonian Biobank	Age and Sex	60-80%	35	3.46	2.61	4.34
Type 2 Diabetes	Estonia	Males	Estonian Biobank	Age and Sex	60-80%	40	5.02	3.99	6.15
Type 2 Diabetes	Estonia	Males	Estonian Biobank	Age and Sex	60-80%	45	6.95	5.71	8.18
Type 2 Diabetes	Estonia	Males	Estonian Biobank	Age and Sex	60-80%	50	9.45	7.8	10.99
Type 2 Diabetes	Estonia	Males	Estonian Biobank	Age and Sex	60-80%	55	12.06	10.26	13.89
Type 2 Diabetes	Estonia	Males	Estonian Biobank	Age and Sex	60-80%	60	14.46	12.5	16.52
Type 2 Diabetes	Estonia	Males	Estonian Biobank	Age and Sex	60-80%	65	16.5	14.4	18.68
Type 2 Diabetes	Estonia	Males	Estonian Biobank	Age and Sex	60-80%	70	18.07	15.78	20.3
Type 2 Diabetes	Estonia	Males	Estonian Biobank	Age and Sex	60-80%	75	19.16	16.85	21.51
Type 2 Diabetes	Estonia	Males	Estonian Biobank	Age and Sex	60-80%	80	19.82	17.5	22.16
Type 2 Diabetes	Estonia	Males	Estonian Biobank	Age and Sex	80-90%	5	0	0	0
Type 2 Diabetes	Estonia	Males	Estonian Biobank	Age and Sex	80-90%	10	0	0	0
Type 2 Diabetes	Estonia	Males	Estonian Biobank	Age and Sex	80-90%	15	0	0	0
Type 2 Diabetes	Estonia	Males	Estonian Biobank	Age and Sex	80-90%	20	0.17	0.04	0.32
Type 2 Diabetes	Estonia	Males	Estonian Biobank	Age and Sex	80-90%	25	1.01	0.56	1.55
Type 2 Diabetes	Estonia	Males	Estonian Biobank	Age and Sex	80-90%	30	2.6	1.8	3.57
Type 2 Diabetes	Estonia	Males	Estonian Biobank	Age and Sex	80-90%	35	4.47	3.34	5.86
Type 2 Diabetes	Estonia	Males	Estonian Biobank	Age and Sex	80-90%	40	6.48	5.06	8.03
Type 2 Diabetes	Estonia	Males	Estonian Biobank	Age and Sex	80-90%	45	8.93	7.26	10.74
Type 2 Diabetes	Estonia	Males	Estonian Biobank	Age and Sex	80-90%	50	12.09	10.12	14.21
Type 2 Diabetes	Estonia	Males	Estonian Biobank	Age and Sex	80-90%	55	15.32	12.99	17.77
Type 2 Diabetes	Estonia	Males	Estonian Biobank	Age and Sex	80-90%	60	18.21	15.69	20.89
Type 2 Diabetes	Estonia	Males	Estonian Biobank	Age and Sex	80-90%	65	20.61	17.91	23.52
Type 2 Diabetes	Estonia	Males	Estonian Biobank	Age and Sex	80-90%	70	22.42	19.69	25.6
Type 2 Diabetes	Estonia	Males	Estonian Biobank	Age and Sex	80-90%	75	23.66	20.75	26.75
Type 2 Diabetes	Estonia	Males	Estonian Biobank	Age and Sex	80-90%	80	24.39	21.62	27.46
Type 2 Diabetes	Estonia	Males	Estonian Biobank	Age and Sex	90-95%	5	0	0	0
Type 2 Diabetes	Estonia	Males	Estonian Biobank	Age and Sex	90-95%	10	0	0	0
Type 2 Diabetes	Estonia	Males	Estonian Biobank	Age and Sex	90-95%	15	0	0	0
Type 2 Diabetes	Estonia	Males	Estonian Biobank	Age and Sex	90-95%	20	0.21	0.04	0.42
Type 2 Diabetes	Estonia	Males	Estonian Biobank	Age and Sex	90-95%	25	1.25	0.67	1.93
Type 2 Diabetes	Estonia	Males	Estonian Biobank	Age and Sex	90-95%	30	3.21	2.16	4.49
Type 2 Diabetes	Estonia	Males	Estonian Biobank	Age and Sex	90-95%	35	5.51	4	7.32
Type 2 Diabetes	Estonia	Males	Estonian Biobank	Age and Sex	90-95%	40	7.96	6.09	10.06
Type 2 Diabetes	Estonia	Males	Estonian Biobank	Age and Sex	90-95%	45	10.94	8.76	13.41
Type 2 Diabetes	Estonia	Males	Estonian Biobank	Age and Sex	90-95%	50	14.77	12.16	17.84
Type 2 Diabetes	Estonia	Males	Estonian Biobank	Age and Sex	90-95%	55	18.93	16.09	22.34
Type 2 Diabetes	Estonia	Males	Estonian Biobank	Age and Sex	90-95%	60	22.86	19.77	26.64
Type 2 Diabetes	Estonia	Males	Estonian Biobank	Age and Sex	90-95%	65	26.31	22.94	30.33
Type 2 Diabetes	Estonia	Males	Estonian Biobank	Age and Sex	90-95%	70	29.05	25.4	33.24
Type 2 Diabetes	Estonia	Males	Estonian Biobank	Age and Sex	90-95%	75	31.02	27.1	35.28
Type 2 Diabetes	Estonia	Males	Estonian Biobank	Age and Sex	90-95%	80	32.21	28.33	36.58
Type 2 Diabetes	Estonia	Males	Estonian Biobank	Age and Sex	> 95%	5	0	0	0
Type 2 Diabetes	Estonia	Males	Estonian Biobank	Age and Sex	> 95%	10	0	0	0
Type 2 Diabetes	Estonia	Males	Estonian Biobank	Age and Sex	> 95%	15	0	0	0
Type 2 Diabetes	Estonia	Males	Estonian Biobank	Age and Sex	> 95%	20	0.32	0.07	0.6
Type 2 Diabetes	Estonia	Males	Estonian Biobank	Age and Sex	> 95%	25	1.88	1.04	2.92
Type 2 Diabetes	Estonia	Males	Estonian Biobank	Age and Sex	> 95%	30	4.83	3.32	6.43
Type 2 Diabetes	Estonia	Males	Estonian Biobank	Age and Sex	> 95%	35	8.24	6.14	10.51
Type 2 Diabetes	Estonia	Males	Estonian Biobank	Age and Sex	> 95%	40	11.82	9.25	14.55
Type 2 Diabetes	Estonia	Males	Estonian Biobank	Age and Sex	> 95%	45	16.11	13.4	19.08
Type 2 Diabetes	Estonia	Males	Estonian Biobank	Age and Sex	> 95%	50	21.48	18.03	25.18
Type 2 Diabetes	Estonia	Males	Estonian Biobank	Age and Sex	> 95%	55	26.82	22.96	30.67
Type 2 Diabetes	Estonia	Males	Estonian Biobank	Age and Sex	> 95%	60	31.46	27.36	35.48
Type 2 Diabetes	Estonia	Males	Estonian Biobank	Age and Sex	> 95%	65	35.19	30.89	39.43
Type 2 Diabetes	Estonia	Males	Estonian Biobank	Age and Sex	> 95%	70	37.94	33.57	42.47
Type 2 Diabetes	Estonia	Males	Estonian Biobank	Age and Sex	> 95%	75	39.78	35.39	44.2
Type 2 Diabetes	Estonia	Males	Estonian Biobank	Age and Sex	> 95%	80	40.86	36.51	45.37
Type 2 Diabetes	Estonia	Females	Estonian Biobank	Age and Sex	< 20%	5	0	0	0
Type 2 Diabetes	Estonia	Females	Estonian Biobank	Age and Sex	< 20%	10	0	0	0
Type 2 Diabetes	Estonia	Females	Estonian Biobank	Age and Sex	< 20%	15	0	0	0
Type 2 Diabetes	Estonia	Females	Estonian Biobank	Age and Sex	< 20%	20	0.05	0.01	0.1
Type 2 Diabetes	Estonia	Females	Estonian Biobank	Age and Sex	< 20%	25	0.27	0.16	0.4
Type 2 Diabetes	Estonia	Females	Estonian Biobank	Age and Sex	< 20%	30	0.64	0.46	0.87
Type 2 Diabetes	Estonia	Females	Estonian Biobank	Age and Sex	< 20%	35	1.04	0.77	1.35
Type 2 Diabetes	Estonia	Females	Estonian Biobank	Age and Sex	< 20%	40	1.45	1.13	1.87
Type 2 Diabetes	Estonia	Females	Estonian Biobank	Age and Sex	< 20%	45	1.98	1.59	2.45
Type 2 Diabetes	Estonia	Females	Estonian Biobank	Age and Sex	< 20%	50	2.71	2.2	3.31
Type 2 Diabetes	Estonia	Females	Estonian Biobank	Age and Sex	< 20%	55	3.58	3.02	4.25
Type 2 Diabetes	Estonia	Females	Estonian Biobank	Age and Sex	< 20%	60	4.52	3.88	5.29
Type 2 Diabetes	Estonia	Females	Estonian Biobank	Age and Sex	< 20%	65	5.41	4.72	6.25
Type 2 Diabetes	Estonia	Females	Estonian Biobank	Age and Sex	< 20%	70	6.16	5.37	7.09
Type 2 Diabetes	Estonia	Females	Estonian Biobank	Age and Sex	< 20%	75	6.76	5.89	7.75
Type 2 Diabetes	Estonia	Females	Estonian Biobank	Age and Sex	< 20%	80	7.18	6.27	8.26
Type 2 Diabetes	Estonia	Females	Estonian Biobank	Age and Sex	20-40%	5	0	0	0
Type 2 Diabetes	Estonia	Females	Estonian Biobank	Age and Sex	20-40%	10	0	0	0
Type 2 Diabetes	Estonia	Females	Estonian Biobank	Age and Sex	20-40%	15	0	0	0
Type 2 Diabetes	Estonia	Females	Estonian Biobank	Age and Sex	20-40%	20	0.07	0.02	0.13
Type 2 Diabetes	Estonia	Females	Estonian Biobank	Age and Sex	20-40%	25	0.36	0.22	0.56
Type 2 Diabetes	Estonia	Females	Estonian Biobank	Age and Sex	20-40%	30	0.86	0.62	1.16
Type 2 Diabetes	Estonia	Females	Estonian Biobank	Age and Sex	20-40%	35	1.39	1.03	1.81
Type 2 Diabetes	Estonia	Females	Estonian Biobank	Age and Sex	20-40%	40	1.94	1.5	2.44
Type 2 Diabetes	Estonia	Females	Estonian Biobank	Age and Sex	20-40%	45	2.63	2.14	3.26
Type 2 Diabetes	Estonia	Females	Estonian Biobank	Age and Sex	20-40%	50	3.61	3	4.35
Type 2 Diabetes	Estonia	Females	Estonian Biobank	Age and Sex	20-40%	55	4.8	4.06	5.57
Type 2 Diabetes	Estonia	Females	Estonian Biobank	Age and Sex	20-40%	60	6.11	5.29	6.99
Type 2 Diabetes	Estonia	Females	Estonian Biobank	Age and Sex	20-40%	65	7.38	6.43	8.42
Type 2 Diabetes	Estonia	Females	Estonian Biobank	Age and Sex	20-40%	70	8.47	7.49	9.66
Type 2 Diabetes	Estonia	Females	Estonian Biobank	Age and Sex	20-40%	75	9.35	8.18	10.56
Type 2 Diabetes	Estonia	Females	Estonian Biobank	Age and Sex	20-40%	80	9.98	8.74	11.2
Type 2 Diabetes	Estonia	Females	Estonian Biobank	Age and Sex	40-60%	5	0	0	0
Type 2 Diabetes	Estonia	Females	Estonian Biobank	Age and Sex	40-60%	10	0	0	0
Type 2 Diabetes	Estonia	Females	Estonian Biobank	Age and Sex	40-60%	15	0	0	0
Type 2 Diabetes	Estonia	Females	Estonian Biobank	Age and Sex	40-60%	20	0.1	0.03	0.17
Type 2 Diabetes	Estonia	Females	Estonian Biobank	Age and Sex	40-60%	25	0.52	0.33	0.71
Type 2 Diabetes	Estonia	Females	Estonian Biobank	Age and Sex	40-60%	30	1.23	0.93	1.5
Type 2 Diabetes	Estonia	Females	Estonian Biobank	Age and Sex	40-60%	35	1.98	1.56	2.39
Type 2 Diabetes	Estonia	Females	Estonian Biobank	Age and Sex	40-60%	40	2.76	2.25	3.23
Type 2 Diabetes	Estonia	Females	Estonian Biobank	Age and Sex	40-60%	45	3.75	3.16	4.27
Type 2 Diabetes	Estonia	Females	Estonian Biobank	Age and Sex	40-60%	50	5.11	4.43	5.79
Type 2 Diabetes	Estonia	Females	Estonian Biobank	Age and Sex	40-60%	55	6.73	5.93	7.47
Type 2 Diabetes	Estonia	Females	Estonian Biobank	Age and Sex	40-60%	60	8.46	7.48	9.34
Type 2 Diabetes	Estonia	Females	Estonian Biobank	Age and Sex	40-60%	65	10.08	9.05	11.09
Type 2 Diabetes	Estonia	Females	Estonian Biobank	Age and Sex	40-60%	70	11.43	10.33	12.46
Type 2 Diabetes	Estonia	Females	Estonian Biobank	Age and Sex	40-60%	75	12.49	11.25	13.63
Type 2 Diabetes	Estonia	Females	Estonian Biobank	Age and Sex	40-60%	80	13.24	11.93	14.41
Type 2 Diabetes	Estonia	Females	Estonian Biobank	Age and Sex	60-80%	5	0	0	0
Type 2 Diabetes	Estonia	Females	Estonian Biobank	Age and Sex	60-80%	10	0	0	0
Type 2 Diabetes	Estonia	Females	Estonian Biobank	Age and Sex	60-80%	15	0	0	0
Type 2 Diabetes	Estonia	Females	Estonian Biobank	Age and Sex	60-80%	20	0.15	0.04	0.27
Type 2 Diabetes	Estonia	Females	Estonian Biobank	Age and Sex	60-80%	25	0.79	0.48	1.15
Type 2 Diabetes	Estonia	Females	Estonian Biobank	Age and Sex	60-80%	30	1.88	1.36	2.41
Type 2 Diabetes	Estonia	Females	Estonian Biobank	Age and Sex	60-80%	35	3.02	2.31	3.76
Type 2 Diabetes	Estonia	Females	Estonian Biobank	Age and Sex	60-80%	40	4.21	3.3	5.05
Type 2 Diabetes	Estonia	Females	Estonian Biobank	Age and Sex	60-80%	45	5.69	4.71	6.67
Type 2 Diabetes	Estonia	Females	Estonian Biobank	Age and Sex	60-80%	50	7.73	6.5	8.9
Type 2 Diabetes	Estonia	Females	Estonian Biobank	Age and Sex	60-80%	55	10.07	8.68	11.42
Type 2 Diabetes	Estonia	Females	Estonian Biobank	Age and Sex	60-80%	60	12.48	10.89	14.06
Type 2 Diabetes	Estonia	Females	Estonian Biobank	Age and Sex	60-80%	65	14.68	12.94	16.41
Type 2 Diabetes	Estonia	Females	Estonian Biobank	Age and Sex	60-80%	70	16.45	14.53	18.26
Type 2 Diabetes	Estonia	Females	Estonian Biobank	Age and Sex	60-80%	75	17.79	15.79	19.6
Type 2 Diabetes	Estonia	Females	Estonian Biobank	Age and Sex	60-80%	80	18.74	16.7	20.61
Type 2 Diabetes	Estonia	Females	Estonian Biobank	Age and Sex	80-90%	5	0	0	0
Type 2 Diabetes	Estonia	Females	Estonian Biobank	Age and Sex	80-90%	10	0	0	0
Type 2 Diabetes	Estonia	Females	Estonian Biobank	Age and Sex	80-90%	15	0	0	0
Type 2 Diabetes	Estonia	Females	Estonian Biobank	Age and Sex	80-90%	20	0.18	0.05	0.35
Type 2 Diabetes	Estonia	Females	Estonian Biobank	Age and Sex	80-90%	25	0.98	0.6	1.45
Type 2 Diabetes	Estonia	Females	Estonian Biobank	Age and Sex	80-90%	30	2.32	1.68	3.08
Type 2 Diabetes	Estonia	Females	Estonian Biobank	Age and Sex	80-90%	35	3.73	2.88	4.8
Type 2 Diabetes	Estonia	Females	Estonian Biobank	Age and Sex	80-90%	40	5.19	4.05	6.44
Type 2 Diabetes	Estonia	Females	Estonian Biobank	Age and Sex	80-90%	45	7.01	5.73	8.48
Type 2 Diabetes	Estonia	Females	Estonian Biobank	Age and Sex	80-90%	50	9.5	7.94	11.36
Type 2 Diabetes	Estonia	Females	Estonian Biobank	Age and Sex	80-90%	55	12.39	10.62	14.3
Type 2 Diabetes	Estonia	Females	Estonian Biobank	Age and Sex	80-90%	60	15.39	13.38	17.56
Type 2 Diabetes	Estonia	Females	Estonian Biobank	Age and Sex	80-90%	65	18.15	16	20.57
Type 2 Diabetes	Estonia	Females	Estonian Biobank	Age and Sex	80-90%	70	20.38	18.11	22.96
Type 2 Diabetes	Estonia	Females	Estonian Biobank	Age and Sex	80-90%	75	22.1	19.68	24.82
Type 2 Diabetes	Estonia	Females	Estonian Biobank	Age and Sex	80-90%	80	23.31	20.7	26.09
Type 2 Diabetes	Estonia	Females	Estonian Biobank	Age and Sex	90-95%	5	0	0	0
Type 2 Diabetes	Estonia	Females	Estonian Biobank	Age and Sex	90-95%	10	0	0	0
Type 2 Diabetes	Estonia	Females	Estonian Biobank	Age and Sex	90-95%	15	0	0	0
Type 2 Diabetes	Estonia	Females	Estonian Biobank	Age and Sex	90-95%	20	0.24	0.07	0.45
Type 2 Diabetes	Estonia	Females	Estonian Biobank	Age and Sex	90-95%	25	1.31	0.79	2.03
Type 2 Diabetes	Estonia	Females	Estonian Biobank	Age and Sex	90-95%	30	3.09	2.15	4.25
Type 2 Diabetes	Estonia	Females	Estonian Biobank	Age and Sex	90-95%	35	4.96	3.66	6.47
Type 2 Diabetes	Estonia	Females	Estonian Biobank	Age and Sex	90-95%	40	6.87	5.39	8.61
Type 2 Diabetes	Estonia	Females	Estonian Biobank	Age and Sex	90-95%	45	9.26	7.47	11.25
Type 2 Diabetes	Estonia	Females	Estonian Biobank	Age and Sex	90-95%	50	12.5	10.41	14.9
Type 2 Diabetes	Estonia	Females	Estonian Biobank	Age and Sex	90-95%	55	16.23	13.92	18.83
Type 2 Diabetes	Estonia	Females	Estonian Biobank	Age and Sex	90-95%	60	20.09	17.56	22.88
Type 2 Diabetes	Estonia	Females	Estonian Biobank	Age and Sex	90-95%	65	23.62	20.89	26.72
Type 2 Diabetes	Estonia	Females	Estonian Biobank	Age and Sex	90-95%	70	26.46	23.57	29.64
Type 2 Diabetes	Estonia	Females	Estonian Biobank	Age and Sex	90-95%	75	28.63	25.45	31.83
Type 2 Diabetes	Estonia	Females	Estonian Biobank	Age and Sex	90-95%	80	30.15	26.93	33.54
Type 2 Diabetes	Estonia	Females	Estonian Biobank	Age and Sex	> 95%	5	0	0	0
Type 2 Diabetes	Estonia	Females	Estonian Biobank	Age and Sex	> 95%	10	0	0	0
Type 2 Diabetes	Estonia	Females	Estonian Biobank	Age and Sex	> 95%	15	0	0	0
Type 2 Diabetes	Estonia	Females	Estonian Biobank	Age and Sex	> 95%	20	0.42	0.12	0.79
Type 2 Diabetes	Estonia	Females	Estonian Biobank	Age and Sex	> 95%	25	2.24	1.38	3.28
Type 2 Diabetes	Estonia	Females	Estonian Biobank	Age and Sex	> 95%	30	5.24	3.86	6.77
Type 2 Diabetes	Estonia	Females	Estonian Biobank	Age and Sex	> 95%	35	8.35	6.46	10.52
Type 2 Diabetes	Estonia	Females	Estonian Biobank	Age and Sex	> 95%	40	11.49	9.21	13.97
Type 2 Diabetes	Estonia	Females	Estonian Biobank	Age and Sex	> 95%	45	15.34	12.62	17.93
Type 2 Diabetes	Estonia	Females	Estonian Biobank	Age and Sex	> 95%	50	20.36	17.27	23.37
Type 2 Diabetes	Estonia	Females	Estonian Biobank	Age and Sex	> 95%	55	25.47	22.38	28.65
Type 2 Diabetes	Estonia	Females	Estonian Biobank	Age and Sex	> 95%	60	30.14	26.86	33.37
Type 2 Diabetes	Estonia	Females	Estonian Biobank	Age and Sex	> 95%	65	33.95	30.38	37.27
Type 2 Diabetes	Estonia	Females	Estonian Biobank	Age and Sex	> 95%	70	36.7	32.82	40.26
Type 2 Diabetes	Estonia	Females	Estonian Biobank	Age and Sex	> 95%	75	38.6	34.74	42.21
Type 2 Diabetes	Estonia	Females	Estonian Biobank	Age and Sex	> 95%	80	39.89	36	43.56
Coronary Heart Disease	Massachusetts (USA)	Males	Mass General Brigham	Age and Sex	< 20%	5	0	0	0
Coronary Heart Disease	Massachusetts (USA)	Males	Mass General Brigham	Age and Sex	< 20%	10	0	0	0
Coronary Heart Disease	Massachusetts (USA)	Males	Mass General Brigham	Age and Sex	< 20%	15	0	0	0
Coronary Heart Disease	Massachusetts (USA)	Males	Mass General Brigham	Age and Sex	< 20%	20	0.02	0	0.04
Coronary Heart Disease	Massachusetts (USA)	Males	Mass General Brigham	Age and Sex	< 20%	25	0.1	0.06	0.15
Coronary Heart Disease	Massachusetts (USA)	Males	Mass General Brigham	Age and Sex	< 20%	30	0.26	0.17	0.34
Coronary Heart Disease	Massachusetts (USA)	Males	Mass General Brigham	Age and Sex	< 20%	35	0.47	0.36	0.59
Coronary Heart Disease	Massachusetts (USA)	Males	Mass General Brigham	Age and Sex	< 20%	40	0.72	0.57	0.88
Coronary Heart Disease	Massachusetts (USA)	Males	Mass General Brigham	Age and Sex	< 20%	45	1.1	0.91	1.29
Coronary Heart Disease	Massachusetts (USA)	Males	Mass General Brigham	Age and Sex	< 20%	50	1.7	1.4	1.99
Coronary Heart Disease	Massachusetts (USA)	Males	Mass General Brigham	Age and Sex	< 20%	55	2.67	2.3	3.07
Coronary Heart Disease	Massachusetts (USA)	Males	Mass General Brigham	Age and Sex	< 20%	60	4.16	3.55	4.77
Coronary Heart Disease	Massachusetts (USA)	Males	Mass General Brigham	Age and Sex	< 20%	65	6.45	5.67	7.3
Coronary Heart Disease	Massachusetts (USA)	Males	Mass General Brigham	Age and Sex	< 20%	70	9.81	8.61	11.11
Coronary Heart Disease	Massachusetts (USA)	Males	Mass General Brigham	Age and Sex	< 20%	75	14.08	12.43	15.86
Coronary Heart Disease	Massachusetts (USA)	Males	Mass General Brigham	Age and Sex	< 20%	80	18.89	16.69	21.24
Coronary Heart Disease	Massachusetts (USA)	Males	Mass General Brigham	Age and Sex	20-40%	5	0	0	0
Coronary Heart Disease	Massachusetts (USA)	Males	Mass General Brigham	Age and Sex	20-40%	10	0	0	0
Coronary Heart Disease	Massachusetts (USA)	Males	Mass General Brigham	Age and Sex	20-40%	15	0	0	0
Coronary Heart Disease	Massachusetts (USA)	Males	Mass General Brigham	Age and Sex	20-40%	20	0.03	0	0.05
Coronary Heart Disease	Massachusetts (USA)	Males	Mass General Brigham	Age and Sex	20-40%	25	0.12	0.07	0.17
Coronary Heart Disease	Massachusetts (USA)	Males	Mass General Brigham	Age and Sex	20-40%	30	0.3	0.2	0.39
Coronary Heart Disease	Massachusetts (USA)	Males	Mass General Brigham	Age and Sex	20-40%	35	0.55	0.41	0.68
Coronary Heart Disease	Massachusetts (USA)	Males	Mass General Brigham	Age and Sex	20-40%	40	0.84	0.67	1.03
Coronary Heart Disease	Massachusetts (USA)	Males	Mass General Brigham	Age and Sex	20-40%	45	1.28	1.07	1.52
Coronary Heart Disease	Massachusetts (USA)	Males	Mass General Brigham	Age and Sex	20-40%	50	1.98	1.66	2.32
Coronary Heart Disease	Massachusetts (USA)	Males	Mass General Brigham	Age and Sex	20-40%	55	3.09	2.65	3.53
Coronary Heart Disease	Massachusetts (USA)	Males	Mass General Brigham	Age and Sex	20-40%	60	4.78	4.09	5.48
Coronary Heart Disease	Massachusetts (USA)	Males	Mass General Brigham	Age and Sex	20-40%	65	7.34	6.43	8.23
Coronary Heart Disease	Massachusetts (USA)	Males	Mass General Brigham	Age and Sex	20-40%	70	11.02	9.6	12.27
Coronary Heart Disease	Massachusetts (USA)	Males	Mass General Brigham	Age and Sex	20-40%	75	15.64	13.88	17.39
Coronary Heart Disease	Massachusetts (USA)	Males	Mass General Brigham	Age and Sex	20-40%	80	20.76	18.5	23.09
Coronary Heart Disease	Massachusetts (USA)	Males	Mass General Brigham	Age and Sex	40-60%	5	0	0	0
Coronary Heart Disease	Massachusetts (USA)	Males	Mass General Brigham	Age and Sex	40-60%	10	0	0	0
Coronary Heart Disease	Massachusetts (USA)	Males	Mass General Brigham	Age and Sex	40-60%	15	0	0	0
Coronary Heart Disease	Massachusetts (USA)	Males	Mass General Brigham	Age and Sex	40-60%	20	0.03	0	0.05
Coronary Heart Disease	Massachusetts (USA)	Males	Mass General Brigham	Age and Sex	40-60%	25	0.13	0.08	0.17
Coronary Heart Disease	Massachusetts (USA)	Males	Mass General Brigham	Age and Sex	40-60%	30	0.31	0.22	0.4
Coronary Heart Disease	Massachusetts (USA)	Males	Mass General Brigham	Age and Sex	40-60%	35	0.57	0.44	0.69
Coronary Heart Disease	Massachusetts (USA)	Males	Mass General Brigham	Age and Sex	40-60%	40	0.87	0.7	1.02
Coronary Heart Disease	Massachusetts (USA)	Males	Mass General Brigham	Age and Sex	40-60%	45	1.33	1.14	1.52
Coronary Heart Disease	Massachusetts (USA)	Males	Mass General Brigham	Age and Sex	40-60%	50	2.06	1.78	2.32
Coronary Heart Disease	Massachusetts (USA)	Males	Mass General Brigham	Age and Sex	40-60%	55	3.23	2.85	3.55
Coronary Heart Disease	Massachusetts (USA)	Males	Mass General Brigham	Age and Sex	40-60%	60	4.99	4.32	5.59
Coronary Heart Disease	Massachusetts (USA)	Males	Mass General Brigham	Age and Sex	40-60%	65	7.68	6.72	8.48
Coronary Heart Disease	Massachusetts (USA)	Males	Mass General Brigham	Age and Sex	40-60%	70	11.55	10.23	12.63
Coronary Heart Disease	Massachusetts (USA)	Males	Mass General Brigham	Age and Sex	40-60%	75	16.38	14.82	17.77
Coronary Heart Disease	Massachusetts (USA)	Males	Mass General Brigham	Age and Sex	40-60%	80	21.74	19.78	23.6
Coronary Heart Disease	Massachusetts (USA)	Males	Mass General Brigham	Age and Sex	60-80%	5	0	0	0
Coronary Heart Disease	Massachusetts (USA)	Males	Mass General Brigham	Age and Sex	60-80%	10	0	0	0
Coronary Heart Disease	Massachusetts (USA)	Males	Mass General Brigham	Age and Sex	60-80%	15	0	0	0
Coronary Heart Disease	Massachusetts (USA)	Males	Mass General Brigham	Age and Sex	60-80%	20	0.04	0.01	0.07
Coronary Heart Disease	Massachusetts (USA)	Males	Mass General Brigham	Age and Sex	60-80%	25	0.17	0.1	0.23
Coronary Heart Disease	Massachusetts (USA)	Males	Mass General Brigham	Age and Sex	60-80%	30	0.41	0.28	0.54
Coronary Heart Disease	Massachusetts (USA)	Males	Mass General Brigham	Age and Sex	60-80%	35	0.74	0.57	0.93
Coronary Heart Disease	Massachusetts (USA)	Males	Mass General Brigham	Age and Sex	60-80%	40	1.14	0.92	1.36
Coronary Heart Disease	Massachusetts (USA)	Males	Mass General Brigham	Age and Sex	60-80%	45	1.74	1.44	2.03
Coronary Heart Disease	Massachusetts (USA)	Males	Mass General Brigham	Age and Sex	60-80%	50	2.69	2.28	3.16
Coronary Heart Disease	Massachusetts (USA)	Males	Mass General Brigham	Age and Sex	60-80%	55	4.18	3.65	4.77
Coronary Heart Disease	Massachusetts (USA)	Males	Mass General Brigham	Age and Sex	60-80%	60	6.35	5.44	7.16
Coronary Heart Disease	Massachusetts (USA)	Males	Mass General Brigham	Age and Sex	60-80%	65	9.53	8.39	10.61
Coronary Heart Disease	Massachusetts (USA)	Males	Mass General Brigham	Age and Sex	60-80%	70	13.96	12.41	15.49
Coronary Heart Disease	Massachusetts (USA)	Males	Mass General Brigham	Age and Sex	60-80%	75	19.28	17.3	21.3
Coronary Heart Disease	Massachusetts (USA)	Males	Mass General Brigham	Age and Sex	60-80%	80	25.02	22.38	27.54
Coronary Heart Disease	Massachusetts (USA)	Males	Mass General Brigham	Age and Sex	80-90%	5	0	0	0
Coronary Heart Disease	Massachusetts (USA)	Males	Mass General Brigham	Age and Sex	80-90%	10	0	0	0
Coronary Heart Disease	Massachusetts (USA)	Males	Mass General Brigham	Age and Sex	80-90%	15	0	0	0
Coronary Heart Disease	Massachusetts (USA)	Males	Mass General Brigham	Age and Sex	80-90%	20	0.04	0.01	0.08
Coronary Heart Disease	Massachusetts (USA)	Males	Mass General Brigham	Age and Sex	80-90%	25	0.18	0.11	0.26
Coronary Heart Disease	Massachusetts (USA)	Males	Mass General Brigham	Age and Sex	80-90%	30	0.44	0.29	0.59
Coronary Heart Disease	Massachusetts (USA)	Males	Mass General Brigham	Age and Sex	80-90%	35	0.8	0.61	1.01
Coronary Heart Disease	Massachusetts (USA)	Males	Mass General Brigham	Age and Sex	80-90%	40	1.22	0.95	1.5
Coronary Heart Disease	Massachusetts (USA)	Males	Mass General Brigham	Age and Sex	80-90%	45	1.87	1.51	2.22
Coronary Heart Disease	Massachusetts (USA)	Males	Mass General Brigham	Age and Sex	80-90%	50	2.88	2.39	3.42
Coronary Heart Disease	Massachusetts (USA)	Males	Mass General Brigham	Age and Sex	80-90%	55	4.48	3.87	5.19
Coronary Heart Disease	Massachusetts (USA)	Males	Mass General Brigham	Age and Sex	80-90%	60	6.87	5.9	7.92
Coronary Heart Disease	Massachusetts (USA)	Males	Mass General Brigham	Age and Sex	80-90%	65	10.43	9.03	11.77
Coronary Heart Disease	Massachusetts (USA)	Males	Mass General Brigham	Age and Sex	80-90%	70	15.43	13.48	17.34
Coronary Heart Disease	Massachusetts (USA)	Males	Mass General Brigham	Age and Sex	80-90%	75	21.48	18.93	24.52
Coronary Heart Disease	Massachusetts (USA)	Males	Mass General Brigham	Age and Sex	80-90%	80	27.97	24.8	31.52
Coronary Heart Disease	Massachusetts (USA)	Males	Mass General Brigham	Age and Sex	90-95%	5	0	0	0
Coronary Heart Disease	Massachusetts (USA)	Males	Mass General Brigham	Age and Sex	90-95%	10	0	0	0
Coronary Heart Disease	Massachusetts (USA)	Males	Mass General Brigham	Age and Sex	90-95%	15	0	0	0
Coronary Heart Disease	Massachusetts (USA)	Males	Mass General Brigham	Age and Sex	90-95%	20	0.05	0.01	0.09
Coronary Heart Disease	Massachusetts (USA)	Males	Mass General Brigham	Age and Sex	90-95%	25	0.21	0.12	0.32
Coronary Heart Disease	Massachusetts (USA)	Males	Mass General Brigham	Age and Sex	90-95%	30	0.52	0.34	0.72
Coronary Heart Disease	Massachusetts (USA)	Males	Mass General Brigham	Age and Sex	90-95%	35	0.94	0.69	1.22
Coronary Heart Disease	Massachusetts (USA)	Males	Mass General Brigham	Age and Sex	90-95%	40	1.44	1.11	1.79
Coronary Heart Disease	Massachusetts (USA)	Males	Mass General Brigham	Age and Sex	90-95%	45	2.19	1.78	2.66
Coronary Heart Disease	Massachusetts (USA)	Males	Mass General Brigham	Age and Sex	90-95%	50	3.38	2.77	4.08
Coronary Heart Disease	Massachusetts (USA)	Males	Mass General Brigham	Age and Sex	90-95%	55	5.19	4.42	6.08
Coronary Heart Disease	Massachusetts (USA)	Males	Mass General Brigham	Age and Sex	90-95%	60	7.72	6.58	9.02
Coronary Heart Disease	Massachusetts (USA)	Males	Mass General Brigham	Age and Sex	90-95%	65	11.27	9.77	12.84
Coronary Heart Disease	Massachusetts (USA)	Males	Mass General Brigham	Age and Sex	90-95%	70	15.99	13.97	18.34
Coronary Heart Disease	Massachusetts (USA)	Males	Mass General Brigham	Age and Sex	90-95%	75	21.43	18.75	24.51
Coronary Heart Disease	Massachusetts (USA)	Males	Mass General Brigham	Age and Sex	90-95%	80	27.14	24.05	31.28
Coronary Heart Disease	Massachusetts (USA)	Males	Mass General Brigham	Age and Sex	> 95%	5	0	0	0
Coronary Heart Disease	Massachusetts (USA)	Males	Mass General Brigham	Age and Sex	> 95%	10	0	0	0
Coronary Heart Disease	Massachusetts (USA)	Males	Mass General Brigham	Age and Sex	> 95%	15	0	0	0
Coronary Heart Disease	Massachusetts (USA)	Males	Mass General Brigham	Age and Sex	> 95%	20	0.05	0.01	0.1
Coronary Heart Disease	Massachusetts (USA)	Males	Mass General Brigham	Age and Sex	> 95%	25	0.25	0.15	0.37
Coronary Heart Disease	Massachusetts (USA)	Males	Mass General Brigham	Age and Sex	> 95%	30	0.62	0.41	0.85
Coronary Heart Disease	Massachusetts (USA)	Males	Mass General Brigham	Age and Sex	> 95%	35	1.12	0.84	1.45
Coronary Heart Disease	Massachusetts (USA)	Males	Mass General Brigham	Age and Sex	> 95%	40	1.71	1.32	2.14
Coronary Heart Disease	Massachusetts (USA)	Males	Mass General Brigham	Age and Sex	> 95%	45	2.61	2.11	3.14
Coronary Heart Disease	Massachusetts (USA)	Males	Mass General Brigham	Age and Sex	> 95%	50	4.02	3.33	4.82
Coronary Heart Disease	Massachusetts (USA)	Males	Mass General Brigham	Age and Sex	> 95%	55	6.06	5.14	7.07
Coronary Heart Disease	Massachusetts (USA)	Males	Mass General Brigham	Age and Sex	> 95%	60	8.79	7.42	10.15
Coronary Heart Disease	Massachusetts (USA)	Males	Mass General Brigham	Age and Sex	> 95%	65	12.41	10.78	14.16
Coronary Heart Disease	Massachusetts (USA)	Males	Mass General Brigham	Age and Sex	> 95%	70	16.98	14.72	19.38
Coronary Heart Disease	Massachusetts (USA)	Males	Mass General Brigham	Age and Sex	> 95%	75	22	19.24	25.2
Coronary Heart Disease	Massachusetts (USA)	Males	Mass General Brigham	Age and Sex	> 95%	80	27.16	23.84	31.18
Coronary Heart Disease	Finland	Males	FinnGen	Age and Sex	< 20%	5	0	0	0
Coronary Heart Disease	Finland	Males	FinnGen	Age and Sex	< 20%	10	0	0	0
Coronary Heart Disease	Finland	Males	FinnGen	Age and Sex	< 20%	15	0	0	0
Coronary Heart Disease	Finland	Males	FinnGen	Age and Sex	< 20%	20	0.01	0	0.02
Coronary Heart Disease	Finland	Males	FinnGen	Age and Sex	< 20%	25	0.05	0.04	0.08
Coronary Heart Disease	Finland	Males	FinnGen	Age and Sex	< 20%	30	0.13	0.09	0.17
Coronary Heart Disease	Finland	Males	FinnGen	Age and Sex	< 20%	35	0.24	0.19	0.3
Coronary Heart Disease	Finland	Males	FinnGen	Age and Sex	< 20%	40	0.39	0.31	0.48
Coronary Heart Disease	Finland	Males	FinnGen	Age and Sex	< 20%	45	0.71	0.6	0.84
Coronary Heart Disease	Finland	Males	FinnGen	Age and Sex	< 20%	50	1.34	1.1	1.61
Coronary Heart Disease	Finland	Males	FinnGen	Age and Sex	< 20%	55	2.42	2.05	2.84
Coronary Heart Disease	Finland	Males	FinnGen	Age and Sex	< 20%	60	4.18	3.39	4.96
Coronary Heart Disease	Finland	Males	FinnGen	Age and Sex	< 20%	65	6.77	5.73	7.76
Coronary Heart Disease	Finland	Males	FinnGen	Age and Sex	< 20%	70	10.33	8.81	11.79
Coronary Heart Disease	Finland	Males	FinnGen	Age and Sex	< 20%	75	15.17	13.33	16.83
Coronary Heart Disease	Finland	Males	FinnGen	Age and Sex	< 20%	80	21.17	18.81	23.63
Coronary Heart Disease	Finland	Males	FinnGen	Age and Sex	20-40%	5	0	0	0
Coronary Heart Disease	Finland	Males	FinnGen	Age and Sex	20-40%	10	0	0	0
Coronary Heart Disease	Finland	Males	FinnGen	Age and Sex	20-40%	15	0	0	0
Coronary Heart Disease	Finland	Males	FinnGen	Age and Sex	20-40%	20	0.02	0	0.04
Coronary Heart Disease	Finland	Males	FinnGen	Age and Sex	20-40%	25	0.09	0.06	0.13
Coronary Heart Disease	Finland	Males	FinnGen	Age and Sex	20-40%	30	0.22	0.16	0.28
Coronary Heart Disease	Finland	Males	FinnGen	Age and Sex	20-40%	35	0.4	0.32	0.49
Coronary Heart Disease	Finland	Males	FinnGen	Age and Sex	20-40%	40	0.65	0.52	0.79
Coronary Heart Disease	Finland	Males	FinnGen	Age and Sex	20-40%	45	1.19	1	1.4
Coronary Heart Disease	Finland	Males	FinnGen	Age and Sex	20-40%	50	2.24	1.83	2.65
Coronary Heart Disease	Finland	Males	FinnGen	Age and Sex	20-40%	55	3.98	3.41	4.58
Coronary Heart Disease	Finland	Males	FinnGen	Age and Sex	20-40%	60	6.65	5.51	7.83
Coronary Heart Disease	Finland	Males	FinnGen	Age and Sex	20-40%	65	10.34	8.9	11.73
Coronary Heart Disease	Finland	Males	FinnGen	Age and Sex	20-40%	70	15.06	13.08	17.02
Coronary Heart Disease	Finland	Males	FinnGen	Age and Sex	20-40%	75	21.03	18.59	23.3
Coronary Heart Disease	Finland	Males	FinnGen	Age and Sex	20-40%	80	28	25.13	30.82
Coronary Heart Disease	Finland	Males	FinnGen	Age and Sex	40-60%	5	0	0	0
Coronary Heart Disease	Finland	Males	FinnGen	Age and Sex	40-60%	10	0	0	0
Coronary Heart Disease	Finland	Males	FinnGen	Age and Sex	40-60%	15	0	0	0
Coronary Heart Disease	Finland	Males	FinnGen	Age and Sex	40-60%	20	0.03	0.01	0.05
Coronary Heart Disease	Finland	Males	FinnGen	Age and Sex	40-60%	25	0.12	0.08	0.16
Coronary Heart Disease	Finland	Males	FinnGen	Age and Sex	40-60%	30	0.28	0.21	0.36
Coronary Heart Disease	Finland	Males	FinnGen	Age and Sex	40-60%	35	0.52	0.41	0.63
Coronary Heart Disease	Finland	Males	FinnGen	Age and Sex	40-60%	40	0.84	0.67	1.01
Coronary Heart Disease	Finland	Males	FinnGen	Age and Sex	40-60%	45	1.54	1.29	1.77
Coronary Heart Disease	Finland	Males	FinnGen	Age and Sex	40-60%	50	2.89	2.4	3.36
Coronary Heart Disease	Finland	Males	FinnGen	Age and Sex	40-60%	55	5.1	4.41	5.78
Coronary Heart Disease	Finland	Males	FinnGen	Age and Sex	40-60%	60	8.42	7.05	9.82
Coronary Heart Disease	Finland	Males	FinnGen	Age and Sex	40-60%	65	12.85	11.06	14.45
Coronary Heart Disease	Finland	Males	FinnGen	Age and Sex	40-60%	70	18.36	15.97	20.57
Coronary Heart Disease	Finland	Males	FinnGen	Age and Sex	40-60%	75	25.07	22.38	27.41
Coronary Heart Disease	Finland	Males	FinnGen	Age and Sex	40-60%	80	32.67	29.5	35.72
Coronary Heart Disease	Finland	Males	FinnGen	Age and Sex	60-80%	5	0	0	0
Coronary Heart Disease	Finland	Males	FinnGen	Age and Sex	60-80%	10	0	0	0
Coronary Heart Disease	Finland	Males	FinnGen	Age and Sex	60-80%	15	0	0	0
Coronary Heart Disease	Finland	Males	FinnGen	Age and Sex	60-80%	20	0.04	0.01	0.07
Coronary Heart Disease	Finland	Males	FinnGen	Age and Sex	60-80%	25	0.16	0.11	0.23
Coronary Heart Disease	Finland	Males	FinnGen	Age and Sex	60-80%	30	0.38	0.27	0.49
Coronary Heart Disease	Finland	Males	FinnGen	Age and Sex	60-80%	35	0.71	0.56	0.86
Coronary Heart Disease	Finland	Males	FinnGen	Age and Sex	60-80%	40	1.15	0.92	1.38
Coronary Heart Disease	Finland	Males	FinnGen	Age and Sex	60-80%	45	2.09	1.75	2.44
Coronary Heart Disease	Finland	Males	FinnGen	Age and Sex	60-80%	50	3.92	3.27	4.66
Coronary Heart Disease	Finland	Males	FinnGen	Age and Sex	60-80%	55	6.85	5.93	7.87
Coronary Heart Disease	Finland	Males	FinnGen	Age and Sex	60-80%	60	11.04	9.2	12.87
Coronary Heart Disease	Finland	Males	FinnGen	Age and Sex	60-80%	65	16.38	14.14	18.48
Coronary Heart Disease	Finland	Males	FinnGen	Age and Sex	60-80%	70	22.68	19.9	25.3
Coronary Heart Disease	Finland	Males	FinnGen	Age and Sex	60-80%	75	29.97	26.9	32.76
Coronary Heart Disease	Finland	Males	FinnGen	Age and Sex	60-80%	80	37.89	34.41	41.25
Coronary Heart Disease	Finland	Males	FinnGen	Age and Sex	80-90%	5	0	0	0
Coronary Heart Disease	Finland	Males	FinnGen	Age and Sex	80-90%	10	0	0	0
Coronary Heart Disease	Finland	Males	FinnGen	Age and Sex	80-90%	15	0	0	0
Coronary Heart Disease	Finland	Males	FinnGen	Age and Sex	80-90%	20	0.05	0.01	0.09
Coronary Heart Disease	Finland	Males	FinnGen	Age and Sex	80-90%	25	0.21	0.13	0.29
Coronary Heart Disease	Finland	Males	FinnGen	Age and Sex	80-90%	30	0.49	0.35	0.64
Coronary Heart Disease	Finland	Males	FinnGen	Age and Sex	80-90%	35	0.9	0.71	1.1
Coronary Heart Disease	Finland	Males	FinnGen	Age and Sex	80-90%	40	1.46	1.15	1.78
Coronary Heart Disease	Finland	Males	FinnGen	Age and Sex	80-90%	45	2.66	2.2	3.12
Coronary Heart Disease	Finland	Males	FinnGen	Age and Sex	80-90%	50	4.97	4.1	5.82
Coronary Heart Disease	Finland	Males	FinnGen	Age and Sex	80-90%	55	8.62	7.41	9.84
Coronary Heart Disease	Finland	Males	FinnGen	Age and Sex	80-90%	60	13.65	11.46	15.8
Coronary Heart Disease	Finland	Males	FinnGen	Age and Sex	80-90%	65	19.82	17.13	22.32
Coronary Heart Disease	Finland	Males	FinnGen	Age and Sex	80-90%	70	26.82	23.48	29.8
Coronary Heart Disease	Finland	Males	FinnGen	Age and Sex	80-90%	75	34.57	30.87	37.72
Coronary Heart Disease	Finland	Males	FinnGen	Age and Sex	80-90%	80	42.72	38.81	46.35
Coronary Heart Disease	Finland	Males	FinnGen	Age and Sex	90-95%	5	0	0	0
Coronary Heart Disease	Finland	Males	FinnGen	Age and Sex	90-95%	10	0	0	0
Coronary Heart Disease	Finland	Males	FinnGen	Age and Sex	90-95%	15	0	0	0
Coronary Heart Disease	Finland	Males	FinnGen	Age and Sex	90-95%	20	0.06	0.01	0.11
Coronary Heart Disease	Finland	Males	FinnGen	Age and Sex	90-95%	25	0.25	0.16	0.36
Coronary Heart Disease	Finland	Males	FinnGen	Age and Sex	90-95%	30	0.59	0.42	0.77
Coronary Heart Disease	Finland	Males	FinnGen	Age and Sex	90-95%	35	1.09	0.86	1.35
Coronary Heart Disease	Finland	Males	FinnGen	Age and Sex	90-95%	40	1.76	1.4	2.16
Coronary Heart Disease	Finland	Males	FinnGen	Age and Sex	90-95%	45	3.2	2.67	3.79
Coronary Heart Disease	Finland	Males	FinnGen	Age and Sex	90-95%	50	5.96	4.92	7.09
Coronary Heart Disease	Finland	Males	FinnGen	Age and Sex	90-95%	55	10.25	8.78	11.91
Coronary Heart Disease	Finland	Males	FinnGen	Age and Sex	90-95%	60	15.96	13.49	18.64
Coronary Heart Disease	Finland	Males	FinnGen	Age and Sex	90-95%	65	22.71	19.67	25.8
Coronary Heart Disease	Finland	Males	FinnGen	Age and Sex	90-95%	70	30.07	26.49	33.59
Coronary Heart Disease	Finland	Males	FinnGen	Age and Sex	90-95%	75	37.94	34	41.63
Coronary Heart Disease	Finland	Males	FinnGen	Age and Sex	90-95%	80	45.98	41.86	49.97
Coronary Heart Disease	Finland	Males	FinnGen	Age and Sex	> 95%	5	0	0	0
Coronary Heart Disease	Finland	Males	FinnGen	Age and Sex	> 95%	10	0	0	0
Coronary Heart Disease	Finland	Males	FinnGen	Age and Sex	> 95%	15	0	0	0
Coronary Heart Disease	Finland	Males	FinnGen	Age and Sex	> 95%	20	0.08	0.02	0.15
Coronary Heart Disease	Finland	Males	FinnGen	Age and Sex	> 95%	25	0.35	0.22	0.48
Coronary Heart Disease	Finland	Males	FinnGen	Age and Sex	> 95%	30	0.81	0.59	1.05
Coronary Heart Disease	Finland	Males	FinnGen	Age and Sex	> 95%	35	1.5	1.17	1.85
Coronary Heart Disease	Finland	Males	FinnGen	Age and Sex	> 95%	40	2.42	1.94	2.96
Coronary Heart Disease	Finland	Males	FinnGen	Age and Sex	> 95%	45	4.4	3.66	5.16
Coronary Heart Disease	Finland	Males	FinnGen	Age and Sex	> 95%	50	8.15	6.71	9.64
Coronary Heart Disease	Finland	Males	FinnGen	Age and Sex	> 95%	55	13.78	11.86	15.81
Coronary Heart Disease	Finland	Males	FinnGen	Age and Sex	> 95%	60	20.82	17.73	23.9
Coronary Heart Disease	Finland	Males	FinnGen	Age and Sex	> 95%	65	28.58	25.16	31.87
Coronary Heart Disease	Finland	Males	FinnGen	Age and Sex	> 95%	70	36.52	32.46	40.2
Coronary Heart Disease	Finland	Males	FinnGen	Age and Sex	> 95%	75	44.45	40.46	48.08
Coronary Heart Disease	Finland	Males	FinnGen	Age and Sex	> 95%	80	52.18	48.26	56.02
Coronary Heart Disease	Estonia	Males	Estonian Biobank	Age and Sex	< 20%	5	0	0	0
Coronary Heart Disease	Estonia	Males	Estonian Biobank	Age and Sex	< 20%	10	0	0	0
Coronary Heart Disease	Estonia	Males	Estonian Biobank	Age and Sex	< 20%	15	0	0	0
Coronary Heart Disease	Estonia	Males	Estonian Biobank	Age and Sex	< 20%	20	0.03	0	0.05
Coronary Heart Disease	Estonia	Males	Estonian Biobank	Age and Sex	< 20%	25	0.12	0.07	0.17
Coronary Heart Disease	Estonia	Males	Estonian Biobank	Age and Sex	< 20%	30	0.28	0.19	0.38
Coronary Heart Disease	Estonia	Males	Estonian Biobank	Age and Sex	< 20%	35	0.55	0.41	0.71
Coronary Heart Disease	Estonia	Males	Estonian Biobank	Age and Sex	< 20%	40	0.96	0.73	1.2
Coronary Heart Disease	Estonia	Males	Estonian Biobank	Age and Sex	< 20%	45	1.93	1.5	2.39
Coronary Heart Disease	Estonia	Males	Estonian Biobank	Age and Sex	< 20%	50	3.87	2.94	4.88
Coronary Heart Disease	Estonia	Males	Estonian Biobank	Age and Sex	< 20%	55	7.26	5.94	8.74
Coronary Heart Disease	Estonia	Males	Estonian Biobank	Age and Sex	< 20%	60	12.51	10.11	15.16
Coronary Heart Disease	Estonia	Males	Estonian Biobank	Age and Sex	< 20%	65	19.64	16.53	22.89
Coronary Heart Disease	Estonia	Males	Estonian Biobank	Age and Sex	< 20%	70	28.61	23.91	33.44
Coronary Heart Disease	Estonia	Males	Estonian Biobank	Age and Sex	< 20%	75	38.33	32.89	43.83
Coronary Heart Disease	Estonia	Males	Estonian Biobank	Age and Sex	< 20%	80	47.5	41.61	53.45
Coronary Heart Disease	Estonia	Males	Estonian Biobank	Age and Sex	20-40%	5	0	0	0
Coronary Heart Disease	Estonia	Males	Estonian Biobank	Age and Sex	20-40%	10	0	0	0
Coronary Heart Disease	Estonia	Males	Estonian Biobank	Age and Sex	20-40%	15	0	0	0
Coronary Heart Disease	Estonia	Males	Estonian Biobank	Age and Sex	20-40%	20	0.03	0.01	0.07
Coronary Heart Disease	Estonia	Males	Estonian Biobank	Age and Sex	20-40%	25	0.15	0.09	0.21
Coronary Heart Disease	Estonia	Males	Estonian Biobank	Age and Sex	20-40%	30	0.35	0.25	0.48
Coronary Heart Disease	Estonia	Males	Estonian Biobank	Age and Sex	20-40%	35	0.7	0.53	0.88
Coronary Heart Disease	Estonia	Males	Estonian Biobank	Age and Sex	20-40%	40	1.22	0.93	1.53
Coronary Heart Disease	Estonia	Males	Estonian Biobank	Age and Sex	20-40%	45	2.45	1.92	3.01
Coronary Heart Disease	Estonia	Males	Estonian Biobank	Age and Sex	20-40%	50	4.9	3.83	6
Coronary Heart Disease	Estonia	Males	Estonian Biobank	Age and Sex	20-40%	55	9.16	7.39	10.77
Coronary Heart Disease	Estonia	Males	Estonian Biobank	Age and Sex	20-40%	60	15.65	12.69	18.7
Coronary Heart Disease	Estonia	Males	Estonian Biobank	Age and Sex	20-40%	65	24.29	20.58	28.55
Coronary Heart Disease	Estonia	Males	Estonian Biobank	Age and Sex	20-40%	70	34.77	29.55	40.01
Coronary Heart Disease	Estonia	Males	Estonian Biobank	Age and Sex	20-40%	75	45.56	39.22	51.46
Coronary Heart Disease	Estonia	Males	Estonian Biobank	Age and Sex	20-40%	80	54.99	48.58	60.81
Coronary Heart Disease	Estonia	Males	Estonian Biobank	Age and Sex	40-60%	5	0	0	0
Coronary Heart Disease	Estonia	Males	Estonian Biobank	Age and Sex	40-60%	10	0	0	0
Coronary Heart Disease	Estonia	Males	Estonian Biobank	Age and Sex	40-60%	15	0	0	0
Coronary Heart Disease	Estonia	Males	Estonian Biobank	Age and Sex	40-60%	20	0.04	0.01	0.07
Coronary Heart Disease	Estonia	Males	Estonian Biobank	Age and Sex	40-60%	25	0.16	0.1	0.21
Coronary Heart Disease	Estonia	Males	Estonian Biobank	Age and Sex	40-60%	30	0.38	0.28	0.48
Coronary Heart Disease	Estonia	Males	Estonian Biobank	Age and Sex	40-60%	35	0.76	0.59	0.91
Coronary Heart Disease	Estonia	Males	Estonian Biobank	Age and Sex	40-60%	40	1.32	1.04	1.56
Coronary Heart Disease	Estonia	Males	Estonian Biobank	Age and Sex	40-60%	45	2.65	2.19	3.05
Coronary Heart Disease	Estonia	Males	Estonian Biobank	Age and Sex	40-60%	50	5.3	4.28	6.13
Coronary Heart Disease	Estonia	Males	Estonian Biobank	Age and Sex	40-60%	55	9.87	8.26	11.15
Coronary Heart Disease	Estonia	Males	Estonian Biobank	Age and Sex	40-60%	60	16.84	14.09	19.52
Coronary Heart Disease	Estonia	Males	Estonian Biobank	Age and Sex	40-60%	65	26.03	22.52	29.21
Coronary Heart Disease	Estonia	Males	Estonian Biobank	Age and Sex	40-60%	70	37.05	32.01	41.17
Coronary Heart Disease	Estonia	Males	Estonian Biobank	Age and Sex	40-60%	75	48.17	43.13	52.28
Coronary Heart Disease	Estonia	Males	Estonian Biobank	Age and Sex	40-60%	80	57.59	52.51	61.36
Coronary Heart Disease	Estonia	Males	Estonian Biobank	Age and Sex	60-80%	5	0	0	0
Coronary Heart Disease	Estonia	Males	Estonian Biobank	Age and Sex	60-80%	10	0	0	0
Coronary Heart Disease	Estonia	Males	Estonian Biobank	Age and Sex	60-80%	15	0	0	0
Coronary Heart Disease	Estonia	Males	Estonian Biobank	Age and Sex	60-80%	20	0.05	0.01	0.09
Coronary Heart Disease	Estonia	Males	Estonian Biobank	Age and Sex	60-80%	25	0.2	0.13	0.28
Coronary Heart Disease	Estonia	Males	Estonian Biobank	Age and Sex	60-80%	30	0.49	0.34	0.66
Coronary Heart Disease	Estonia	Males	Estonian Biobank	Age and Sex	60-80%	35	0.96	0.74	1.21
Coronary Heart Disease	Estonia	Males	Estonian Biobank	Age and Sex	60-80%	40	1.67	1.32	2.04
Coronary Heart Disease	Estonia	Males	Estonian Biobank	Age and Sex	60-80%	45	3.36	2.69	4.05
Coronary Heart Disease	Estonia	Males	Estonian Biobank	Age and Sex	60-80%	50	6.69	5.33	8.19
Coronary Heart Disease	Estonia	Males	Estonian Biobank	Age and Sex	60-80%	55	12.24	10.06	14.31
Coronary Heart Disease	Estonia	Males	Estonian Biobank	Age and Sex	60-80%	60	20.23	16.89	23.78
Coronary Heart Disease	Estonia	Males	Estonian Biobank	Age and Sex	60-80%	65	30.18	25.88	34.47
Coronary Heart Disease	Estonia	Males	Estonian Biobank	Age and Sex	60-80%	70	41.39	35.88	46.56
Coronary Heart Disease	Estonia	Males	Estonian Biobank	Age and Sex	60-80%	75	52.05	46.75	57.15
Coronary Heart Disease	Estonia	Males	Estonian Biobank	Age and Sex	60-80%	80	60.75	55	65.32
Coronary Heart Disease	Estonia	Males	Estonian Biobank	Age and Sex	80-90%	5	0	0	0
Coronary Heart Disease	Estonia	Males	Estonian Biobank	Age and Sex	80-90%	10	0	0	0
Coronary Heart Disease	Estonia	Males	Estonian Biobank	Age and Sex	80-90%	15	0	0	0
Coronary Heart Disease	Estonia	Males	Estonian Biobank	Age and Sex	80-90%	20	0.05	0.01	0.11
Coronary Heart Disease	Estonia	Males	Estonian Biobank	Age and Sex	80-90%	25	0.24	0.14	0.34
Coronary Heart Disease	Estonia	Males	Estonian Biobank	Age and Sex	80-90%	30	0.58	0.4	0.79
Coronary Heart Disease	Estonia	Males	Estonian Biobank	Age and Sex	80-90%	35	1.13	0.86	1.45
Coronary Heart Disease	Estonia	Males	Estonian Biobank	Age and Sex	80-90%	40	1.97	1.53	2.48
Coronary Heart Disease	Estonia	Males	Estonian Biobank	Age and Sex	80-90%	45	3.95	3.14	4.93
Coronary Heart Disease	Estonia	Males	Estonian Biobank	Age and Sex	80-90%	50	7.84	6.16	9.76
Coronary Heart Disease	Estonia	Males	Estonian Biobank	Age and Sex	80-90%	55	14.28	11.63	17.06
Coronary Heart Disease	Estonia	Males	Estonian Biobank	Age and Sex	80-90%	60	23.42	19.06	27.38
Coronary Heart Disease	Estonia	Males	Estonian Biobank	Age and Sex	80-90%	65	34.55	29.64	39.63
Coronary Heart Disease	Estonia	Males	Estonian Biobank	Age and Sex	80-90%	70	46.66	39.98	52.8
Coronary Heart Disease	Estonia	Males	Estonian Biobank	Age and Sex	80-90%	75	57.59	51.38	63.97
Coronary Heart Disease	Estonia	Males	Estonian Biobank	Age and Sex	80-90%	80	65.86	59.68	71.09
Coronary Heart Disease	Estonia	Males	Estonian Biobank	Age and Sex	90-95%	5	0	0	0
Coronary Heart Disease	Estonia	Males	Estonian Biobank	Age and Sex	90-95%	10	0	0	0
Coronary Heart Disease	Estonia	Males	Estonian Biobank	Age and Sex	90-95%	15	0	0	0
Coronary Heart Disease	Estonia	Males	Estonian Biobank	Age and Sex	90-95%	20	0.05	0.01	0.11
Coronary Heart Disease	Estonia	Males	Estonian Biobank	Age and Sex	90-95%	25	0.24	0.14	0.37
Coronary Heart Disease	Estonia	Males	Estonian Biobank	Age and Sex	90-95%	30	0.58	0.38	0.86
Coronary Heart Disease	Estonia	Males	Estonian Biobank	Age and Sex	90-95%	35	1.14	0.8	1.56
Coronary Heart Disease	Estonia	Males	Estonian Biobank	Age and Sex	90-95%	40	1.99	1.45	2.68
Coronary Heart Disease	Estonia	Males	Estonian Biobank	Age and Sex	90-95%	45	3.98	2.94	5.23
Coronary Heart Disease	Estonia	Males	Estonian Biobank	Age and Sex	90-95%	50	7.9	5.92	10.49
Coronary Heart Disease	Estonia	Males	Estonian Biobank	Age and Sex	90-95%	55	14.67	11.66	18.26
Coronary Heart Disease	Estonia	Males	Estonian Biobank	Age and Sex	90-95%	60	24.85	20.05	30.65
Coronary Heart Disease	Estonia	Males	Estonian Biobank	Age and Sex	90-95%	65	37.75	31.61	44.75
Coronary Heart Disease	Estonia	Males	Estonian Biobank	Age and Sex	90-95%	70	51.9	44.63	59.38
Coronary Heart Disease	Estonia	Males	Estonian Biobank	Age and Sex	90-95%	75	64.07	56.74	70.74
Coronary Heart Disease	Estonia	Males	Estonian Biobank	Age and Sex	90-95%	80	71.94	65.67	76.78
Coronary Heart Disease	Estonia	Males	Estonian Biobank	Age and Sex	> 95%	5	0	0	0
Coronary Heart Disease	Estonia	Males	Estonian Biobank	Age and Sex	> 95%	10	0	0	0
Coronary Heart Disease	Estonia	Males	Estonian Biobank	Age and Sex	> 95%	15	0	0	0
Coronary Heart Disease	Estonia	Males	Estonian Biobank	Age and Sex	> 95%	20	0.06	0.01	0.13
Coronary Heart Disease	Estonia	Males	Estonian Biobank	Age and Sex	> 95%	25	0.28	0.17	0.45
Coronary Heart Disease	Estonia	Males	Estonian Biobank	Age and Sex	> 95%	30	0.68	0.46	0.99
Coronary Heart Disease	Estonia	Males	Estonian Biobank	Age and Sex	> 95%	35	1.34	0.98	1.84
Coronary Heart Disease	Estonia	Males	Estonian Biobank	Age and Sex	> 95%	40	2.33	1.71	3.1
Coronary Heart Disease	Estonia	Males	Estonian Biobank	Age and Sex	> 95%	45	4.67	3.41	6.17
Coronary Heart Disease	Estonia	Males	Estonian Biobank	Age and Sex	> 95%	50	9.23	6.88	12.1
Coronary Heart Disease	Estonia	Males	Estonian Biobank	Age and Sex	> 95%	55	16.83	13.35	21.02
Coronary Heart Disease	Estonia	Males	Estonian Biobank	Age and Sex	> 95%	60	27.69	22.54	33.6
Coronary Heart Disease	Estonia	Males	Estonian Biobank	Age and Sex	> 95%	65	40.74	34.16	47.98
Coronary Heart Disease	Estonia	Males	Estonian Biobank	Age and Sex	> 95%	70	54.36	46.99	62.06
Coronary Heart Disease	Estonia	Males	Estonian Biobank	Age and Sex	> 95%	75	65.62	58.15	72.22
Coronary Heart Disease	Estonia	Males	Estonian Biobank	Age and Sex	> 95%	80	72.88	66.62	77.75
Coronary Heart Disease	Massachusetts (USA)	Females	Mass General Brigham	Sex	< 20%	5	0	0	0
Coronary Heart Disease	Massachusetts (USA)	Females	Mass General Brigham	Sex	< 20%	10	0	0	0
Coronary Heart Disease	Massachusetts (USA)	Females	Mass General Brigham	Sex	< 20%	15	0	0	0
Coronary Heart Disease	Massachusetts (USA)	Females	Mass General Brigham	Sex	< 20%	20	0.03	0.01	0.05
Coronary Heart Disease	Massachusetts (USA)	Females	Mass General Brigham	Sex	< 20%	25	0.13	0.09	0.17
Coronary Heart Disease	Massachusetts (USA)	Females	Mass General Brigham	Sex	< 20%	30	0.31	0.23	0.4
Coronary Heart Disease	Massachusetts (USA)	Females	Mass General Brigham	Sex	< 20%	35	0.51	0.39	0.63
Coronary Heart Disease	Massachusetts (USA)	Females	Mass General Brigham	Sex	< 20%	40	0.66	0.53	0.8
Coronary Heart Disease	Massachusetts (USA)	Females	Mass General Brigham	Sex	< 20%	45	0.84	0.68	0.99
Coronary Heart Disease	Massachusetts (USA)	Females	Mass General Brigham	Sex	< 20%	50	1.11	0.94	1.3
Coronary Heart Disease	Massachusetts (USA)	Females	Mass General Brigham	Sex	< 20%	55	1.52	1.31	1.74
Coronary Heart Disease	Massachusetts (USA)	Females	Mass General Brigham	Sex	< 20%	60	2.09	1.8	2.41
Coronary Heart Disease	Massachusetts (USA)	Females	Mass General Brigham	Sex	< 20%	65	3.11	2.72	3.54
Coronary Heart Disease	Massachusetts (USA)	Females	Mass General Brigham	Sex	< 20%	70	4.83	4.25	5.5
Coronary Heart Disease	Massachusetts (USA)	Females	Mass General Brigham	Sex	< 20%	75	7.53	6.7	8.43
Coronary Heart Disease	Massachusetts (USA)	Females	Mass General Brigham	Sex	< 20%	80	11.3	9.95	12.71
Coronary Heart Disease	Massachusetts (USA)	Females	Mass General Brigham	Sex	20-40%	5	0	0	0
Coronary Heart Disease	Massachusetts (USA)	Females	Mass General Brigham	Sex	20-40%	10	0	0	0
Coronary Heart Disease	Massachusetts (USA)	Females	Mass General Brigham	Sex	20-40%	15	0	0	0
Coronary Heart Disease	Massachusetts (USA)	Females	Mass General Brigham	Sex	20-40%	20	0.03	0.01	0.06
Coronary Heart Disease	Massachusetts (USA)	Females	Mass General Brigham	Sex	20-40%	25	0.14	0.1	0.19
Coronary Heart Disease	Massachusetts (USA)	Females	Mass General Brigham	Sex	20-40%	30	0.35	0.25	0.44
Coronary Heart Disease	Massachusetts (USA)	Females	Mass General Brigham	Sex	20-40%	35	0.57	0.43	0.69
Coronary Heart Disease	Massachusetts (USA)	Females	Mass General Brigham	Sex	20-40%	40	0.73	0.58	0.87
Coronary Heart Disease	Massachusetts (USA)	Females	Mass General Brigham	Sex	20-40%	45	0.92	0.76	1.08
Coronary Heart Disease	Massachusetts (USA)	Females	Mass General Brigham	Sex	20-40%	50	1.22	1.04	1.42
Coronary Heart Disease	Massachusetts (USA)	Females	Mass General Brigham	Sex	20-40%	55	1.67	1.45	1.91
Coronary Heart Disease	Massachusetts (USA)	Females	Mass General Brigham	Sex	20-40%	60	2.3	1.97	2.61
Coronary Heart Disease	Massachusetts (USA)	Females	Mass General Brigham	Sex	20-40%	65	3.41	2.99	3.84
Coronary Heart Disease	Massachusetts (USA)	Females	Mass General Brigham	Sex	20-40%	70	5.3	4.67	6.04
Coronary Heart Disease	Massachusetts (USA)	Females	Mass General Brigham	Sex	20-40%	75	8.25	7.27	9.23
Coronary Heart Disease	Massachusetts (USA)	Females	Mass General Brigham	Sex	20-40%	80	12.36	10.98	13.79
Coronary Heart Disease	Massachusetts (USA)	Females	Mass General Brigham	Sex	40-60%	5	0	0	0
Coronary Heart Disease	Massachusetts (USA)	Females	Mass General Brigham	Sex	40-60%	10	0	0	0
Coronary Heart Disease	Massachusetts (USA)	Females	Mass General Brigham	Sex	40-60%	15	0	0	0
Coronary Heart Disease	Massachusetts (USA)	Females	Mass General Brigham	Sex	40-60%	20	0.04	0.01	0.06
Coronary Heart Disease	Massachusetts (USA)	Females	Mass General Brigham	Sex	40-60%	25	0.16	0.12	0.21
Coronary Heart Disease	Massachusetts (USA)	Females	Mass General Brigham	Sex	40-60%	30	0.39	0.29	0.48
Coronary Heart Disease	Massachusetts (USA)	Females	Mass General Brigham	Sex	40-60%	35	0.63	0.49	0.76
Coronary Heart Disease	Massachusetts (USA)	Females	Mass General Brigham	Sex	40-60%	40	0.81	0.66	0.96
Coronary Heart Disease	Massachusetts (USA)	Females	Mass General Brigham	Sex	40-60%	45	1.02	0.86	1.18
Coronary Heart Disease	Massachusetts (USA)	Females	Mass General Brigham	Sex	40-60%	50	1.36	1.17	1.55
Coronary Heart Disease	Massachusetts (USA)	Females	Mass General Brigham	Sex	40-60%	55	1.86	1.64	2.08
Coronary Heart Disease	Massachusetts (USA)	Females	Mass General Brigham	Sex	40-60%	60	2.55	2.24	2.86
Coronary Heart Disease	Massachusetts (USA)	Females	Mass General Brigham	Sex	40-60%	65	3.79	3.41	4.19
Coronary Heart Disease	Massachusetts (USA)	Females	Mass General Brigham	Sex	40-60%	70	5.88	5.29	6.52
Coronary Heart Disease	Massachusetts (USA)	Females	Mass General Brigham	Sex	40-60%	75	9.14	8.34	10.01
Coronary Heart Disease	Massachusetts (USA)	Females	Mass General Brigham	Sex	40-60%	80	13.65	12.33	14.95
Coronary Heart Disease	Massachusetts (USA)	Females	Mass General Brigham	Sex	60-80%	5	0	0	0
Coronary Heart Disease	Massachusetts (USA)	Females	Mass General Brigham	Sex	60-80%	10	0	0	0
Coronary Heart Disease	Massachusetts (USA)	Females	Mass General Brigham	Sex	60-80%	15	0	0	0
Coronary Heart Disease	Massachusetts (USA)	Females	Mass General Brigham	Sex	60-80%	20	0.04	0.01	0.07
Coronary Heart Disease	Massachusetts (USA)	Females	Mass General Brigham	Sex	60-80%	25	0.17	0.12	0.23
Coronary Heart Disease	Massachusetts (USA)	Females	Mass General Brigham	Sex	60-80%	30	0.42	0.31	0.53
Coronary Heart Disease	Massachusetts (USA)	Females	Mass General Brigham	Sex	60-80%	35	0.68	0.53	0.85
Coronary Heart Disease	Massachusetts (USA)	Females	Mass General Brigham	Sex	60-80%	40	0.88	0.7	1.05
Coronary Heart Disease	Massachusetts (USA)	Females	Mass General Brigham	Sex	60-80%	45	1.11	0.92	1.32
Coronary Heart Disease	Massachusetts (USA)	Females	Mass General Brigham	Sex	60-80%	50	1.47	1.25	1.7
Coronary Heart Disease	Massachusetts (USA)	Females	Mass General Brigham	Sex	60-80%	55	2	1.74	2.3
Coronary Heart Disease	Massachusetts (USA)	Females	Mass General Brigham	Sex	60-80%	60	2.76	2.39	3.15
Coronary Heart Disease	Massachusetts (USA)	Females	Mass General Brigham	Sex	60-80%	65	4.09	3.62	4.57
Coronary Heart Disease	Massachusetts (USA)	Females	Mass General Brigham	Sex	60-80%	70	6.34	5.64	7.14
Coronary Heart Disease	Massachusetts (USA)	Females	Mass General Brigham	Sex	60-80%	75	9.84	8.82	11
Coronary Heart Disease	Massachusetts (USA)	Females	Mass General Brigham	Sex	60-80%	80	14.65	13.16	16.32
Coronary Heart Disease	Massachusetts (USA)	Females	Mass General Brigham	Sex	80-90%	5	0	0	0
Coronary Heart Disease	Massachusetts (USA)	Females	Mass General Brigham	Sex	80-90%	10	0	0	0
Coronary Heart Disease	Massachusetts (USA)	Females	Mass General Brigham	Sex	80-90%	15	0	0	0
Coronary Heart Disease	Massachusetts (USA)	Females	Mass General Brigham	Sex	80-90%	20	0.04	0.01	0.08
Coronary Heart Disease	Massachusetts (USA)	Females	Mass General Brigham	Sex	80-90%	25	0.18	0.13	0.25
Coronary Heart Disease	Massachusetts (USA)	Females	Mass General Brigham	Sex	80-90%	30	0.44	0.32	0.56
Coronary Heart Disease	Massachusetts (USA)	Females	Mass General Brigham	Sex	80-90%	35	0.72	0.56	0.89
Coronary Heart Disease	Massachusetts (USA)	Females	Mass General Brigham	Sex	80-90%	40	0.93	0.73	1.12
Coronary Heart Disease	Massachusetts (USA)	Females	Mass General Brigham	Sex	80-90%	45	1.17	0.95	1.4
Coronary Heart Disease	Massachusetts (USA)	Females	Mass General Brigham	Sex	80-90%	50	1.55	1.31	1.83
Coronary Heart Disease	Massachusetts (USA)	Females	Mass General Brigham	Sex	80-90%	55	2.12	1.81	2.47
Coronary Heart Disease	Massachusetts (USA)	Females	Mass General Brigham	Sex	80-90%	60	2.91	2.48	3.4
Coronary Heart Disease	Massachusetts (USA)	Females	Mass General Brigham	Sex	80-90%	65	4.32	3.75	4.95
Coronary Heart Disease	Massachusetts (USA)	Females	Mass General Brigham	Sex	80-90%	70	6.7	5.76	7.68
Coronary Heart Disease	Massachusetts (USA)	Females	Mass General Brigham	Sex	80-90%	75	10.37	9.06	11.79
Coronary Heart Disease	Massachusetts (USA)	Females	Mass General Brigham	Sex	80-90%	80	15.43	13.59	17.48
Coronary Heart Disease	Massachusetts (USA)	Females	Mass General Brigham	Sex	90-95%	5	0	0	0
Coronary Heart Disease	Massachusetts (USA)	Females	Mass General Brigham	Sex	90-95%	10	0	0	0
Coronary Heart Disease	Massachusetts (USA)	Females	Mass General Brigham	Sex	90-95%	15	0	0	0
Coronary Heart Disease	Massachusetts (USA)	Females	Mass General Brigham	Sex	90-95%	20	0.04	0.01	0.07
Coronary Heart Disease	Massachusetts (USA)	Females	Mass General Brigham	Sex	90-95%	25	0.17	0.12	0.23
Coronary Heart Disease	Massachusetts (USA)	Females	Mass General Brigham	Sex	90-95%	30	0.41	0.3	0.53
Coronary Heart Disease	Massachusetts (USA)	Females	Mass General Brigham	Sex	90-95%	35	0.68	0.51	0.84
Coronary Heart Disease	Massachusetts (USA)	Females	Mass General Brigham	Sex	90-95%	40	0.87	0.68	1.06
Coronary Heart Disease	Massachusetts (USA)	Females	Mass General Brigham	Sex	90-95%	45	1.1	0.89	1.32
Coronary Heart Disease	Massachusetts (USA)	Females	Mass General Brigham	Sex	90-95%	50	1.46	1.21	1.73
Coronary Heart Disease	Massachusetts (USA)	Females	Mass General Brigham	Sex	90-95%	55	1.99	1.68	2.33
Coronary Heart Disease	Massachusetts (USA)	Females	Mass General Brigham	Sex	90-95%	60	2.74	2.28	3.18
Coronary Heart Disease	Massachusetts (USA)	Females	Mass General Brigham	Sex	90-95%	65	4.06	3.48	4.67
Coronary Heart Disease	Massachusetts (USA)	Females	Mass General Brigham	Sex	90-95%	70	6.3	5.36	7.27
Coronary Heart Disease	Massachusetts (USA)	Females	Mass General Brigham	Sex	90-95%	75	9.77	8.5	11.18
Coronary Heart Disease	Massachusetts (USA)	Females	Mass General Brigham	Sex	90-95%	80	14.56	12.52	16.72
Coronary Heart Disease	Massachusetts (USA)	Females	Mass General Brigham	Sex	> 95%	5	0	0	0
Coronary Heart Disease	Massachusetts (USA)	Females	Mass General Brigham	Sex	> 95%	10	0	0	0
Coronary Heart Disease	Massachusetts (USA)	Females	Mass General Brigham	Sex	> 95%	15	0	0	0
Coronary Heart Disease	Massachusetts (USA)	Females	Mass General Brigham	Sex	> 95%	20	0.05	0.02	0.09
Coronary Heart Disease	Massachusetts (USA)	Females	Mass General Brigham	Sex	> 95%	25	0.21	0.15	0.29
Coronary Heart Disease	Massachusetts (USA)	Females	Mass General Brigham	Sex	> 95%	30	0.51	0.37	0.66
Coronary Heart Disease	Massachusetts (USA)	Females	Mass General Brigham	Sex	> 95%	35	0.84	0.65	1.05
Coronary Heart Disease	Massachusetts (USA)	Females	Mass General Brigham	Sex	> 95%	40	1.08	0.86	1.33
Coronary Heart Disease	Massachusetts (USA)	Females	Mass General Brigham	Sex	> 95%	45	1.36	1.1	1.64
Coronary Heart Disease	Massachusetts (USA)	Females	Mass General Brigham	Sex	> 95%	50	1.81	1.51	2.13
Coronary Heart Disease	Massachusetts (USA)	Females	Mass General Brigham	Sex	> 95%	55	2.46	2.08	2.89
Coronary Heart Disease	Massachusetts (USA)	Females	Mass General Brigham	Sex	> 95%	60	3.38	2.85	3.95
Coronary Heart Disease	Massachusetts (USA)	Females	Mass General Brigham	Sex	> 95%	65	5.01	4.25	5.81
Coronary Heart Disease	Massachusetts (USA)	Females	Mass General Brigham	Sex	> 95%	70	7.75	6.64	8.96
Coronary Heart Disease	Massachusetts (USA)	Females	Mass General Brigham	Sex	> 95%	75	11.96	10.28	13.56
Coronary Heart Disease	Massachusetts (USA)	Females	Mass General Brigham	Sex	> 95%	80	17.7	15.28	20.12
Coronary Heart Disease	Finland	Females	FinnGen	Sex	< 20%	5	0	0	0
Coronary Heart Disease	Finland	Females	FinnGen	Sex	< 20%	10	0	0	0
Coronary Heart Disease	Finland	Females	FinnGen	Sex	< 20%	15	0	0	0
Coronary Heart Disease	Finland	Females	FinnGen	Sex	< 20%	20	0.03	0.01	0.05
Coronary Heart Disease	Finland	Females	FinnGen	Sex	< 20%	25	0.13	0.09	0.17
Coronary Heart Disease	Finland	Females	FinnGen	Sex	< 20%	30	0.3	0.22	0.38
Coronary Heart Disease	Finland	Females	FinnGen	Sex	< 20%	35	0.48	0.38	0.58
Coronary Heart Disease	Finland	Females	FinnGen	Sex	< 20%	40	0.59	0.49	0.7
Coronary Heart Disease	Finland	Females	FinnGen	Sex	< 20%	45	0.73	0.6	0.85
Coronary Heart Disease	Finland	Females	FinnGen	Sex	< 20%	50	0.97	0.82	1.13
Coronary Heart Disease	Finland	Females	FinnGen	Sex	< 20%	55	1.4	1.19	1.61
Coronary Heart Disease	Finland	Females	FinnGen	Sex	< 20%	60	2.11	1.75	2.43
Coronary Heart Disease	Finland	Females	FinnGen	Sex	< 20%	65	3.25	2.76	3.75
Coronary Heart Disease	Finland	Females	FinnGen	Sex	< 20%	70	5.02	4.26	5.86
Coronary Heart Disease	Finland	Females	FinnGen	Sex	< 20%	75	7.66	6.6	8.72
Coronary Heart Disease	Finland	Females	FinnGen	Sex	< 20%	80	11.36	9.68	13.1
Coronary Heart Disease	Finland	Females	FinnGen	Sex	20-40%	5	0	0	0
Coronary Heart Disease	Finland	Females	FinnGen	Sex	20-40%	10	0	0	0
Coronary Heart Disease	Finland	Females	FinnGen	Sex	20-40%	15	0	0	0
Coronary Heart Disease	Finland	Females	FinnGen	Sex	20-40%	20	0.03	0.01	0.06
Coronary Heart Disease	Finland	Females	FinnGen	Sex	20-40%	25	0.14	0.1	0.19
Coronary Heart Disease	Finland	Females	FinnGen	Sex	20-40%	30	0.33	0.24	0.41
Coronary Heart Disease	Finland	Females	FinnGen	Sex	20-40%	35	0.52	0.42	0.63
Coronary Heart Disease	Finland	Females	FinnGen	Sex	20-40%	40	0.65	0.53	0.77
Coronary Heart Disease	Finland	Females	FinnGen	Sex	20-40%	45	0.8	0.67	0.94
Coronary Heart Disease	Finland	Females	FinnGen	Sex	20-40%	50	1.06	0.9	1.24
Coronary Heart Disease	Finland	Females	FinnGen	Sex	20-40%	55	1.53	1.32	1.78
Coronary Heart Disease	Finland	Females	FinnGen	Sex	20-40%	60	2.3	1.93	2.66
Coronary Heart Disease	Finland	Females	FinnGen	Sex	20-40%	65	3.56	3	4.09
Coronary Heart Disease	Finland	Females	FinnGen	Sex	20-40%	70	5.48	4.74	6.3
Coronary Heart Disease	Finland	Females	FinnGen	Sex	20-40%	75	8.36	7.2	9.47
Coronary Heart Disease	Finland	Females	FinnGen	Sex	20-40%	80	12.36	10.59	14.12
Coronary Heart Disease	Finland	Females	FinnGen	Sex	40-60%	5	0	0	0
Coronary Heart Disease	Finland	Females	FinnGen	Sex	40-60%	10	0	0	0
Coronary Heart Disease	Finland	Females	FinnGen	Sex	40-60%	15	0	0	0
Coronary Heart Disease	Finland	Females	FinnGen	Sex	40-60%	20	0.04	0.01	0.07
Coronary Heart Disease	Finland	Females	FinnGen	Sex	40-60%	25	0.17	0.12	0.22
Coronary Heart Disease	Finland	Females	FinnGen	Sex	40-60%	30	0.39	0.29	0.48
Coronary Heart Disease	Finland	Females	FinnGen	Sex	40-60%	35	0.62	0.5	0.75
Coronary Heart Disease	Finland	Females	FinnGen	Sex	40-60%	40	0.77	0.64	0.91
Coronary Heart Disease	Finland	Females	FinnGen	Sex	40-60%	45	0.95	0.8	1.09
Coronary Heart Disease	Finland	Females	FinnGen	Sex	40-60%	50	1.27	1.08	1.45
Coronary Heart Disease	Finland	Females	FinnGen	Sex	40-60%	55	1.82	1.59	2.05
Coronary Heart Disease	Finland	Females	FinnGen	Sex	40-60%	60	2.73	2.31	3.13
Coronary Heart Disease	Finland	Females	FinnGen	Sex	40-60%	65	4.22	3.61	4.79
Coronary Heart Disease	Finland	Females	FinnGen	Sex	40-60%	70	6.48	5.62	7.41
Coronary Heart Disease	Finland	Females	FinnGen	Sex	40-60%	75	9.86	8.6	11.11
Coronary Heart Disease	Finland	Females	FinnGen	Sex	40-60%	80	14.52	12.54	16.5
Coronary Heart Disease	Finland	Females	FinnGen	Sex	60-80%	5	0	0	0
Coronary Heart Disease	Finland	Females	FinnGen	Sex	60-80%	10	0	0	0
Coronary Heart Disease	Finland	Females	FinnGen	Sex	60-80%	15	0	0	0
Coronary Heart Disease	Finland	Females	FinnGen	Sex	60-80%	20	0.05	0.01	0.09
Coronary Heart Disease	Finland	Females	FinnGen	Sex	60-80%	25	0.22	0.15	0.29
Coronary Heart Disease	Finland	Females	FinnGen	Sex	60-80%	30	0.5	0.38	0.62
Coronary Heart Disease	Finland	Females	FinnGen	Sex	60-80%	35	0.8	0.65	0.97
Coronary Heart Disease	Finland	Females	FinnGen	Sex	60-80%	40	0.99	0.81	1.16
Coronary Heart Disease	Finland	Females	FinnGen	Sex	60-80%	45	1.22	1.01	1.41
Coronary Heart Disease	Finland	Females	FinnGen	Sex	60-80%	50	1.62	1.38	1.86
Coronary Heart Disease	Finland	Females	FinnGen	Sex	60-80%	55	2.33	2	2.66
Coronary Heart Disease	Finland	Females	FinnGen	Sex	60-80%	60	3.49	2.92	4.02
Coronary Heart Disease	Finland	Females	FinnGen	Sex	60-80%	65	5.37	4.53	6.15
Coronary Heart Disease	Finland	Females	FinnGen	Sex	60-80%	70	8.22	7.09	9.44
Coronary Heart Disease	Finland	Females	FinnGen	Sex	60-80%	75	12.44	10.79	14.11
Coronary Heart Disease	Finland	Females	FinnGen	Sex	60-80%	80	18.17	15.63	20.69
Coronary Heart Disease	Finland	Females	FinnGen	Sex	80-90%	5	0	0	0
Coronary Heart Disease	Finland	Females	FinnGen	Sex	80-90%	10	0	0	0
Coronary Heart Disease	Finland	Females	FinnGen	Sex	80-90%	15	0	0	0
Coronary Heart Disease	Finland	Females	FinnGen	Sex	80-90%	20	0.06	0.02	0.1
Coronary Heart Disease	Finland	Females	FinnGen	Sex	80-90%	25	0.25	0.17	0.32
Coronary Heart Disease	Finland	Females	FinnGen	Sex	80-90%	30	0.57	0.43	0.71
Coronary Heart Disease	Finland	Females	FinnGen	Sex	80-90%	35	0.9	0.73	1.09
Coronary Heart Disease	Finland	Females	FinnGen	Sex	80-90%	40	1.12	0.92	1.33
Coronary Heart Disease	Finland	Females	FinnGen	Sex	80-90%	45	1.38	1.15	1.61
Coronary Heart Disease	Finland	Females	FinnGen	Sex	80-90%	50	1.83	1.56	2.13
Coronary Heart Disease	Finland	Females	FinnGen	Sex	80-90%	55	2.64	2.27	3.03
Coronary Heart Disease	Finland	Females	FinnGen	Sex	80-90%	60	3.94	3.3	4.61
Coronary Heart Disease	Finland	Females	FinnGen	Sex	80-90%	65	6.06	5.19	6.94
Coronary Heart Disease	Finland	Females	FinnGen	Sex	80-90%	70	9.26	7.97	10.72
Coronary Heart Disease	Finland	Females	FinnGen	Sex	80-90%	75	13.97	12.22	15.87
Coronary Heart Disease	Finland	Females	FinnGen	Sex	80-90%	80	20.31	17.5	23.21
Coronary Heart Disease	Finland	Females	FinnGen	Sex	90-95%	5	0	0	0
Coronary Heart Disease	Finland	Females	FinnGen	Sex	90-95%	10	0	0	0
Coronary Heart Disease	Finland	Females	FinnGen	Sex	90-95%	15	0	0	0
Coronary Heart Disease	Finland	Females	FinnGen	Sex	90-95%	20	0.07	0.02	0.11
Coronary Heart Disease	Finland	Females	FinnGen	Sex	90-95%	25	0.28	0.19	0.36
Coronary Heart Disease	Finland	Females	FinnGen	Sex	90-95%	30	0.64	0.49	0.8
Coronary Heart Disease	Finland	Females	FinnGen	Sex	90-95%	35	1.02	0.82	1.23
Coronary Heart Disease	Finland	Females	FinnGen	Sex	90-95%	40	1.26	1.03	1.5
Coronary Heart Disease	Finland	Females	FinnGen	Sex	90-95%	45	1.55	1.29	1.83
Coronary Heart Disease	Finland	Females	FinnGen	Sex	90-95%	50	2.06	1.74	2.4
Coronary Heart Disease	Finland	Females	FinnGen	Sex	90-95%	55	2.96	2.52	3.41
Coronary Heart Disease	Finland	Females	FinnGen	Sex	90-95%	60	4.42	3.68	5.15
Coronary Heart Disease	Finland	Females	FinnGen	Sex	90-95%	65	6.79	5.69	7.8
Coronary Heart Disease	Finland	Females	FinnGen	Sex	90-95%	70	10.36	8.81	11.98
Coronary Heart Disease	Finland	Females	FinnGen	Sex	90-95%	75	15.56	13.44	17.8
Coronary Heart Disease	Finland	Females	FinnGen	Sex	90-95%	80	22.52	19.34	25.96
Coronary Heart Disease	Finland	Females	FinnGen	Sex	> 95%	5	0	0	0
Coronary Heart Disease	Finland	Females	FinnGen	Sex	> 95%	10	0	0	0
Coronary Heart Disease	Finland	Females	FinnGen	Sex	> 95%	15	0	0	0
Coronary Heart Disease	Finland	Females	FinnGen	Sex	> 95%	20	0.09	0.02	0.15
Coronary Heart Disease	Finland	Females	FinnGen	Sex	> 95%	25	0.37	0.25	0.49
Coronary Heart Disease	Finland	Females	FinnGen	Sex	> 95%	30	0.85	0.63	1.07
Coronary Heart Disease	Finland	Females	FinnGen	Sex	> 95%	35	1.35	1.07	1.64
Coronary Heart Disease	Finland	Females	FinnGen	Sex	> 95%	40	1.68	1.38	2
Coronary Heart Disease	Finland	Females	FinnGen	Sex	> 95%	45	2.06	1.72	2.42
Coronary Heart Disease	Finland	Females	FinnGen	Sex	> 95%	50	2.74	2.33	3.19
Coronary Heart Disease	Finland	Females	FinnGen	Sex	> 95%	55	3.93	3.37	4.57
Coronary Heart Disease	Finland	Females	FinnGen	Sex	> 95%	60	5.86	4.96	6.84
Coronary Heart Disease	Finland	Females	FinnGen	Sex	> 95%	65	8.96	7.62	10.24
Coronary Heart Disease	Finland	Females	FinnGen	Sex	> 95%	70	13.58	11.69	15.59
Coronary Heart Disease	Finland	Females	FinnGen	Sex	> 95%	75	20.19	17.74	22.9
Coronary Heart Disease	Finland	Females	FinnGen	Sex	> 95%	80	28.79	25.21	32.5
Coronary Heart Disease	Estonia	Females	Estonian Biobank	Sex	< 20%	5	0	0	0
Coronary Heart Disease	Estonia	Females	Estonian Biobank	Sex	< 20%	10	0	0	0
Coronary Heart Disease	Estonia	Females	Estonian Biobank	Sex	< 20%	15	0	0	0
Coronary Heart Disease	Estonia	Females	Estonian Biobank	Sex	< 20%	20	0.04	0.01	0.06
Coronary Heart Disease	Estonia	Females	Estonian Biobank	Sex	< 20%	25	0.15	0.1	0.2
Coronary Heart Disease	Estonia	Females	Estonian Biobank	Sex	< 20%	30	0.34	0.25	0.44
Coronary Heart Disease	Estonia	Females	Estonian Biobank	Sex	< 20%	35	0.58	0.46	0.72
Coronary Heart Disease	Estonia	Females	Estonian Biobank	Sex	< 20%	40	0.83	0.67	1.02
Coronary Heart Disease	Estonia	Females	Estonian Biobank	Sex	< 20%	45	1.22	1.02	1.47
Coronary Heart Disease	Estonia	Females	Estonian Biobank	Sex	< 20%	50	1.86	1.54	2.2
Coronary Heart Disease	Estonia	Females	Estonian Biobank	Sex	< 20%	55	3.16	2.65	3.71
Coronary Heart Disease	Estonia	Females	Estonian Biobank	Sex	< 20%	60	5.51	4.46	6.71
Coronary Heart Disease	Estonia	Females	Estonian Biobank	Sex	< 20%	65	10.29	8.67	11.98
Coronary Heart Disease	Estonia	Females	Estonian Biobank	Sex	< 20%	70	18.76	15.6	22.23
Coronary Heart Disease	Estonia	Females	Estonian Biobank	Sex	< 20%	75	30.34	26.12	34.41
Coronary Heart Disease	Estonia	Females	Estonian Biobank	Sex	< 20%	80	43.58	37.54	48.81
Coronary Heart Disease	Estonia	Females	Estonian Biobank	Sex	20-40%	5	0	0	0
Coronary Heart Disease	Estonia	Females	Estonian Biobank	Sex	20-40%	10	0	0	0
Coronary Heart Disease	Estonia	Females	Estonian Biobank	Sex	20-40%	15	0	0	0
Coronary Heart Disease	Estonia	Females	Estonian Biobank	Sex	20-40%	20	0.04	0.01	0.07
Coronary Heart Disease	Estonia	Females	Estonian Biobank	Sex	20-40%	25	0.16	0.11	0.21
Coronary Heart Disease	Estonia	Females	Estonian Biobank	Sex	20-40%	30	0.37	0.26	0.48
Coronary Heart Disease	Estonia	Females	Estonian Biobank	Sex	20-40%	35	0.63	0.5	0.78
Coronary Heart Disease	Estonia	Females	Estonian Biobank	Sex	20-40%	40	0.91	0.73	1.11
Coronary Heart Disease	Estonia	Females	Estonian Biobank	Sex	20-40%	45	1.33	1.1	1.58
Coronary Heart Disease	Estonia	Females	Estonian Biobank	Sex	20-40%	50	2.02	1.66	2.39
Coronary Heart Disease	Estonia	Females	Estonian Biobank	Sex	20-40%	55	3.43	2.85	4
Coronary Heart Disease	Estonia	Females	Estonian Biobank	Sex	20-40%	60	5.97	4.88	7.15
Coronary Heart Disease	Estonia	Females	Estonian Biobank	Sex	20-40%	65	11.13	9.34	12.91
Coronary Heart Disease	Estonia	Females	Estonian Biobank	Sex	20-40%	70	20.19	16.96	23.67
Coronary Heart Disease	Estonia	Females	Estonian Biobank	Sex	20-40%	75	32.43	28.04	36.68
Coronary Heart Disease	Estonia	Females	Estonian Biobank	Sex	20-40%	80	46.16	40.28	51.5
Coronary Heart Disease	Estonia	Females	Estonian Biobank	Sex	40-60%	5	0	0	0
Coronary Heart Disease	Estonia	Females	Estonian Biobank	Sex	40-60%	10	0	0	0
Coronary Heart Disease	Estonia	Females	Estonian Biobank	Sex	40-60%	15	0	0	0
Coronary Heart Disease	Estonia	Females	Estonian Biobank	Sex	40-60%	20	0.04	0.01	0.07
Coronary Heart Disease	Estonia	Females	Estonian Biobank	Sex	40-60%	25	0.17	0.12	0.23
Coronary Heart Disease	Estonia	Females	Estonian Biobank	Sex	40-60%	30	0.4	0.3	0.52
Coronary Heart Disease	Estonia	Females	Estonian Biobank	Sex	40-60%	35	0.69	0.55	0.84
Coronary Heart Disease	Estonia	Females	Estonian Biobank	Sex	40-60%	40	0.99	0.8	1.19
Coronary Heart Disease	Estonia	Females	Estonian Biobank	Sex	40-60%	45	1.45	1.23	1.69
Coronary Heart Disease	Estonia	Females	Estonian Biobank	Sex	40-60%	50	2.21	1.87	2.57
Coronary Heart Disease	Estonia	Females	Estonian Biobank	Sex	40-60%	55	3.75	3.2	4.32
Coronary Heart Disease	Estonia	Females	Estonian Biobank	Sex	40-60%	60	6.52	5.42	7.76
Coronary Heart Disease	Estonia	Females	Estonian Biobank	Sex	40-60%	65	12.12	10.44	13.92
Coronary Heart Disease	Estonia	Females	Estonian Biobank	Sex	40-60%	70	21.88	18.46	25.4
Coronary Heart Disease	Estonia	Females	Estonian Biobank	Sex	40-60%	75	34.86	30.63	38.89
Coronary Heart Disease	Estonia	Females	Estonian Biobank	Sex	40-60%	80	49.08	43.32	53.98
Coronary Heart Disease	Estonia	Females	Estonian Biobank	Sex	60-80%	5	0	0	0
Coronary Heart Disease	Estonia	Females	Estonian Biobank	Sex	60-80%	10	0	0	0
Coronary Heart Disease	Estonia	Females	Estonian Biobank	Sex	60-80%	15	0	0	0
Coronary Heart Disease	Estonia	Females	Estonian Biobank	Sex	60-80%	20	0.05	0.01	0.08
Coronary Heart Disease	Estonia	Females	Estonian Biobank	Sex	60-80%	25	0.19	0.12	0.25
Coronary Heart Disease	Estonia	Females	Estonian Biobank	Sex	60-80%	30	0.43	0.32	0.56
Coronary Heart Disease	Estonia	Females	Estonian Biobank	Sex	60-80%	35	0.74	0.58	0.91
Coronary Heart Disease	Estonia	Females	Estonian Biobank	Sex	60-80%	40	1.06	0.85	1.31
Coronary Heart Disease	Estonia	Females	Estonian Biobank	Sex	60-80%	45	1.55	1.29	1.87
Coronary Heart Disease	Estonia	Females	Estonian Biobank	Sex	60-80%	50	2.36	1.95	2.78
Coronary Heart Disease	Estonia	Females	Estonian Biobank	Sex	60-80%	55	4.01	3.36	4.68
Coronary Heart Disease	Estonia	Females	Estonian Biobank	Sex	60-80%	60	6.96	5.69	8.33
Coronary Heart Disease	Estonia	Females	Estonian Biobank	Sex	60-80%	65	12.91	10.8	14.95
Coronary Heart Disease	Estonia	Females	Estonian Biobank	Sex	60-80%	70	23.21	19.35	26.95
Coronary Heart Disease	Estonia	Females	Estonian Biobank	Sex	60-80%	75	36.75	32	41
Coronary Heart Disease	Estonia	Females	Estonian Biobank	Sex	60-80%	80	51.3	44.94	56.54
Coronary Heart Disease	Estonia	Females	Estonian Biobank	Sex	80-90%	5	0	0	0
Coronary Heart Disease	Estonia	Females	Estonian Biobank	Sex	80-90%	10	0	0	0
Coronary Heart Disease	Estonia	Females	Estonian Biobank	Sex	80-90%	15	0	0	0
Coronary Heart Disease	Estonia	Females	Estonian Biobank	Sex	80-90%	20	0.05	0.01	0.09
Coronary Heart Disease	Estonia	Females	Estonian Biobank	Sex	80-90%	25	0.2	0.13	0.27
Coronary Heart Disease	Estonia	Females	Estonian Biobank	Sex	80-90%	30	0.47	0.34	0.6
Coronary Heart Disease	Estonia	Females	Estonian Biobank	Sex	80-90%	35	0.8	0.63	0.99
Coronary Heart Disease	Estonia	Females	Estonian Biobank	Sex	80-90%	40	1.14	0.91	1.41
Coronary Heart Disease	Estonia	Females	Estonian Biobank	Sex	80-90%	45	1.67	1.39	2.01
Coronary Heart Disease	Estonia	Females	Estonian Biobank	Sex	80-90%	50	2.54	2.08	3.03
Coronary Heart Disease	Estonia	Females	Estonian Biobank	Sex	80-90%	55	4.31	3.59	5.09
Coronary Heart Disease	Estonia	Females	Estonian Biobank	Sex	80-90%	60	7.48	6	9.19
Coronary Heart Disease	Estonia	Females	Estonian Biobank	Sex	80-90%	65	13.84	11.51	16.17
Coronary Heart Disease	Estonia	Females	Estonian Biobank	Sex	80-90%	70	24.76	20.44	29.15
Coronary Heart Disease	Estonia	Females	Estonian Biobank	Sex	80-90%	75	38.9	33.51	43.91
Coronary Heart Disease	Estonia	Females	Estonian Biobank	Sex	80-90%	80	53.76	46.53	59.52
Coronary Heart Disease	Estonia	Females	Estonian Biobank	Sex	90-95%	5	0	0	0
Coronary Heart Disease	Estonia	Females	Estonian Biobank	Sex	90-95%	10	0	0	0
Coronary Heart Disease	Estonia	Females	Estonian Biobank	Sex	90-95%	15	0	0	0
Coronary Heart Disease	Estonia	Females	Estonian Biobank	Sex	90-95%	20	0.05	0.01	0.09
Coronary Heart Disease	Estonia	Females	Estonian Biobank	Sex	90-95%	25	0.21	0.13	0.28
Coronary Heart Disease	Estonia	Females	Estonian Biobank	Sex	90-95%	30	0.48	0.34	0.65
Coronary Heart Disease	Estonia	Females	Estonian Biobank	Sex	90-95%	35	0.82	0.63	1.04
Coronary Heart Disease	Estonia	Females	Estonian Biobank	Sex	90-95%	40	1.18	0.93	1.49
Coronary Heart Disease	Estonia	Females	Estonian Biobank	Sex	90-95%	45	1.72	1.4	2.13
Coronary Heart Disease	Estonia	Females	Estonian Biobank	Sex	90-95%	50	2.62	2.1	3.22
Coronary Heart Disease	Estonia	Females	Estonian Biobank	Sex	90-95%	55	4.44	3.62	5.35
Coronary Heart Disease	Estonia	Females	Estonian Biobank	Sex	90-95%	60	7.69	6.09	9.44
Coronary Heart Disease	Estonia	Females	Estonian Biobank	Sex	90-95%	65	14.22	11.74	16.88
Coronary Heart Disease	Estonia	Females	Estonian Biobank	Sex	90-95%	70	25.38	20.84	30.52
Coronary Heart Disease	Estonia	Females	Estonian Biobank	Sex	90-95%	75	39.76	33.96	45.53
Coronary Heart Disease	Estonia	Females	Estonian Biobank	Sex	90-95%	80	54.73	47.48	61.42
Coronary Heart Disease	Estonia	Females	Estonian Biobank	Sex	> 95%	5	0	0	0
Coronary Heart Disease	Estonia	Females	Estonian Biobank	Sex	> 95%	10	0	0	0
Coronary Heart Disease	Estonia	Females	Estonian Biobank	Sex	> 95%	15	0	0	0
Coronary Heart Disease	Estonia	Females	Estonian Biobank	Sex	> 95%	20	0.05	0.01	0.09
Coronary Heart Disease	Estonia	Females	Estonian Biobank	Sex	> 95%	25	0.21	0.13	0.28
Coronary Heart Disease	Estonia	Females	Estonian Biobank	Sex	> 95%	30	0.48	0.34	0.63
Coronary Heart Disease	Estonia	Females	Estonian Biobank	Sex	> 95%	35	0.81	0.64	1.03
Coronary Heart Disease	Estonia	Females	Estonian Biobank	Sex	> 95%	40	1.16	0.92	1.45
Coronary Heart Disease	Estonia	Females	Estonian Biobank	Sex	> 95%	45	1.7	1.39	2.07
Coronary Heart Disease	Estonia	Females	Estonian Biobank	Sex	> 95%	50	2.59	2.07	3.15
Coronary Heart Disease	Estonia	Females	Estonian Biobank	Sex	> 95%	55	4.39	3.54	5.29
Coronary Heart Disease	Estonia	Females	Estonian Biobank	Sex	> 95%	60	7.61	6.06	9.45
Coronary Heart Disease	Estonia	Females	Estonian Biobank	Sex	> 95%	65	14.07	11.61	16.87
Coronary Heart Disease	Estonia	Females	Estonian Biobank	Sex	> 95%	70	25.13	20.52	30.03
Coronary Heart Disease	Estonia	Females	Estonian Biobank	Sex	> 95%	75	39.42	33.19	45.1
Coronary Heart Disease	Estonia	Females	Estonian Biobank	Sex	> 95%	80	54.35	47.24	60.52
Asthma	Massachusetts (USA)	Males	Mass General Brigham	Age and Sex	< 20%	5	21.91	10.91	36.28
Asthma	Massachusetts (USA)	Males	Mass General Brigham	Age and Sex	< 20%	10	32.45	19.35	46.36
Asthma	Massachusetts (USA)	Males	Mass General Brigham	Age and Sex	< 20%	15	35.62	22.93	48.69
Asthma	Massachusetts (USA)	Males	Mass General Brigham	Age and Sex	< 20%	20	36.69	24.07	49.6
Asthma	Massachusetts (USA)	Males	Mass General Brigham	Age and Sex	< 20%	25	37.39	24.9	50.44
Asthma	Massachusetts (USA)	Males	Mass General Brigham	Age and Sex	< 20%	30	38.14	25.96	51.09
Asthma	Massachusetts (USA)	Males	Mass General Brigham	Age and Sex	< 20%	35	38.96	26.92	51.59
Asthma	Massachusetts (USA)	Males	Mass General Brigham	Age and Sex	< 20%	40	39.86	28.09	52.48
Asthma	Massachusetts (USA)	Males	Mass General Brigham	Age and Sex	< 20%	45	40.75	29.21	53.18
Asthma	Massachusetts (USA)	Males	Mass General Brigham	Age and Sex	< 20%	50	41.51	30.1	53.74
Asthma	Massachusetts (USA)	Males	Mass General Brigham	Age and Sex	< 20%	55	42.39	31.02	54.36
Asthma	Massachusetts (USA)	Males	Mass General Brigham	Age and Sex	< 20%	60	43.59	32.44	55.37
Asthma	Massachusetts (USA)	Males	Mass General Brigham	Age and Sex	< 20%	65	45.04	33.89	56.49
Asthma	Massachusetts (USA)	Males	Mass General Brigham	Age and Sex	< 20%	70	46.66	35.97	57.92
Asthma	Massachusetts (USA)	Males	Mass General Brigham	Age and Sex	< 20%	75	48.08	37.56	59.02
Asthma	Massachusetts (USA)	Males	Mass General Brigham	Age and Sex	< 20%	80	49.04	38.68	59.82
Asthma	Massachusetts (USA)	Males	Mass General Brigham	Age and Sex	20-40%	5	26.55	14.01	41.08
Asthma	Massachusetts (USA)	Males	Mass General Brigham	Age and Sex	20-40%	10	38.71	24.49	52.79
Asthma	Massachusetts (USA)	Males	Mass General Brigham	Age and Sex	20-40%	15	42.28	27.97	55.45
Asthma	Massachusetts (USA)	Males	Mass General Brigham	Age and Sex	20-40%	20	43.48	29.29	56.41
Asthma	Massachusetts (USA)	Males	Mass General Brigham	Age and Sex	20-40%	25	44.25	30.44	57.11
Asthma	Massachusetts (USA)	Males	Mass General Brigham	Age and Sex	20-40%	30	45.08	31.59	57.8
Asthma	Massachusetts (USA)	Males	Mass General Brigham	Age and Sex	20-40%	35	46	32.77	58.77
Asthma	Massachusetts (USA)	Males	Mass General Brigham	Age and Sex	20-40%	40	46.99	34.12	59.73
Asthma	Massachusetts (USA)	Males	Mass General Brigham	Age and Sex	20-40%	45	47.95	35.29	60.25
Asthma	Massachusetts (USA)	Males	Mass General Brigham	Age and Sex	20-40%	50	48.79	36.05	61.01
Asthma	Massachusetts (USA)	Males	Mass General Brigham	Age and Sex	20-40%	55	49.74	37.27	61.55
Asthma	Massachusetts (USA)	Males	Mass General Brigham	Age and Sex	20-40%	60	51.04	39.07	62.81
Asthma	Massachusetts (USA)	Males	Mass General Brigham	Age and Sex	20-40%	65	52.6	40.92	64.05
Asthma	Massachusetts (USA)	Males	Mass General Brigham	Age and Sex	20-40%	70	54.32	42.92	65.23
Asthma	Massachusetts (USA)	Males	Mass General Brigham	Age and Sex	20-40%	75	55.81	44.55	66.34
Asthma	Massachusetts (USA)	Males	Mass General Brigham	Age and Sex	20-40%	80	56.82	45.9	66.93
Asthma	Massachusetts (USA)	Males	Mass General Brigham	Age and Sex	40-60%	5	37.71	23.46	49.43
Asthma	Massachusetts (USA)	Males	Mass General Brigham	Age and Sex	40-60%	10	52.8	37.3	63.49
Asthma	Massachusetts (USA)	Males	Mass General Brigham	Age and Sex	40-60%	15	56.96	43.05	66.86
Asthma	Massachusetts (USA)	Males	Mass General Brigham	Age and Sex	40-60%	20	58.32	44.78	67.85
Asthma	Massachusetts (USA)	Males	Mass General Brigham	Age and Sex	40-60%	25	59.19	45.75	68.77
Asthma	Massachusetts (USA)	Males	Mass General Brigham	Age and Sex	40-60%	30	60.1	46.93	69.42
Asthma	Massachusetts (USA)	Males	Mass General Brigham	Age and Sex	40-60%	35	61.04	47.99	70.17
Asthma	Massachusetts (USA)	Males	Mass General Brigham	Age and Sex	40-60%	40	62.02	49.5	70.98
Asthma	Massachusetts (USA)	Males	Mass General Brigham	Age and Sex	40-60%	45	62.93	50.46	71.56
Asthma	Massachusetts (USA)	Males	Mass General Brigham	Age and Sex	40-60%	50	63.68	51.62	72.07
Asthma	Massachusetts (USA)	Males	Mass General Brigham	Age and Sex	40-60%	55	64.49	52.58	72.77
Asthma	Massachusetts (USA)	Males	Mass General Brigham	Age and Sex	40-60%	60	65.55	53.78	73.57
Asthma	Massachusetts (USA)	Males	Mass General Brigham	Age and Sex	40-60%	65	66.76	55.46	74.6
Asthma	Massachusetts (USA)	Males	Mass General Brigham	Age and Sex	40-60%	70	68.04	57.27	75.57
Asthma	Massachusetts (USA)	Males	Mass General Brigham	Age and Sex	40-60%	75	69.13	58.58	76.64
Asthma	Massachusetts (USA)	Males	Mass General Brigham	Age and Sex	40-60%	80	69.87	59.5	77.03
Asthma	Massachusetts (USA)	Males	Mass General Brigham	Age and Sex	60-80%	5	44.53	26.06	61.74
Asthma	Massachusetts (USA)	Males	Mass General Brigham	Age and Sex	60-80%	10	60.74	42.73	74.57
Asthma	Massachusetts (USA)	Males	Mass General Brigham	Age and Sex	60-80%	15	64.99	48.64	77.75
Asthma	Massachusetts (USA)	Males	Mass General Brigham	Age and Sex	60-80%	20	66.37	50.79	78.37
Asthma	Massachusetts (USA)	Males	Mass General Brigham	Age and Sex	60-80%	25	67.24	52.1	79.08
Asthma	Massachusetts (USA)	Males	Mass General Brigham	Age and Sex	60-80%	30	68.14	53.43	79.73
Asthma	Massachusetts (USA)	Males	Mass General Brigham	Age and Sex	60-80%	35	69.05	54.56	80.35
Asthma	Massachusetts (USA)	Males	Mass General Brigham	Age and Sex	60-80%	40	69.98	55.92	81.22
Asthma	Massachusetts (USA)	Males	Mass General Brigham	Age and Sex	60-80%	45	70.83	57.12	81.52
Asthma	Massachusetts (USA)	Males	Mass General Brigham	Age and Sex	60-80%	50	71.51	58.11	82.06
Asthma	Massachusetts (USA)	Males	Mass General Brigham	Age and Sex	60-80%	55	72.23	59.29	82.54
Asthma	Massachusetts (USA)	Males	Mass General Brigham	Age and Sex	60-80%	60	73.16	60.7	83.09
Asthma	Massachusetts (USA)	Males	Mass General Brigham	Age and Sex	60-80%	65	74.21	62.08	83.66
Asthma	Massachusetts (USA)	Males	Mass General Brigham	Age and Sex	60-80%	70	75.28	63.73	84.36
Asthma	Massachusetts (USA)	Males	Mass General Brigham	Age and Sex	60-80%	75	76.19	65.09	84.96
Asthma	Massachusetts (USA)	Males	Mass General Brigham	Age and Sex	60-80%	80	76.81	66	85.4
Asthma	Massachusetts (USA)	Males	Mass General Brigham	Age and Sex	80-90%	5	47.41	26.73	68.22
Asthma	Massachusetts (USA)	Males	Mass General Brigham	Age and Sex	80-90%	10	63.92	43.9	79.78
Asthma	Massachusetts (USA)	Males	Mass General Brigham	Age and Sex	80-90%	15	68.16	50.68	82.26
Asthma	Massachusetts (USA)	Males	Mass General Brigham	Age and Sex	80-90%	20	69.52	52.77	83.3
Asthma	Massachusetts (USA)	Males	Mass General Brigham	Age and Sex	80-90%	25	70.38	54.08	83.79
Asthma	Massachusetts (USA)	Males	Mass General Brigham	Age and Sex	80-90%	30	71.26	55.12	84.23
Asthma	Massachusetts (USA)	Males	Mass General Brigham	Age and Sex	80-90%	35	72.15	56.45	84.68
Asthma	Massachusetts (USA)	Males	Mass General Brigham	Age and Sex	80-90%	40	73.04	57.96	85.14
Asthma	Massachusetts (USA)	Males	Mass General Brigham	Age and Sex	80-90%	45	73.85	59.29	85.68
Asthma	Massachusetts (USA)	Males	Mass General Brigham	Age and Sex	80-90%	50	74.49	60.15	86.27
Asthma	Massachusetts (USA)	Males	Mass General Brigham	Age and Sex	80-90%	55	75.16	61.03	86.67
Asthma	Massachusetts (USA)	Males	Mass General Brigham	Age and Sex	80-90%	60	76.02	62.26	87.06
Asthma	Massachusetts (USA)	Males	Mass General Brigham	Age and Sex	80-90%	65	76.98	63.8	87.68
Asthma	Massachusetts (USA)	Males	Mass General Brigham	Age and Sex	80-90%	70	77.95	65.18	88.14
Asthma	Massachusetts (USA)	Males	Mass General Brigham	Age and Sex	80-90%	75	78.78	66.48	88.46
Asthma	Massachusetts (USA)	Males	Mass General Brigham	Age and Sex	80-90%	80	79.33	67.3	88.73
Asthma	Massachusetts (USA)	Males	Mass General Brigham	Age and Sex	90-95%	5	59.9	34.1	83.93
Asthma	Massachusetts (USA)	Males	Mass General Brigham	Age and Sex	90-95%	10	76.54	54	91.41
Asthma	Massachusetts (USA)	Males	Mass General Brigham	Age and Sex	90-95%	15	80.36	60.96	92.89
Asthma	Massachusetts (USA)	Males	Mass General Brigham	Age and Sex	90-95%	20	81.54	63.18	93.3
Asthma	Massachusetts (USA)	Males	Mass General Brigham	Age and Sex	90-95%	25	82.27	65.08	93.55
Asthma	Massachusetts (USA)	Males	Mass General Brigham	Age and Sex	90-95%	30	83.01	66.59	93.9
Asthma	Massachusetts (USA)	Males	Mass General Brigham	Age and Sex	90-95%	35	83.74	68.16	94.16
Asthma	Massachusetts (USA)	Males	Mass General Brigham	Age and Sex	90-95%	40	84.45	69.53	94.5
Asthma	Massachusetts (USA)	Males	Mass General Brigham	Age and Sex	90-95%	45	85.08	70.87	94.73
Asthma	Massachusetts (USA)	Males	Mass General Brigham	Age and Sex	90-95%	50	85.56	71.45	94.92
Asthma	Massachusetts (USA)	Males	Mass General Brigham	Age and Sex	90-95%	55	86.06	72.69	95.12
Asthma	Massachusetts (USA)	Males	Mass General Brigham	Age and Sex	90-95%	60	86.69	73.8	95.31
Asthma	Massachusetts (USA)	Males	Mass General Brigham	Age and Sex	90-95%	65	87.36	75.06	95.56
Asthma	Massachusetts (USA)	Males	Mass General Brigham	Age and Sex	90-95%	70	88.03	76.4	95.7
Asthma	Massachusetts (USA)	Males	Mass General Brigham	Age and Sex	90-95%	75	88.59	77.49	95.88
Asthma	Massachusetts (USA)	Males	Mass General Brigham	Age and Sex	90-95%	80	88.96	78.05	96.02
Asthma	Massachusetts (USA)	Males	Mass General Brigham	Age and Sex	> 95%	5	56.97	30.37	80.91
Asthma	Massachusetts (USA)	Males	Mass General Brigham	Age and Sex	> 95%	10	73.76	49.34	89.61
Asthma	Massachusetts (USA)	Males	Mass General Brigham	Age and Sex	> 95%	15	77.73	57.13	90.95
Asthma	Massachusetts (USA)	Males	Mass General Brigham	Age and Sex	> 95%	20	78.97	59.94	91.71
Asthma	Massachusetts (USA)	Males	Mass General Brigham	Age and Sex	> 95%	25	79.74	60.86	92.03
Asthma	Massachusetts (USA)	Males	Mass General Brigham	Age and Sex	> 95%	30	80.53	62.5	92.43
Asthma	Massachusetts (USA)	Males	Mass General Brigham	Age and Sex	> 95%	35	81.33	64.04	92.82
Asthma	Massachusetts (USA)	Males	Mass General Brigham	Age and Sex	> 95%	40	82.13	65.99	93.13
Asthma	Massachusetts (USA)	Males	Mass General Brigham	Age and Sex	> 95%	45	82.84	67.37	93.39
Asthma	Massachusetts (USA)	Males	Mass General Brigham	Age and Sex	> 95%	50	83.41	68.59	93.5
Asthma	Massachusetts (USA)	Males	Mass General Brigham	Age and Sex	> 95%	55	84.01	69.43	93.82
Asthma	Massachusetts (USA)	Males	Mass General Brigham	Age and Sex	> 95%	60	84.77	70.52	94.13
Asthma	Massachusetts (USA)	Males	Mass General Brigham	Age and Sex	> 95%	65	85.6	72.16	94.45
Asthma	Massachusetts (USA)	Males	Mass General Brigham	Age and Sex	> 95%	70	86.45	73.77	94.82
Asthma	Massachusetts (USA)	Males	Mass General Brigham	Age and Sex	> 95%	75	87.15	74.73	95.03
Asthma	Massachusetts (USA)	Males	Mass General Brigham	Age and Sex	> 95%	80	87.61	75.68	95.24
Asthma	Massachusetts (USA)	Females	Mass General Brigham	Age and Sex	< 20%	5	21.91	13.36	31.59
Asthma	Massachusetts (USA)	Females	Mass General Brigham	Age and Sex	< 20%	10	30.56	21.05	41.31
Asthma	Massachusetts (USA)	Females	Mass General Brigham	Age and Sex	< 20%	15	36.74	26.01	46.84
Asthma	Massachusetts (USA)	Females	Mass General Brigham	Age and Sex	< 20%	20	40.88	30.26	50.41
Asthma	Massachusetts (USA)	Females	Mass General Brigham	Age and Sex	< 20%	25	43.49	33.29	52.91
Asthma	Massachusetts (USA)	Females	Mass General Brigham	Age and Sex	< 20%	30	45.42	36.14	54.61
Asthma	Massachusetts (USA)	Females	Mass General Brigham	Age and Sex	< 20%	35	47.12	37.97	56.17
Asthma	Massachusetts (USA)	Females	Mass General Brigham	Age and Sex	< 20%	40	48.97	40.06	57.45
Asthma	Massachusetts (USA)	Females	Mass General Brigham	Age and Sex	< 20%	45	50.75	42.07	58.97
Asthma	Massachusetts (USA)	Females	Mass General Brigham	Age and Sex	< 20%	50	52.28	43.8	60.25
Asthma	Massachusetts (USA)	Females	Mass General Brigham	Age and Sex	< 20%	55	53.86	45.68	62.03
Asthma	Massachusetts (USA)	Females	Mass General Brigham	Age and Sex	< 20%	60	55.77	47.87	63.66
Asthma	Massachusetts (USA)	Females	Mass General Brigham	Age and Sex	< 20%	65	57.87	50.3	65.41
Asthma	Massachusetts (USA)	Females	Mass General Brigham	Age and Sex	< 20%	70	60.05	52.65	67.46
Asthma	Massachusetts (USA)	Females	Mass General Brigham	Age and Sex	< 20%	75	61.76	54.79	68.61
Asthma	Massachusetts (USA)	Females	Mass General Brigham	Age and Sex	< 20%	80	62.67	55.78	69.49
Asthma	Massachusetts (USA)	Females	Mass General Brigham	Age and Sex	20-40%	5	24.87	14.64	35.71
Asthma	Massachusetts (USA)	Females	Mass General Brigham	Age and Sex	20-40%	10	34.41	23.69	44.88
Asthma	Massachusetts (USA)	Females	Mass General Brigham	Age and Sex	20-40%	15	41.12	29.54	51.44
Asthma	Massachusetts (USA)	Females	Mass General Brigham	Age and Sex	20-40%	20	45.55	34.45	55.17
Asthma	Massachusetts (USA)	Females	Mass General Brigham	Age and Sex	20-40%	25	48.32	37.87	57.45
Asthma	Massachusetts (USA)	Females	Mass General Brigham	Age and Sex	20-40%	30	50.37	39.91	59.25
Asthma	Massachusetts (USA)	Females	Mass General Brigham	Age and Sex	20-40%	35	52.2	41.89	60.68
Asthma	Massachusetts (USA)	Females	Mass General Brigham	Age and Sex	20-40%	40	54.22	44.57	62.04
Asthma	Massachusetts (USA)	Females	Mass General Brigham	Age and Sex	20-40%	45	56.19	47.17	63.92
Asthma	Massachusetts (USA)	Females	Mass General Brigham	Age and Sex	20-40%	50	57.89	48.99	65.31
Asthma	Massachusetts (USA)	Females	Mass General Brigham	Age and Sex	20-40%	55	59.68	50.93	66.84
Asthma	Massachusetts (USA)	Females	Mass General Brigham	Age and Sex	20-40%	60	61.84	53.34	68.66
Asthma	Massachusetts (USA)	Females	Mass General Brigham	Age and Sex	20-40%	65	64.23	56.24	70.95
Asthma	Massachusetts (USA)	Females	Mass General Brigham	Age and Sex	20-40%	70	66.71	59.28	72.73
Asthma	Massachusetts (USA)	Females	Mass General Brigham	Age and Sex	20-40%	75	68.63	61.66	74.48
Asthma	Massachusetts (USA)	Females	Mass General Brigham	Age and Sex	20-40%	80	69.63	62.69	75.34
Asthma	Massachusetts (USA)	Females	Mass General Brigham	Age and Sex	40-60%	5	28.33	18.05	36.9
Asthma	Massachusetts (USA)	Females	Mass General Brigham	Age and Sex	40-60%	10	38.83	27.76	48.35
Asthma	Massachusetts (USA)	Females	Mass General Brigham	Age and Sex	40-60%	15	46.05	34.69	55.24
Asthma	Massachusetts (USA)	Females	Mass General Brigham	Age and Sex	40-60%	20	50.75	39.42	58.99
Asthma	Massachusetts (USA)	Females	Mass General Brigham	Age and Sex	40-60%	25	53.66	42.89	61.58
Asthma	Massachusetts (USA)	Females	Mass General Brigham	Age and Sex	40-60%	30	55.77	45.52	63.36
Asthma	Massachusetts (USA)	Females	Mass General Brigham	Age and Sex	40-60%	35	57.6	47.56	64.96
Asthma	Massachusetts (USA)	Females	Mass General Brigham	Age and Sex	40-60%	40	59.56	50.16	66.72
Asthma	Massachusetts (USA)	Females	Mass General Brigham	Age and Sex	40-60%	45	61.42	52.61	68.29
Asthma	Massachusetts (USA)	Females	Mass General Brigham	Age and Sex	40-60%	50	62.99	54.66	69.91
Asthma	Massachusetts (USA)	Females	Mass General Brigham	Age and Sex	40-60%	55	64.59	56.4	71.06
Asthma	Massachusetts (USA)	Females	Mass General Brigham	Age and Sex	40-60%	60	66.49	58.6	72.59
Asthma	Massachusetts (USA)	Females	Mass General Brigham	Age and Sex	40-60%	65	68.54	60.81	74.36
Asthma	Massachusetts (USA)	Females	Mass General Brigham	Age and Sex	40-60%	70	70.61	63.14	76.06
Asthma	Massachusetts (USA)	Females	Mass General Brigham	Age and Sex	40-60%	75	72.22	65.14	77.38
Asthma	Massachusetts (USA)	Females	Mass General Brigham	Age and Sex	40-60%	80	73.06	66.29	78.14
Asthma	Massachusetts (USA)	Females	Mass General Brigham	Age and Sex	60-80%	5	32.26	20.5	43.48
Asthma	Massachusetts (USA)	Females	Mass General Brigham	Age and Sex	60-80%	10	43.7	31.52	55.08
Asthma	Massachusetts (USA)	Females	Mass General Brigham	Age and Sex	60-80%	15	51.39	39.55	61.69
Asthma	Massachusetts (USA)	Females	Mass General Brigham	Age and Sex	60-80%	20	56.31	45.09	66.2
Asthma	Massachusetts (USA)	Females	Mass General Brigham	Age and Sex	60-80%	25	59.31	48.51	68.94
Asthma	Massachusetts (USA)	Females	Mass General Brigham	Age and Sex	60-80%	30	61.47	50.87	70.58
Asthma	Massachusetts (USA)	Females	Mass General Brigham	Age and Sex	60-80%	35	63.32	53.08	71.89
Asthma	Massachusetts (USA)	Females	Mass General Brigham	Age and Sex	60-80%	40	65.28	55.53	73.32
Asthma	Massachusetts (USA)	Females	Mass General Brigham	Age and Sex	60-80%	45	67.12	57.92	75.09
Asthma	Massachusetts (USA)	Females	Mass General Brigham	Age and Sex	60-80%	50	68.66	59.55	76.3
Asthma	Massachusetts (USA)	Females	Mass General Brigham	Age and Sex	60-80%	55	70.21	61.32	77.45
Asthma	Massachusetts (USA)	Females	Mass General Brigham	Age and Sex	60-80%	60	72.03	63.57	78.83
Asthma	Massachusetts (USA)	Females	Mass General Brigham	Age and Sex	60-80%	65	73.97	65.96	80.29
Asthma	Massachusetts (USA)	Females	Mass General Brigham	Age and Sex	60-80%	70	75.92	68.6	81.93
Asthma	Massachusetts (USA)	Females	Mass General Brigham	Age and Sex	60-80%	75	77.41	70.35	83.06
Asthma	Massachusetts (USA)	Females	Mass General Brigham	Age and Sex	60-80%	80	78.18	71.27	83.66
Asthma	Massachusetts (USA)	Females	Mass General Brigham	Age and Sex	80-90%	5	32.23	19.66	45.85
Asthma	Massachusetts (USA)	Females	Mass General Brigham	Age and Sex	80-90%	10	43.67	30.69	56.39
Asthma	Massachusetts (USA)	Females	Mass General Brigham	Age and Sex	80-90%	15	51.35	37.85	63.03
Asthma	Massachusetts (USA)	Females	Mass General Brigham	Age and Sex	80-90%	20	56.27	44.42	66.89
Asthma	Massachusetts (USA)	Females	Mass General Brigham	Age and Sex	80-90%	25	59.27	47.66	69.54
Asthma	Massachusetts (USA)	Females	Mass General Brigham	Age and Sex	80-90%	30	61.43	50.46	71.22
Asthma	Massachusetts (USA)	Females	Mass General Brigham	Age and Sex	80-90%	35	63.31	52.74	72.61
Asthma	Massachusetts (USA)	Females	Mass General Brigham	Age and Sex	80-90%	40	65.31	55.72	73.91
Asthma	Massachusetts (USA)	Females	Mass General Brigham	Age and Sex	80-90%	45	67.21	57.76	75.43
Asthma	Massachusetts (USA)	Females	Mass General Brigham	Age and Sex	80-90%	50	68.8	60.3	76.46
Asthma	Massachusetts (USA)	Females	Mass General Brigham	Age and Sex	80-90%	55	70.42	61.96	77.89
Asthma	Massachusetts (USA)	Females	Mass General Brigham	Age and Sex	80-90%	60	72.33	64.22	79.45
Asthma	Massachusetts (USA)	Females	Mass General Brigham	Age and Sex	80-90%	65	74.38	66.68	80.94
Asthma	Massachusetts (USA)	Females	Mass General Brigham	Age and Sex	80-90%	70	76.44	69.14	82.62
Asthma	Massachusetts (USA)	Females	Mass General Brigham	Age and Sex	80-90%	75	78.01	71.13	83.9
Asthma	Massachusetts (USA)	Females	Mass General Brigham	Age and Sex	80-90%	80	78.82	72.05	84.5
Asthma	Massachusetts (USA)	Females	Mass General Brigham	Age and Sex	90-95%	5	45.67	28.73	62.58
Asthma	Massachusetts (USA)	Females	Mass General Brigham	Age and Sex	90-95%	10	59.35	43.53	74.47
Asthma	Massachusetts (USA)	Females	Mass General Brigham	Age and Sex	90-95%	15	67.7	53.33	80.07
Asthma	Massachusetts (USA)	Females	Mass General Brigham	Age and Sex	90-95%	20	72.67	59.54	83.22
Asthma	Massachusetts (USA)	Females	Mass General Brigham	Age and Sex	90-95%	25	75.55	64.01	85.33
Asthma	Massachusetts (USA)	Females	Mass General Brigham	Age and Sex	90-95%	30	77.51	66.38	86.47
Asthma	Massachusetts (USA)	Females	Mass General Brigham	Age and Sex	90-95%	35	79.08	68.48	87.68
Asthma	Massachusetts (USA)	Females	Mass General Brigham	Age and Sex	90-95%	40	80.64	71.02	88.56
Asthma	Massachusetts (USA)	Females	Mass General Brigham	Age and Sex	90-95%	45	82.02	72.7	89.35
Asthma	Massachusetts (USA)	Females	Mass General Brigham	Age and Sex	90-95%	50	83.1	74.23	89.91
Asthma	Massachusetts (USA)	Females	Mass General Brigham	Age and Sex	90-95%	55	84.13	75.86	90.62
Asthma	Massachusetts (USA)	Females	Mass General Brigham	Age and Sex	90-95%	60	85.28	77.57	91.25
Asthma	Massachusetts (USA)	Females	Mass General Brigham	Age and Sex	90-95%	65	86.44	79.27	91.93
Asthma	Massachusetts (USA)	Females	Mass General Brigham	Age and Sex	90-95%	70	87.55	80.99	92.63
Asthma	Massachusetts (USA)	Females	Mass General Brigham	Age and Sex	90-95%	75	88.38	82.29	93.05
Asthma	Massachusetts (USA)	Females	Mass General Brigham	Age and Sex	90-95%	80	88.81	83	93.29
Asthma	Massachusetts (USA)	Females	Mass General Brigham	Age and Sex	> 95%	5	46.81	28.26	64.2
Asthma	Massachusetts (USA)	Females	Mass General Brigham	Age and Sex	> 95%	10	60.59	43.12	74.53
Asthma	Massachusetts (USA)	Females	Mass General Brigham	Age and Sex	> 95%	15	68.94	53.85	80.92
Asthma	Massachusetts (USA)	Females	Mass General Brigham	Age and Sex	> 95%	20	73.86	60.68	84.36
Asthma	Massachusetts (USA)	Females	Mass General Brigham	Age and Sex	> 95%	25	76.71	64.84	86.3
Asthma	Massachusetts (USA)	Females	Mass General Brigham	Age and Sex	> 95%	30	78.66	67.57	87.44
Asthma	Massachusetts (USA)	Females	Mass General Brigham	Age and Sex	> 95%	35	80.24	69.74	88.57
Asthma	Massachusetts (USA)	Females	Mass General Brigham	Age and Sex	> 95%	40	81.85	72.47	89.67
Asthma	Massachusetts (USA)	Females	Mass General Brigham	Age and Sex	> 95%	45	83.28	74.41	90.45
Asthma	Massachusetts (USA)	Females	Mass General Brigham	Age and Sex	> 95%	50	84.42	76.28	91.07
Asthma	Massachusetts (USA)	Females	Mass General Brigham	Age and Sex	> 95%	55	85.52	77.76	91.83
Asthma	Massachusetts (USA)	Females	Mass General Brigham	Age and Sex	> 95%	60	86.76	79.38	92.47
Asthma	Massachusetts (USA)	Females	Mass General Brigham	Age and Sex	> 95%	65	88.01	81.2	93.22
Asthma	Massachusetts (USA)	Females	Mass General Brigham	Age and Sex	> 95%	70	89.21	83.09	93.92
Asthma	Massachusetts (USA)	Females	Mass General Brigham	Age and Sex	> 95%	75	90.09	84.29	94.44
Asthma	Massachusetts (USA)	Females	Mass General Brigham	Age and Sex	> 95%	80	90.54	85.05	94.69
Asthma	Norway	Males	HUNT	Age and Sex	< 20%	5	4.36	1.33	10.14
Asthma	Norway	Males	HUNT	Age and Sex	< 20%	10	7.05	2.88	14.6
Asthma	Norway	Males	HUNT	Age and Sex	< 20%	15	8.69	4.23	16.48
Asthma	Norway	Males	HUNT	Age and Sex	< 20%	20	9.6	5.15	17.33
Asthma	Norway	Males	HUNT	Age and Sex	< 20%	25	10.13	5.73	18.02
Asthma	Norway	Males	HUNT	Age and Sex	< 20%	30	10.59	6.1	18.35
Asthma	Norway	Males	HUNT	Age and Sex	< 20%	35	11.02	6.45	18.81
Asthma	Norway	Males	HUNT	Age and Sex	< 20%	40	11.49	6.92	19.18
Asthma	Norway	Males	HUNT	Age and Sex	< 20%	45	11.95	7.48	19.69
Asthma	Norway	Males	HUNT	Age and Sex	< 20%	50	12.34	7.96	19.97
Asthma	Norway	Males	HUNT	Age and Sex	< 20%	55	12.79	8.51	20.3
Asthma	Norway	Males	HUNT	Age and Sex	< 20%	60	13.46	9.16	20.99
Asthma	Norway	Males	HUNT	Age and Sex	< 20%	65	14.24	9.98	21.55
Asthma	Norway	Males	HUNT	Age and Sex	< 20%	70	15.03	10.73	22.37
Asthma	Norway	Males	HUNT	Age and Sex	< 20%	75	15.69	11.26	22.83
Asthma	Norway	Males	HUNT	Age and Sex	< 20%	80	16.11	11.77	23.33
Asthma	Norway	Males	HUNT	Age and Sex	20-40%	5	8.23	2.91	16.59
Asthma	Norway	Males	HUNT	Age and Sex	20-40%	10	13.15	6.34	22.63
Asthma	Norway	Males	HUNT	Age and Sex	20-40%	15	16.07	8.94	26.35
Asthma	Norway	Males	HUNT	Age and Sex	20-40%	20	17.61	10.71	27.71
Asthma	Norway	Males	HUNT	Age and Sex	20-40%	25	18.46	11.49	28.07
Asthma	Norway	Males	HUNT	Age and Sex	20-40%	30	19.15	12.23	28.54
Asthma	Norway	Males	HUNT	Age and Sex	20-40%	35	19.78	12.85	29.29
Asthma	Norway	Males	HUNT	Age and Sex	20-40%	40	20.43	13.43	29.79
Asthma	Norway	Males	HUNT	Age and Sex	20-40%	45	21.03	14.02	30.19
Asthma	Norway	Males	HUNT	Age and Sex	20-40%	50	21.5	14.58	30.63
Asthma	Norway	Males	HUNT	Age and Sex	20-40%	55	22.03	15.25	31
Asthma	Norway	Males	HUNT	Age and Sex	20-40%	60	22.77	15.88	31.69
Asthma	Norway	Males	HUNT	Age and Sex	20-40%	65	23.6	16.86	32.37
Asthma	Norway	Males	HUNT	Age and Sex	20-40%	70	24.39	17.59	33.02
Asthma	Norway	Males	HUNT	Age and Sex	20-40%	75	25.04	18.42	33.87
Asthma	Norway	Males	HUNT	Age and Sex	20-40%	80	25.46	18.82	34.05
Asthma	Norway	Males	HUNT	Age and Sex	40-60%	5	8.51	3.71	12.46
Asthma	Norway	Males	HUNT	Age and Sex	40-60%	10	13.59	7.65	18.07
Asthma	Norway	Males	HUNT	Age and Sex	40-60%	15	16.6	10.34	21.33
Asthma	Norway	Males	HUNT	Age and Sex	40-60%	20	18.2	11.91	22.97
Asthma	Norway	Males	HUNT	Age and Sex	40-60%	25	19.1	12.76	23.73
Asthma	Norway	Males	HUNT	Age and Sex	40-60%	30	19.84	13.48	24.34
Asthma	Norway	Males	HUNT	Age and Sex	40-60%	35	20.52	14.21	25.02
Asthma	Norway	Males	HUNT	Age and Sex	40-60%	40	21.24	14.93	25.77
Asthma	Norway	Males	HUNT	Age and Sex	40-60%	45	21.91	15.52	26.37
Asthma	Norway	Males	HUNT	Age and Sex	40-60%	50	22.45	16.27	27
Asthma	Norway	Males	HUNT	Age and Sex	40-60%	55	23.05	16.75	27.46
Asthma	Norway	Males	HUNT	Age and Sex	40-60%	60	23.91	17.32	28.39
Asthma	Norway	Males	HUNT	Age and Sex	40-60%	65	24.89	18.42	29.36
Asthma	Norway	Males	HUNT	Age and Sex	40-60%	70	25.83	19.51	30.16
Asthma	Norway	Males	HUNT	Age and Sex	40-60%	75	26.61	20.47	30.98
Asthma	Norway	Males	HUNT	Age and Sex	40-60%	80	27.11	20.98	31.45
Asthma	Norway	Males	HUNT	Age and Sex	60-80%	5	13.24	5.54	23.64
Asthma	Norway	Males	HUNT	Age and Sex	60-80%	10	20.79	11.01	31.82
Asthma	Norway	Males	HUNT	Age and Sex	60-80%	15	25.15	15.01	35.51
Asthma	Norway	Males	HUNT	Age and Sex	60-80%	20	27.41	17.42	37.68
Asthma	Norway	Males	HUNT	Age and Sex	60-80%	25	28.63	18.83	38.89
Asthma	Norway	Males	HUNT	Age and Sex	60-80%	30	29.63	19.87	39.73
Asthma	Norway	Males	HUNT	Age and Sex	60-80%	35	30.52	20.62	40.39
Asthma	Norway	Males	HUNT	Age and Sex	60-80%	40	31.43	21.61	41.46
Asthma	Norway	Males	HUNT	Age and Sex	60-80%	45	32.26	22.55	42.16
Asthma	Norway	Males	HUNT	Age and Sex	60-80%	50	32.93	23.16	42.59
Asthma	Norway	Males	HUNT	Age and Sex	60-80%	55	33.65	23.97	43.28
Asthma	Norway	Males	HUNT	Age and Sex	60-80%	60	34.66	25.07	44.02
Asthma	Norway	Males	HUNT	Age and Sex	60-80%	65	35.78	26.4	45.1
Asthma	Norway	Males	HUNT	Age and Sex	60-80%	70	36.84	27.71	46.02
Asthma	Norway	Males	HUNT	Age and Sex	60-80%	75	37.7	28.66	46.67
Asthma	Norway	Males	HUNT	Age and Sex	60-80%	80	38.26	29.35	47.12
Asthma	Norway	Males	HUNT	Age and Sex	80-90%	5	19.99	7.93	34.93
Asthma	Norway	Males	HUNT	Age and Sex	80-90%	10	30.65	15.26	46.89
Asthma	Norway	Males	HUNT	Age and Sex	80-90%	15	36.55	21.02	51.55
Asthma	Norway	Males	HUNT	Age and Sex	80-90%	20	39.43	24.55	53.72
Asthma	Norway	Males	HUNT	Age and Sex	80-90%	25	40.92	25.95	55.12
Asthma	Norway	Males	HUNT	Age and Sex	80-90%	30	42.08	27.33	55.97
Asthma	Norway	Males	HUNT	Age and Sex	80-90%	35	43.07	28.84	56.75
Asthma	Norway	Males	HUNT	Age and Sex	80-90%	40	44.04	29.95	57.3
Asthma	Norway	Males	HUNT	Age and Sex	80-90%	45	44.9	30.87	57.83
Asthma	Norway	Males	HUNT	Age and Sex	80-90%	50	45.55	31.62	58.44
Asthma	Norway	Males	HUNT	Age and Sex	80-90%	55	46.23	32.35	59.23
Asthma	Norway	Males	HUNT	Age and Sex	80-90%	60	47.15	33.44	60.13
Asthma	Norway	Males	HUNT	Age and Sex	80-90%	65	48.13	34.72	60.74
Asthma	Norway	Males	HUNT	Age and Sex	80-90%	70	49.01	35.87	61.23
Asthma	Norway	Males	HUNT	Age and Sex	80-90%	75	49.72	36.65	61.84
Asthma	Norway	Males	HUNT	Age and Sex	80-90%	80	50.17	37.1	62.08
Asthma	Norway	Males	HUNT	Age and Sex	90-95%	5	24.44	8.64	47.7
Asthma	Norway	Males	HUNT	Age and Sex	90-95%	10	36.87	19.18	58.62
Asthma	Norway	Males	HUNT	Age and Sex	90-95%	15	43.54	26.43	64.03
Asthma	Norway	Males	HUNT	Age and Sex	90-95%	20	46.77	30.01	65.8
Asthma	Norway	Males	HUNT	Age and Sex	90-95%	25	48.44	31.56	67.44
Asthma	Norway	Males	HUNT	Age and Sex	90-95%	30	49.74	33.39	68.06
Asthma	Norway	Males	HUNT	Age and Sex	90-95%	35	50.85	34.71	68.75
Asthma	Norway	Males	HUNT	Age and Sex	90-95%	40	51.95	36.24	69.74
Asthma	Norway	Males	HUNT	Age and Sex	90-95%	45	52.93	37.81	70.33
Asthma	Norway	Males	HUNT	Age and Sex	90-95%	50	53.67	38.66	70.66
Asthma	Norway	Males	HUNT	Age and Sex	90-95%	55	54.45	39.49	71.06
Asthma	Norway	Males	HUNT	Age and Sex	90-95%	60	55.51	40.69	71.74
Asthma	Norway	Males	HUNT	Age and Sex	90-95%	65	56.63	42.11	72.48
Asthma	Norway	Males	HUNT	Age and Sex	90-95%	70	57.66	43.49	73.37
Asthma	Norway	Males	HUNT	Age and Sex	90-95%	75	58.47	44.68	73.86
Asthma	Norway	Males	HUNT	Age and Sex	90-95%	80	58.99	45.49	74.22
Asthma	Norway	Males	HUNT	Age and Sex	> 95%	5	33.62	13.16	59.01
Asthma	Norway	Males	HUNT	Age and Sex	> 95%	10	48.96	26.88	71.23
Asthma	Norway	Males	HUNT	Age and Sex	> 95%	15	56.65	37.24	76.39
Asthma	Norway	Males	HUNT	Age and Sex	> 95%	20	60.12	41.95	77.83
Asthma	Norway	Males	HUNT	Age and Sex	> 95%	25	61.8	43.56	78.76
Asthma	Norway	Males	HUNT	Age and Sex	> 95%	30	63.06	45.1	79.47
Asthma	Norway	Males	HUNT	Age and Sex	> 95%	35	64.08	46.49	80.1
Asthma	Norway	Males	HUNT	Age and Sex	> 95%	40	65.04	47.77	80.64
Asthma	Norway	Males	HUNT	Age and Sex	> 95%	45	65.86	48.96	81.24
Asthma	Norway	Males	HUNT	Age and Sex	> 95%	50	66.45	50.05	81.48
Asthma	Norway	Males	HUNT	Age and Sex	> 95%	55	67.05	50.92	81.85
Asthma	Norway	Males	HUNT	Age and Sex	> 95%	60	67.83	52.03	82.36
Asthma	Norway	Males	HUNT	Age and Sex	> 95%	65	68.63	52.99	82.77
Asthma	Norway	Males	HUNT	Age and Sex	> 95%	70	69.33	53.76	83.26
Asthma	Norway	Males	HUNT	Age and Sex	> 95%	75	69.87	54.75	83.64
Asthma	Norway	Males	HUNT	Age and Sex	> 95%	80	70.22	55.57	83.81
Asthma	Norway	Females	HUNT	Age and Sex	< 20%	5	5.25	1.93	11.43
Asthma	Norway	Females	HUNT	Age and Sex	< 20%	10	8.08	3.94	14.35
Asthma	Norway	Females	HUNT	Age and Sex	< 20%	15	11	6.2	18.29
Asthma	Norway	Females	HUNT	Age and Sex	< 20%	20	13.2	8.54	20.11
Asthma	Norway	Females	HUNT	Age and Sex	< 20%	25	14.7	9.91	21.78
Asthma	Norway	Females	HUNT	Age and Sex	< 20%	30	15.79	10.9	22.96
Asthma	Norway	Females	HUNT	Age and Sex	< 20%	35	16.7	11.87	23.79
Asthma	Norway	Females	HUNT	Age and Sex	< 20%	40	17.71	12.78	24.6
Asthma	Norway	Females	HUNT	Age and Sex	< 20%	45	18.67	13.64	25.39
Asthma	Norway	Females	HUNT	Age and Sex	< 20%	50	19.44	14.54	26.27
Asthma	Norway	Females	HUNT	Age and Sex	< 20%	55	20.28	15.45	27.07
Asthma	Norway	Females	HUNT	Age and Sex	< 20%	60	21.4	16.68	28.28
Asthma	Norway	Females	HUNT	Age and Sex	< 20%	65	22.68	17.84	29.38
Asthma	Norway	Females	HUNT	Age and Sex	< 20%	70	24	19.04	30.48
Asthma	Norway	Females	HUNT	Age and Sex	< 20%	75	25.07	20.08	31.34
Asthma	Norway	Females	HUNT	Age and Sex	< 20%	80	25.68	20.82	31.79
Asthma	Norway	Females	HUNT	Age and Sex	20-40%	5	6.68	2.65	13.68
Asthma	Norway	Females	HUNT	Age and Sex	20-40%	10	10.24	5.45	17.16
Asthma	Norway	Females	HUNT	Age and Sex	20-40%	15	13.87	8.32	21.38
Asthma	Norway	Females	HUNT	Age and Sex	20-40%	20	16.59	11.04	24.13
Asthma	Norway	Females	HUNT	Age and Sex	20-40%	25	18.43	12.72	26.19
Asthma	Norway	Females	HUNT	Age and Sex	20-40%	30	19.75	13.97	27.71
Asthma	Norway	Females	HUNT	Age and Sex	20-40%	35	20.85	15.19	28.79
Asthma	Norway	Females	HUNT	Age and Sex	20-40%	40	22.06	16.42	29.86
Asthma	Norway	Females	HUNT	Age and Sex	20-40%	45	23.21	17.47	30.93
Asthma	Norway	Females	HUNT	Age and Sex	20-40%	50	24.14	18.48	31.8
Asthma	Norway	Females	HUNT	Age and Sex	20-40%	55	25.13	19.52	32.77
Asthma	Norway	Females	HUNT	Age and Sex	20-40%	60	26.45	20.7	33.61
Asthma	Norway	Females	HUNT	Age and Sex	20-40%	65	27.96	22.16	35.36
Asthma	Norway	Females	HUNT	Age and Sex	20-40%	70	29.49	23.63	36.68
Asthma	Norway	Females	HUNT	Age and Sex	20-40%	75	30.74	24.87	38.16
Asthma	Norway	Females	HUNT	Age and Sex	20-40%	80	31.43	25.46	38.82
Asthma	Norway	Females	HUNT	Age and Sex	40-60%	5	8.01	3.92	11.93
Asthma	Norway	Females	HUNT	Age and Sex	40-60%	10	12.24	7.26	16.64
Asthma	Norway	Females	HUNT	Age and Sex	40-60%	15	16.52	10.8	21.62
Asthma	Norway	Females	HUNT	Age and Sex	40-60%	20	19.7	13.96	24.87
Asthma	Norway	Females	HUNT	Age and Sex	40-60%	25	21.84	15.83	27.18
Asthma	Norway	Females	HUNT	Age and Sex	40-60%	30	23.38	17.36	28.75
Asthma	Norway	Females	HUNT	Age and Sex	40-60%	35	24.65	18.54	30.14
Asthma	Norway	Females	HUNT	Age and Sex	40-60%	40	26.06	20.11	31.25
Asthma	Norway	Females	HUNT	Age and Sex	40-60%	45	27.39	21.45	32.57
Asthma	Norway	Females	HUNT	Age and Sex	40-60%	50	28.46	22.55	33.49
Asthma	Norway	Females	HUNT	Age and Sex	40-60%	55	29.6	23.78	34.41
Asthma	Norway	Females	HUNT	Age and Sex	40-60%	60	31.13	25.36	36.19
Asthma	Norway	Females	HUNT	Age and Sex	40-60%	65	32.86	27.15	37.7
Asthma	Norway	Females	HUNT	Age and Sex	40-60%	70	34.61	28.69	39.42
Asthma	Norway	Females	HUNT	Age and Sex	40-60%	75	36.04	30.22	40.69
Asthma	Norway	Females	HUNT	Age and Sex	40-60%	80	36.83	30.87	41.3
Asthma	Norway	Females	HUNT	Age and Sex	60-80%	5	10.62	4.83	18.3
Asthma	Norway	Females	HUNT	Age and Sex	60-80%	10	16.11	9.06	24.25
Asthma	Norway	Females	HUNT	Age and Sex	60-80%	15	21.56	13.5	30.18
Asthma	Norway	Females	HUNT	Age and Sex	60-80%	20	25.52	17.61	34.15
Asthma	Norway	Females	HUNT	Age and Sex	60-80%	25	28.12	19.81	36.75
Asthma	Norway	Females	HUNT	Age and Sex	60-80%	30	29.95	21.74	38.27
Asthma	Norway	Females	HUNT	Age and Sex	60-80%	35	31.44	23.43	39.72
Asthma	Norway	Females	HUNT	Age and Sex	60-80%	40	33.05	24.71	40.96
Asthma	Norway	Females	HUNT	Age and Sex	60-80%	45	34.54	26.59	42.29
Asthma	Norway	Females	HUNT	Age and Sex	60-80%	50	35.73	27.74	43.39
Asthma	Norway	Females	HUNT	Age and Sex	60-80%	55	36.97	29.28	44.65
Asthma	Norway	Females	HUNT	Age and Sex	60-80%	60	38.59	30.79	45.79
Asthma	Norway	Females	HUNT	Age and Sex	60-80%	65	40.4	32.76	47.6
Asthma	Norway	Females	HUNT	Age and Sex	60-80%	70	42.2	34.77	49.2
Asthma	Norway	Females	HUNT	Age and Sex	60-80%	75	43.65	36.04	50.4
Asthma	Norway	Females	HUNT	Age and Sex	60-80%	80	44.45	36.96	51.18
Asthma	Norway	Females	HUNT	Age and Sex	80-90%	5	13.52	5.42	23.32
Asthma	Norway	Females	HUNT	Age and Sex	80-90%	10	20.32	11.2	31.06
Asthma	Norway	Females	HUNT	Age and Sex	80-90%	15	26.96	16.19	38.91
Asthma	Norway	Females	HUNT	Age and Sex	80-90%	20	31.66	20.87	42.98
Asthma	Norway	Females	HUNT	Age and Sex	80-90%	25	34.69	24.07	45.82
Asthma	Norway	Females	HUNT	Age and Sex	80-90%	30	36.78	26.28	47.46
Asthma	Norway	Females	HUNT	Age and Sex	80-90%	35	38.46	28.25	49.28
Asthma	Norway	Females	HUNT	Age and Sex	80-90%	40	40.24	30.07	51.11
Asthma	Norway	Females	HUNT	Age and Sex	80-90%	45	41.87	32.27	52.32
Asthma	Norway	Females	HUNT	Age and Sex	80-90%	50	43.14	33.54	53.24
Asthma	Norway	Females	HUNT	Age and Sex	80-90%	55	44.46	35.16	54.39
Asthma	Norway	Females	HUNT	Age and Sex	80-90%	60	46.16	37.17	55.49
Asthma	Norway	Females	HUNT	Age and Sex	80-90%	65	48.02	39.22	57.06
Asthma	Norway	Females	HUNT	Age and Sex	80-90%	70	49.85	41.17	58.82
Asthma	Norway	Females	HUNT	Age and Sex	80-90%	75	51.3	43.02	60.18
Asthma	Norway	Females	HUNT	Age and Sex	80-90%	80	52.1	43.82	60.91
Asthma	Norway	Females	HUNT	Age and Sex	90-95%	5	17.06	6.47	32.11
Asthma	Norway	Females	HUNT	Age and Sex	90-95%	10	25.35	13.38	40.03
Asthma	Norway	Females	HUNT	Age and Sex	90-95%	15	33.26	19.57	48.06
Asthma	Norway	Females	HUNT	Age and Sex	90-95%	20	38.68	25.51	52.95
Asthma	Norway	Females	HUNT	Age and Sex	90-95%	25	42.04	29.03	55.17
Asthma	Norway	Females	HUNT	Age and Sex	90-95%	30	44.29	31.73	57.1
Asthma	Norway	Females	HUNT	Age and Sex	90-95%	35	46.04	33.69	58.58
Asthma	Norway	Females	HUNT	Age and Sex	90-95%	40	47.85	36.17	59.93
Asthma	Norway	Females	HUNT	Age and Sex	90-95%	45	49.47	37.99	61.21
Asthma	Norway	Females	HUNT	Age and Sex	90-95%	50	50.7	39.3	61.94
Asthma	Norway	Females	HUNT	Age and Sex	90-95%	55	51.94	40.93	62.95
Asthma	Norway	Females	HUNT	Age and Sex	90-95%	60	53.51	42.95	64.37
Asthma	Norway	Females	HUNT	Age and Sex	90-95%	65	55.19	44.81	65.97
Asthma	Norway	Females	HUNT	Age and Sex	90-95%	70	56.79	46.73	67.19
[truncated: 15,698 more rows]
