# Supplementary material for: A unified framework for estimating country-specific cumulative incidence for 18 diseases stratified by polygenic risk
Source: Nat Commun. 2024 Jun 12;15:5007. doi: 10.1038/s41467-024-48938-2 (PMC11169548; doi:10.1038/s41467-024-48938-2)
Supplement: Supplementary file 8 — Supplementary Data 5 [file 41467_2024_48938_MOESM8_ESM.xlsx]

## Sheet: Supplementary D
Supplementary Data 5. Country and sex-specific age at attainment of clinical risk threshold for Type 2 Diabetes
				Optimal Model (Age and Sex Stratification)			Basic Model (No Stratification)
Country	PGS Strata	Sex	Risk Threshold	Age at Threshold	Age at Threshold Lower Confidence Interval	Age at Threshold Upper Confidence Interval	Age at Threshold	Age at Threshold Lower Confidence Interval	Age at Threshold Upper Confidence Interval
Finland	< 20%	Male	7.38	61.5	63.83	59.54	59.17	61.5	57.11
Finland	20-40%	Male	7.38	53.66	55.84	51.45	51.57	53.85	49.33
Finland	40-60%	Male	7.38	47.43	50	44.78	46.59	49.26	43.83
Finland	60-80%	Male	7.38	41.91	45	38.87	41.75	44.84	38.78
Finland	80-90%	Male	7.38	36.11	39.43	33.1	37.16	40.43	34.18
Finland	90-95%	Male	7.38	32.33	35.44	29.44	33.61	36.89	30.89
Finland	> 95%	Male	7.38	27.96	30.71	25.49	29.7	32.8	27.17
Finland	< 20%	Female	6.41	60.79	62.83	58.88	58.24	60.4	56.51
Finland	20-40%	Female	6.41	53.3	54.95	51.43	51.47	53.42	49.35
Finland	40-60%	Female	6.41	48.38	50.62	45.92	46.89	49.33	44.1
Finland	60-80%	Female	6.41	42.37	45.63	39.2	42.13	45.23	38.87
Finland	80-90%	Female	6.41	36.16	39.97	32.87	37.39	40.95	34.1
Finland	90-95%	Female	6.41	31.72	35.64	28.56	33.6	37.31	30.33
Finland	> 95%	Female	6.41	26.58	30.17	23.95	29.33	32.81	26.45
Estonia	< 20%	Male	5.62	66.93	75.47	61.25	62.7	69.11	58.26
Estonia	20-40%	Male	5.62	54.1	57.81	50.81	53.1	56.15	50.76
Estonia	40-60%	Male	5.62	47.42	50.15	45.35	47.76	50.13	45.64
Estonia	60-80%	Male	5.62	41.94	45.25	38.88	42.4	45.04	39.95
Estonia	80-90%	Male	5.62	37.99	41.47	34.49	38.66	41.4	36.13
Estonia	90-95%	Male	5.62	34.51	38.36	30.96	34.1	36.64	31.71
Estonia	> 95%	Male	5.62	29.54	32.59	26.91	29.67	32.06	27.74
Estonia	< 20%	Female	4.73	61.34	65.51	57.54	61.68	66.34	58.35
Estonia	20-40%	Female	4.73	55.21	58.07	52.07	53.46	56.28	50.84
Estonia	40-60%	Female	4.73	49.16	51.78	46.78	47.91	50.48	45.55
Estonia	60-80%	Female	4.73	41.8	45.35	38.68	42.03	45.07	39.38
Estonia	80-90%	Female	4.73	38.1	41.83	34.48	37.98	40.87	35.24
Estonia	90-95%	Female	4.73	33.49	37.36	29.91	33.13	36.21	30.69
Estonia	> 95%	Female	4.73	27.1	29.84	24.72	28.54	31.04	26.44
Massachusetts (USA)	< 20%	Male	7.28	51.85	54.42	49.01	50.85	52.69	48.92
Massachusetts (USA)	20-40%	Male	7.28	48.45	50.88	45.58	47.91	49.65	45.99
Massachusetts (USA)	40-60%	Male	7.28	45.89	48.06	44.03	44.93	47.04	43.28
Massachusetts (USA)	60-80%	Male	7.28	43.18	46.12	41.25	42.93	45.16	41.45
Massachusetts (USA)	80-90%	Male	7.28	40.62	43.34	38.97	41.83	44.12	40.56
Massachusetts (USA)	90-95%	Male	7.28	40.05	43.19	38.12	40.41	42.56	39.54
Massachusetts (USA)	> 95%	Male	7.28	38.63	40.96	37.03	39.55	41.31	38.86
Massachusetts (USA)	< 20%	Female	5.4	52.72	55.19	49.73	51.78	54.02	49.65
Massachusetts (USA)	20-40%	Female	5.4	48.52	51.42	45.94	48.54	50.97	46.77
Massachusetts (USA)	40-60%	Female	5.4	45.25	47.61	43.88	45.26	47.25	43.87
Massachusetts (USA)	60-80%	Female	5.4	42.87	45.13	41.07	43.09	44.85	41.49
Massachusetts (USA)	80-90%	Female	5.4	43.34	46.1	40.78	41.89	43.55	40.22
Massachusetts (USA)	90-95%	Female	5.4	39.53	41.96	36.06	40.35	42.02	38.29
Massachusetts (USA)	> 95%	Female	5.4	38.08	40.34	34.48	39.34	41	36.91
Norway	< 20%	Male	6.1	68.84	73.14	63.68	63.72	67.86	60.4
Norway	20-40%	Male	6.1	59.74	63.21	55.28	53.54	56	51.19
Norway	40-60%	Male	6.1	52.11	55.08	50.3	47.35	49.82	44.92
Norway	60-80%	Male	6.1	42.63	47.7	38.03	41.9	45.23	38.78
Norway	80-90%	Male	6.1	34.33	40.02	29.7	36.46	40.13	33.21
Norway	90-95%	Male	6.1	26.76	32.31	22.75	33.96	37.75	30.53
Norway	> 95%	Male	6.1	28.36	33.45	23.63	29.72	33.12	26.73
Norway	< 20%	Female	4.7	67.88	72.5	61.38	62.25	65.56	59.38
Norway	20-40%	Female	4.7	56.17	59.91	51.13	53.22	55.6	50.74
Norway	40-60%	Female	4.7	52.13	54.87	50.25	47.51	49.73	44.8
Norway	60-80%	Female	4.7	42.21	47.48	36.55	42.21	45.5	38.68
Norway	80-90%	Female	4.7	35.52	41.78	29.35	36.7	40.34	32.83
Norway	90-95%	Female	4.7	30.45	36.81	24.54	34.12	38.17	30.33
Norway	> 95%	Female	4.7	25.43	30.8	21.43	29.66	33.3	26.27
United Kingdom	< 20%	Male	13.03	71.24	78.2	64.02	68.19	75.66	62.59
United Kingdom	20-40%	Male	13.03	55.26	60.03	48.92	55.25	59.12	51.58
United Kingdom	40-60%	Male	13.03	48.06	51.96	44.93	48.17	51.2	45.26
United Kingdom	60-80%	Male	13.03	41.82	47.15	36.56	40.44	44.19	37.12
United Kingdom	80-90%	Male	13.03	36.61	42.49	31.41	35.36	38.98	32.32
United Kingdom	90-95%	Male	13.03	29.66	35.28	25.03	31.48	35.12	28.62
United Kingdom	> 95%	Male	13.03	26	30.35	22.71	27.13	30.12	24.82
United Kingdom	< 20%	Female	8.92	67.92	71.68	63.01	64.31	68.25	60.54
United Kingdom	20-40%	Female	8.92	56.17	60.93	50.36	54.3	57.46	51.12
United Kingdom	40-60%	Female	8.92	51.61	54.75	49.32	48.44	51.01	45.9
United Kingdom	60-80%	Female	8.92	42.25	47.25	37.05	41.8	45.26	38.55
United Kingdom	80-90%	Female	8.92	38.04	43.79	32.36	36.99	41.06	33.65
United Kingdom	90-95%	Female	8.92	28.5	34.08	23.49	33.01	37.1	29.52
United Kingdom	> 95%	Female	8.92	25.48	30.14	21.51	28.18	31.78	25.49
