# Supplementary material for: A unified framework for estimating country-specific cumulative incidence for 18 diseases stratified by polygenic risk
Source: Nat Commun. 2024 Jun 12;15:5007. doi: 10.1038/s41467-024-48938-2 (PMC11169548; doi:10.1038/s41467-024-48938-2)
Supplement: Supplementary file 9 — Supplementary Data 6 [file 41467_2024_48938_MOESM9_ESM.xlsx]

## Sheet: Supplementary Data 6
Supplementary Data 6. Country-specific age at attainment of clinical risk threshold for Breast Cancer
Country	Biobank	PGS Strata	Sex	Risk Threshold	Age at Threshold	Age at Threshold Lower Confidence Interval	Age at Threshold Upper Confidence Interval
Finland	FinnGen	< 20%	Female	1.71	58.96	56.38	61.76
Finland	FinnGen	20-40%	Female	1.71	53.68	51.63	56.51
Finland	FinnGen	40-60%	Female	1.71	50.97	49.24	53.32
Finland	FinnGen	60-80%	Female	1.71	48.78	47.21	50.86
Finland	FinnGen	80-90%	Female	1.71	46.78	45.2	48.95
Finland	FinnGen	90-95%	Female	1.71	45.31	43.86	47.51
Finland	FinnGen	> 95%	Female	1.71	43.48	42.13	45.57
Estonia	Estonian Biobank	< 20%	Female	1.49	57.29	54.36	61.36
Estonia	Estonian Biobank	20-40%	Female	1.49	53.65	51.34	56.54
Estonia	Estonian Biobank	40-60%	Female	1.49	52.28	50.15	54.7
Estonia	Estonian Biobank	60-80%	Female	1.49	48.29	46.03	50.7
Estonia	Estonian Biobank	80-90%	Female	1.49	46.23	44.15	48.92
Estonia	Estonian Biobank	90-95%	Female	1.49	44.68	42.76	47.39
Estonia	Estonian Biobank	> 95%	Female	1.49	42.78	41.37	45.13
Massachusetts (USA)	Mass General Brigham	< 20%	Female	1.86	57.34	54.1	61.63
Massachusetts (USA)	Mass General Brigham	20-40%	Female	1.86	55.83	59.64	52.87
Massachusetts (USA)	Mass General Brigham	40-60%	Female	1.86	50.6	53.63	47.9
Massachusetts (USA)	Mass General Brigham	60-80%	Female	1.86	47.81	51.28	45.25
Massachusetts (USA)	Mass General Brigham	80-90%	Female	1.86	46.73	50.6	44.06
Massachusetts (USA)	Mass General Brigham	90-95%	Female	1.86	44.98	48.72	42.66
Massachusetts (USA)	Mass General Brigham	> 95%	Female	1.86	42.68	41.16	45.54
Norway	HUNT	< 20%	Female	1.47	59.44	55.86	63.58
Norway	HUNT	20-40%	Female	1.47	54.07	51.56	57.23
Norway	HUNT	40-60%	Female	1.47	50.54	48.9	52.49
Norway	HUNT	60-80%	Female	1.47	49.06	47.12	51.16
Norway	HUNT	80-90%	Female	1.47	47.02	45.11	49.28
Norway	HUNT	90-95%	Female	1.47	44.89	43.29	47.25
Norway	HUNT	> 95%	Female	1.47	42.97	41.63	44.81
United Kingdom	UK Meta Analysis	< 20%	Female	2.05	60.52	58.27	62.94
United Kingdom	UK Meta Analysis	20-40%	Female	2.05	54.15	52.54	55.95
United Kingdom	UK Meta Analysis	40-60%	Female	2.05	51.35	49.78	52.92
United Kingdom	UK Meta Analysis	60-80%	Female	2.05	48.41	46.81	50.14
United Kingdom	UK Meta Analysis	80-90%	Female	2.05	45.72	44.37	47.32
United Kingdom	UK Meta Analysis	90-95%	Female	2.05	44.57	43.36	46.1
United Kingdom	UK Meta Analysis	> 95%	Female	2.05	42.34	41.45	43.56
