# Supplementary material for: A unified framework for estimating country-specific cumulative incidence for 18 diseases stratified by polygenic risk
Source: Nat Commun. 2024 Jun 12;15:5007. doi: 10.1038/s41467-024-48938-2 (PMC11169548; doi:10.1038/s41467-024-48938-2)
Supplement: Supplementary file 10 — Supplementary Data 7 [file 41467_2024_48938_MOESM10_ESM.xlsx]

## Sheet: Supplementary Data 7
Supplementary Data 7. Comparison of country-specific cumulative incidence when using biobank specific hazard ratios and meta-analysed hazard ratios in participants of European ancestries.
							Biobank Specific Hazard Ratio			Meta-Analysed Hazard Ratio
Phenotype	Country	Sex	Study	Optimal Model	PGS Strata	Age	Cumulative Absolute Risk (%)	Cumulative Absolute Risk Lower Confidence Interval (%)	Cumulative Absolute Risk Upper Confidence Interval (%)	Cumulative Absolute Risk (%)	Cumulative Absolute Risk Lower Confidence Interval (%)	Cumulative Absolute Risk Upper Confidence Interval (%)
Type 2 Diabetes	Massachusetts (USA)	Males	Mass General Brigham	Age and Sex	< 20%	5	0	0	0	0	0	0
Type 2 Diabetes	Massachusetts (USA)	Males	Mass General Brigham	Age and Sex	< 20%	10	0	0	0	0	0	0
Type 2 Diabetes	Massachusetts (USA)	Males	Mass General Brigham	Age and Sex	< 20%	15	0	0	0	0	0	0
Type 2 Diabetes	Massachusetts (USA)	Males	Mass General Brigham	Age and Sex	< 20%	20	0.14	0.05	0.25	0.09	0.04	0.15
Type 2 Diabetes	Massachusetts (USA)	Males	Mass General Brigham	Age and Sex	< 20%	25	0.23	0.11	0.39	0.15	0.08	0.23
Type 2 Diabetes	Massachusetts (USA)	Males	Mass General Brigham	Age and Sex	< 20%	30	0.45	0.24	0.68	0.29	0.17	0.42
Type 2 Diabetes	Massachusetts (USA)	Males	Mass General Brigham	Age and Sex	< 20%	35	1.11	0.75	1.56	0.72	0.54	0.91
Type 2 Diabetes	Massachusetts (USA)	Males	Mass General Brigham	Age and Sex	< 20%	40	2.36	1.68	3.2	1.54	1.22	1.87
Type 2 Diabetes	Massachusetts (USA)	Males	Mass General Brigham	Age and Sex	< 20%	45	4.11	3.15	5.18	2.7	2.3	3.14
Type 2 Diabetes	Massachusetts (USA)	Males	Mass General Brigham	Age and Sex	< 20%	50	6.26	4.86	7.9	4.13	3.51	4.79
Type 2 Diabetes	Massachusetts (USA)	Males	Mass General Brigham	Age and Sex	< 20%	55	9.3	7.66	11.33	6.24	5.49	7.05
Type 2 Diabetes	Massachusetts (USA)	Males	Mass General Brigham	Age and Sex	< 20%	60	13.57	11.37	15.94	9.41	8.2	10.69
Type 2 Diabetes	Massachusetts (USA)	Males	Mass General Brigham	Age and Sex	< 20%	65	17.74	15.09	20.47	12.69	11.33	14.1
Type 2 Diabetes	Massachusetts (USA)	Males	Mass General Brigham	Age and Sex	< 20%	70	20.75	18.14	23.63	15.21	13.7	16.77
Type 2 Diabetes	Massachusetts (USA)	Males	Mass General Brigham	Age and Sex	< 20%	75	22.53	19.82	25.58	16.79	15.24	18.39
Type 2 Diabetes	Massachusetts (USA)	Males	Mass General Brigham	Age and Sex	< 20%	80	23.1	20.44	26.09	17.3	15.7	18.9
Type 2 Diabetes	Massachusetts (USA)	Males	Mass General Brigham	Age and Sex	20-40%	5	0	0	0	0	0	0
Type 2 Diabetes	Massachusetts (USA)	Males	Mass General Brigham	Age and Sex	20-40%	10	0	0	0	0	0	0
Type 2 Diabetes	Massachusetts (USA)	Males	Mass General Brigham	Age and Sex	20-40%	15	0	0	0	0	0	0
Type 2 Diabetes	Massachusetts (USA)	Males	Mass General Brigham	Age and Sex	20-40%	20	0.19	0.07	0.33	0.15	0.07	0.24
Type 2 Diabetes	Massachusetts (USA)	Males	Mass General Brigham	Age and Sex	20-40%	25	0.31	0.15	0.54	0.25	0.13	0.39
Type 2 Diabetes	Massachusetts (USA)	Males	Mass General Brigham	Age and Sex	20-40%	30	0.59	0.33	0.89	0.48	0.28	0.68
Type 2 Diabetes	Massachusetts (USA)	Males	Mass General Brigham	Age and Sex	20-40%	35	1.47	1.03	1.98	1.19	0.89	1.5
Type 2 Diabetes	Massachusetts (USA)	Males	Mass General Brigham	Age and Sex	20-40%	40	3.12	2.25	4.17	2.54	2.02	3.06
Type 2 Diabetes	Massachusetts (USA)	Males	Mass General Brigham	Age and Sex	20-40%	45	5.42	4.2	6.8	4.42	3.79	5.13
Type 2 Diabetes	Massachusetts (USA)	Males	Mass General Brigham	Age and Sex	20-40%	50	8.23	6.56	10.03	6.73	5.73	7.77
Type 2 Diabetes	Massachusetts (USA)	Males	Mass General Brigham	Age and Sex	20-40%	55	12.15	10.1	14.62	10.06	8.78	11.33
Type 2 Diabetes	Massachusetts (USA)	Males	Mass General Brigham	Age and Sex	20-40%	60	17.57	14.97	20.34	14.87	13.01	16.84
Type 2 Diabetes	Massachusetts (USA)	Males	Mass General Brigham	Age and Sex	20-40%	65	22.75	19.92	26.02	19.67	17.75	21.8
Type 2 Diabetes	Massachusetts (USA)	Males	Mass General Brigham	Age and Sex	20-40%	70	26.42	23.48	29.69	23.2	21.1	25.5
Type 2 Diabetes	Massachusetts (USA)	Males	Mass General Brigham	Age and Sex	20-40%	75	28.57	25.44	31.91	25.34	23.13	27.65
Type 2 Diabetes	Massachusetts (USA)	Males	Mass General Brigham	Age and Sex	20-40%	80	29.25	26.27	32.61	26.03	23.86	28.27
Type 2 Diabetes	Massachusetts (USA)	Males	Mass General Brigham	Age and Sex	40-60%	5	0	0	0	0	0	0
Type 2 Diabetes	Massachusetts (USA)	Males	Mass General Brigham	Age and Sex	40-60%	10	0	0	0	0	0	0
Type 2 Diabetes	Massachusetts (USA)	Males	Mass General Brigham	Age and Sex	40-60%	15	0	0	0	0	0	0
Type 2 Diabetes	Massachusetts (USA)	Males	Mass General Brigham	Age and Sex	40-60%	20	0.24	0.1	0.36	0.22	0.11	0.34
Type 2 Diabetes	Massachusetts (USA)	Males	Mass General Brigham	Age and Sex	40-60%	25	0.39	0.19	0.59	0.37	0.19	0.56
Type 2 Diabetes	Massachusetts (USA)	Males	Mass General Brigham	Age and Sex	40-60%	30	0.74	0.42	1.03	0.71	0.41	0.98
Type 2 Diabetes	Massachusetts (USA)	Males	Mass General Brigham	Age and Sex	40-60%	35	1.84	1.34	2.29	1.75	1.32	2.17
Type 2 Diabetes	Massachusetts (USA)	Males	Mass General Brigham	Age and Sex	40-60%	40	3.9	3.06	4.65	3.7	2.95	4.37
Type 2 Diabetes	Massachusetts (USA)	Males	Mass General Brigham	Age and Sex	40-60%	45	6.75	5.61	7.82	6.42	5.52	7.33
Type 2 Diabetes	Massachusetts (USA)	Males	Mass General Brigham	Age and Sex	40-60%	50	10.2	8.61	11.66	9.71	8.39	11.08
Type 2 Diabetes	Massachusetts (USA)	Males	Mass General Brigham	Age and Sex	40-60%	55	15.05	13.11	16.76	14.29	12.72	15.84
Type 2 Diabetes	Massachusetts (USA)	Males	Mass General Brigham	Age and Sex	40-60%	60	21.71	18.93	23.88	20.6	18.19	23
Type 2 Diabetes	Massachusetts (USA)	Males	Mass General Brigham	Age and Sex	40-60%	65	28.03	25.1	30.35	26.57	24.04	29.02
Type 2 Diabetes	Massachusetts (USA)	Males	Mass General Brigham	Age and Sex	40-60%	70	32.47	29.52	34.98	30.77	28.11	33.33
Type 2 Diabetes	Massachusetts (USA)	Males	Mass General Brigham	Age and Sex	40-60%	75	35.06	31.9	37.66	33.21	30.53	35.8
Type 2 Diabetes	Massachusetts (USA)	Males	Mass General Brigham	Age and Sex	40-60%	80	35.88	32.81	38.45	33.98	31.36	36.61
Type 2 Diabetes	Massachusetts (USA)	Males	Mass General Brigham	Age and Sex	60-80%	5	0	0	0	0	0	0
Type 2 Diabetes	Massachusetts (USA)	Males	Mass General Brigham	Age and Sex	60-80%	10	0	0	0	0	0	0
Type 2 Diabetes	Massachusetts (USA)	Males	Mass General Brigham	Age and Sex	60-80%	15	0	0	0	0	0	0
Type 2 Diabetes	Massachusetts (USA)	Males	Mass General Brigham	Age and Sex	60-80%	20	0.31	0.11	0.52	0.31	0.15	0.48
Type 2 Diabetes	Massachusetts (USA)	Males	Mass General Brigham	Age and Sex	60-80%	25	0.51	0.23	0.78	0.51	0.27	0.77
Type 2 Diabetes	Massachusetts (USA)	Males	Mass General Brigham	Age and Sex	60-80%	30	0.96	0.52	1.36	0.97	0.57	1.36
Type 2 Diabetes	Massachusetts (USA)	Males	Mass General Brigham	Age and Sex	60-80%	35	2.38	1.7	3.08	2.4	1.82	2.98
Type 2 Diabetes	Massachusetts (USA)	Males	Mass General Brigham	Age and Sex	60-80%	40	5.03	3.81	6.36	5.08	4.03	6.05
Type 2 Diabetes	Massachusetts (USA)	Males	Mass General Brigham	Age and Sex	60-80%	45	8.66	6.89	10.4	8.76	7.48	9.97
Type 2 Diabetes	Massachusetts (USA)	Males	Mass General Brigham	Age and Sex	60-80%	50	13.02	10.42	15.22	13.16	11.23	14.86
Type 2 Diabetes	Massachusetts (USA)	Males	Mass General Brigham	Age and Sex	60-80%	55	18.87	15.88	21.49	19.04	16.88	21.07
Type 2 Diabetes	Massachusetts (USA)	Males	Mass General Brigham	Age and Sex	60-80%	60	26.53	22.81	29.63	26.7	23.71	29.62
Type 2 Diabetes	Massachusetts (USA)	Males	Mass General Brigham	Age and Sex	60-80%	65	33.43	29.81	36.96	33.56	30.61	36.49
Type 2 Diabetes	Massachusetts (USA)	Males	Mass General Brigham	Age and Sex	60-80%	70	38.06	34.4	41.69	38.14	35.06	41.11
Type 2 Diabetes	Massachusetts (USA)	Males	Mass General Brigham	Age and Sex	60-80%	75	40.66	36.68	44.26	40.7	37.53	43.72
Type 2 Diabetes	Massachusetts (USA)	Males	Mass General Brigham	Age and Sex	60-80%	80	41.46	37.6	45.11	41.49	38.41	44.54
Type 2 Diabetes	Massachusetts (USA)	Males	Mass General Brigham	Age and Sex	80-90%	5	0	0	0	0	0	0
Type 2 Diabetes	Massachusetts (USA)	Males	Mass General Brigham	Age and Sex	80-90%	10	0	0	0	0	0	0
Type 2 Diabetes	Massachusetts (USA)	Males	Mass General Brigham	Age and Sex	80-90%	15	0	0	0	0	0	0
Type 2 Diabetes	Massachusetts (USA)	Males	Mass General Brigham	Age and Sex	80-90%	20	0.41	0.15	0.73	0.43	0.21	0.67
Type 2 Diabetes	Massachusetts (USA)	Males	Mass General Brigham	Age and Sex	80-90%	25	0.68	0.3	1.14	0.71	0.38	1.08
Type 2 Diabetes	Massachusetts (USA)	Males	Mass General Brigham	Age and Sex	80-90%	30	1.3	0.72	1.92	1.35	0.8	1.87
Type 2 Diabetes	Massachusetts (USA)	Males	Mass General Brigham	Age and Sex	80-90%	35	3.19	2.14	4.44	3.33	2.49	4.16
Type 2 Diabetes	Massachusetts (USA)	Males	Mass General Brigham	Age and Sex	80-90%	40	6.71	4.86	8.96	7	5.53	8.34
Type 2 Diabetes	Massachusetts (USA)	Males	Mass General Brigham	Age and Sex	80-90%	45	11.48	8.97	14.57	11.97	10.3	13.69
Type 2 Diabetes	Massachusetts (USA)	Males	Mass General Brigham	Age and Sex	80-90%	50	17.12	13.85	21.19	17.81	15.33	20.4
Type 2 Diabetes	Massachusetts (USA)	Males	Mass General Brigham	Age and Sex	80-90%	55	24.16	20.22	28.92	25.25	22.62	27.94
Type 2 Diabetes	Massachusetts (USA)	Males	Mass General Brigham	Age and Sex	80-90%	60	32.73	27.82	38.19	34.38	30.77	37.86
Type 2 Diabetes	Massachusetts (USA)	Males	Mass General Brigham	Age and Sex	80-90%	65	39.92	35.17	44.94	42.07	38.68	45.64
Type 2 Diabetes	Massachusetts (USA)	Males	Mass General Brigham	Age and Sex	80-90%	70	44.44	39.81	49.1	46.91	43.44	50.29
Type 2 Diabetes	Massachusetts (USA)	Males	Mass General Brigham	Age and Sex	80-90%	75	46.84	42.11	51.43	49.49	45.99	52.74
Type 2 Diabetes	Massachusetts (USA)	Males	Mass General Brigham	Age and Sex	80-90%	80	47.56	42.91	52.27	50.27	46.96	53.6
Type 2 Diabetes	Massachusetts (USA)	Males	Mass General Brigham	Age and Sex	90-95%	5	0	0	0	0	0	0
Type 2 Diabetes	Massachusetts (USA)	Males	Mass General Brigham	Age and Sex	90-95%	10	0	0	0	0	0	0
Type 2 Diabetes	Massachusetts (USA)	Males	Mass General Brigham	Age and Sex	90-95%	15	0	0	0	0	0	0
Type 2 Diabetes	Massachusetts (USA)	Males	Mass General Brigham	Age and Sex	90-95%	20	0.44	0.17	0.87	0.56	0.27	0.87
Type 2 Diabetes	Massachusetts (USA)	Males	Mass General Brigham	Age and Sex	90-95%	25	0.73	0.33	1.36	0.92	0.48	1.41
Type 2 Diabetes	Massachusetts (USA)	Males	Mass General Brigham	Age and Sex	90-95%	30	1.4	0.7	2.26	1.75	1.03	2.45
Type 2 Diabetes	Massachusetts (USA)	Males	Mass General Brigham	Age and Sex	90-95%	35	3.43	2.29	5.22	4.29	3.24	5.35
Type 2 Diabetes	Massachusetts (USA)	Males	Mass General Brigham	Age and Sex	90-95%	40	7.21	5.1	10.39	8.98	7.15	10.71
Type 2 Diabetes	Massachusetts (USA)	Males	Mass General Brigham	Age and Sex	90-95%	45	12.32	9.21	16.52	15.23	13.05	17.5
Type 2 Diabetes	Massachusetts (USA)	Males	Mass General Brigham	Age and Sex	90-95%	50	18.32	14.44	24.01	22.44	19.29	25.56
Type 2 Diabetes	Massachusetts (USA)	Males	Mass General Brigham	Age and Sex	90-95%	55	25.79	20.98	32.18	31.17	27.88	34.4
Type 2 Diabetes	Massachusetts (USA)	Males	Mass General Brigham	Age and Sex	90-95%	60	34.83	29.11	41.17	41.25	36.97	45.21
Type 2 Diabetes	Massachusetts (USA)	Males	Mass General Brigham	Age and Sex	90-95%	65	42.33	36.67	48.72	49.24	45.2	52.93
Type 2 Diabetes	Massachusetts (USA)	Males	Mass General Brigham	Age and Sex	90-95%	70	47.02	41.61	53.16	54.01	50.17	57.54
Type 2 Diabetes	Massachusetts (USA)	Males	Mass General Brigham	Age and Sex	90-95%	75	49.49	44.22	55.52	56.44	52.7	59.76
Type 2 Diabetes	Massachusetts (USA)	Males	Mass General Brigham	Age and Sex	90-95%	80	50.24	45.06	56.4	57.16	53.47	60.45
Type 2 Diabetes	Massachusetts (USA)	Males	Mass General Brigham	Age and Sex	> 95%	5	0	0	0	0	0	0
Type 2 Diabetes	Massachusetts (USA)	Males	Mass General Brigham	Age and Sex	> 95%	10	0	0	0	0	0	0
Type 2 Diabetes	Massachusetts (USA)	Males	Mass General Brigham	Age and Sex	> 95%	15	0	0	0	0	0	0
Type 2 Diabetes	Massachusetts (USA)	Males	Mass General Brigham	Age and Sex	> 95%	20	0.54	0.2	1.04	0.76	0.37	1.21
Type 2 Diabetes	Massachusetts (USA)	Males	Mass General Brigham	Age and Sex	> 95%	25	0.9	0.42	1.58	1.26	0.67	1.93
Type 2 Diabetes	Massachusetts (USA)	Males	Mass General Brigham	Age and Sex	> 95%	30	1.71	0.94	2.65	2.4	1.42	3.37
Type 2 Diabetes	Massachusetts (USA)	Males	Mass General Brigham	Age and Sex	> 95%	35	4.2	2.81	6.2	5.86	4.46	7.23
Type 2 Diabetes	Massachusetts (USA)	Males	Mass General Brigham	Age and Sex	> 95%	40	8.78	6.26	12.29	12.13	9.77	14.32
Type 2 Diabetes	Massachusetts (USA)	Males	Mass General Brigham	Age and Sex	> 95%	45	14.89	11.28	19.24	20.31	17.66	23.06
Type 2 Diabetes	Massachusetts (USA)	Males	Mass General Brigham	Age and Sex	> 95%	50	21.97	17.07	27.8	29.45	25.57	33.14
Type 2 Diabetes	Massachusetts (USA)	Males	Mass General Brigham	Age and Sex	> 95%	55	30.35	25.11	36.87	39.85	36.17	43.67
Type 2 Diabetes	Massachusetts (USA)	Males	Mass General Brigham	Age and Sex	> 95%	60	39.95	34.09	46.87	50.98	46.58	55.28
Type 2 Diabetes	Massachusetts (USA)	Males	Mass General Brigham	Age and Sex	> 95%	65	47.53	42.09	53.73	59.12	54.99	62.87
Type 2 Diabetes	Massachusetts (USA)	Males	Mass General Brigham	Age and Sex	> 95%	70	52.06	47.01	57.95	63.67	59.96	67.32
Type 2 Diabetes	Massachusetts (USA)	Males	Mass General Brigham	Age and Sex	> 95%	75	54.35	49.31	60.05	65.87	62.26	69.23
Type 2 Diabetes	Massachusetts (USA)	Males	Mass General Brigham	Age and Sex	> 95%	80	55.03	50.21	60.71	66.51	63.08	69.87
Type 2 Diabetes	Massachusetts (USA)	Females	Mass General Brigham	Age and Sex	< 20%	5	0	0	0	0	0	0
Type 2 Diabetes	Massachusetts (USA)	Females	Mass General Brigham	Age and Sex	< 20%	10	0	0	0	0	0	0
Type 2 Diabetes	Massachusetts (USA)	Females	Mass General Brigham	Age and Sex	< 20%	15	0	0	0	0	0	0
Type 2 Diabetes	Massachusetts (USA)	Females	Mass General Brigham	Age and Sex	< 20%	20	0.17	0.08	0.31	0.11	0.06	0.17
Type 2 Diabetes	Massachusetts (USA)	Females	Mass General Brigham	Age and Sex	< 20%	25	0.32	0.18	0.51	0.21	0.12	0.3
Type 2 Diabetes	Massachusetts (USA)	Females	Mass General Brigham	Age and Sex	< 20%	30	0.6	0.38	0.86	0.39	0.26	0.52
Type 2 Diabetes	Massachusetts (USA)	Females	Mass General Brigham	Age and Sex	< 20%	35	1.14	0.8	1.57	0.74	0.57	0.92
Type 2 Diabetes	Massachusetts (USA)	Females	Mass General Brigham	Age and Sex	< 20%	40	1.93	1.45	2.63	1.26	1.01	1.53
Type 2 Diabetes	Massachusetts (USA)	Females	Mass General Brigham	Age and Sex	< 20%	45	3	2.3	3.86	1.96	1.68	2.28
Type 2 Diabetes	Massachusetts (USA)	Females	Mass General Brigham	Age and Sex	< 20%	50	4.37	3.47	5.46	2.88	2.5	3.36
Type 2 Diabetes	Massachusetts (USA)	Females	Mass General Brigham	Age and Sex	< 20%	55	6.46	5.3	7.88	4.29	3.76	4.87
Type 2 Diabetes	Massachusetts (USA)	Females	Mass General Brigham	Age and Sex	< 20%	60	9.6	8.12	11.33	6.46	5.69	7.31
Type 2 Diabetes	Massachusetts (USA)	Females	Mass General Brigham	Age and Sex	< 20%	65	12.72	11.04	14.7	8.69	7.71	9.62
Type 2 Diabetes	Massachusetts (USA)	Females	Mass General Brigham	Age and Sex	< 20%	70	14.87	13.12	17.15	10.25	9.19	11.28
Type 2 Diabetes	Massachusetts (USA)	Females	Mass General Brigham	Age and Sex	< 20%	75	16.13	14.2	18.47	11.19	10.11	12.3
Type 2 Diabetes	Massachusetts (USA)	Females	Mass General Brigham	Age and Sex	< 20%	80	16.58	14.69	18.89	11.53	10.39	12.67
Type 2 Diabetes	Massachusetts (USA)	Females	Mass General Brigham	Age and Sex	20-40%	5	0	0	0	0	0	0
Type 2 Diabetes	Massachusetts (USA)	Females	Mass General Brigham	Age and Sex	20-40%	10	0	0	0	0	0	0
Type 2 Diabetes	Massachusetts (USA)	Females	Mass General Brigham	Age and Sex	20-40%	15	0	0	0	0	0	0
Type 2 Diabetes	Massachusetts (USA)	Females	Mass General Brigham	Age and Sex	20-40%	20	0.24	0.12	0.41	0.19	0.1	0.27
Type 2 Diabetes	Massachusetts (USA)	Females	Mass General Brigham	Age and Sex	20-40%	25	0.45	0.24	0.7	0.34	0.2	0.49
Type 2 Diabetes	Massachusetts (USA)	Females	Mass General Brigham	Age and Sex	20-40%	30	0.83	0.54	1.16	0.64	0.43	0.84
Type 2 Diabetes	Massachusetts (USA)	Females	Mass General Brigham	Age and Sex	20-40%	35	1.58	1.1	2.08	1.22	0.93	1.51
Type 2 Diabetes	Massachusetts (USA)	Females	Mass General Brigham	Age and Sex	20-40%	40	2.67	2.01	3.44	2.06	1.67	2.52
Type 2 Diabetes	Massachusetts (USA)	Females	Mass General Brigham	Age and Sex	20-40%	45	4.14	3.26	5.19	3.21	2.74	3.74
Type 2 Diabetes	Massachusetts (USA)	Females	Mass General Brigham	Age and Sex	20-40%	50	5.99	4.85	7.28	4.68	4.05	5.42
Type 2 Diabetes	Massachusetts (USA)	Females	Mass General Brigham	Age and Sex	20-40%	55	8.67	7.3	10.26	6.91	6.13	7.82
Type 2 Diabetes	Massachusetts (USA)	Females	Mass General Brigham	Age and Sex	20-40%	60	12.47	10.58	14.46	10.26	9.07	11.52
Type 2 Diabetes	Massachusetts (USA)	Females	Mass General Brigham	Age and Sex	20-40%	65	16.07	13.86	18.46	13.6	12.15	14.94
Type 2 Diabetes	Massachusetts (USA)	Females	Mass General Brigham	Age and Sex	20-40%	70	18.43	16.12	20.92	15.9	14.34	17.39
Type 2 Diabetes	Massachusetts (USA)	Females	Mass General Brigham	Age and Sex	20-40%	75	19.75	17.44	22.4	17.25	15.63	18.79
Type 2 Diabetes	Massachusetts (USA)	Females	Mass General Brigham	Age and Sex	20-40%	80	20.2	17.91	22.73	17.73	16.05	19.3
Type 2 Diabetes	Massachusetts (USA)	Females	Mass General Brigham	Age and Sex	40-60%	5	0	0	0	0	0	0
Type 2 Diabetes	Massachusetts (USA)	Females	Mass General Brigham	Age and Sex	40-60%	10	0	0	0	0	0	0
Type 2 Diabetes	Massachusetts (USA)	Females	Mass General Brigham	Age and Sex	40-60%	15	0	0	0	0	0	0
Type 2 Diabetes	Massachusetts (USA)	Females	Mass General Brigham	Age and Sex	40-60%	20	0.31	0.16	0.46	0.26	0.14	0.38
Type 2 Diabetes	Massachusetts (USA)	Females	Mass General Brigham	Age and Sex	40-60%	25	0.58	0.33	0.83	0.48	0.27	0.69
Type 2 Diabetes	Massachusetts (USA)	Females	Mass General Brigham	Age and Sex	40-60%	30	1.08	0.72	1.41	0.9	0.61	1.18
Type 2 Diabetes	Massachusetts (USA)	Females	Mass General Brigham	Age and Sex	40-60%	35	2.05	1.51	2.54	1.71	1.32	2.08
Type 2 Diabetes	Massachusetts (USA)	Females	Mass General Brigham	Age and Sex	40-60%	40	3.46	2.73	4.1	2.89	2.35	3.46
Type 2 Diabetes	Massachusetts (USA)	Females	Mass General Brigham	Age and Sex	40-60%	45	5.36	4.34	6.16	4.47	3.85	5.14
Type 2 Diabetes	Massachusetts (USA)	Females	Mass General Brigham	Age and Sex	40-60%	50	7.74	6.46	8.81	6.5	5.65	7.42
Type 2 Diabetes	Massachusetts (USA)	Females	Mass General Brigham	Age and Sex	40-60%	55	11.17	9.63	12.41	9.53	8.46	10.64
Type 2 Diabetes	Massachusetts (USA)	Females	Mass General Brigham	Age and Sex	40-60%	60	16.02	14.15	17.58	13.98	12.4	15.49
Type 2 Diabetes	Massachusetts (USA)	Females	Mass General Brigham	Age and Sex	40-60%	65	20.56	18.5	22.41	18.3	16.52	19.92
Type 2 Diabetes	Massachusetts (USA)	Females	Mass General Brigham	Age and Sex	40-60%	70	23.51	21.23	25.45	21.22	19.29	23.02
Type 2 Diabetes	Massachusetts (USA)	Females	Mass General Brigham	Age and Sex	40-60%	75	25.15	22.92	27.07	22.9	20.94	24.8
Type 2 Diabetes	Massachusetts (USA)	Females	Mass General Brigham	Age and Sex	40-60%	80	25.73	23.54	27.67	23.49	21.44	25.36
Type 2 Diabetes	Massachusetts (USA)	Females	Mass General Brigham	Age and Sex	60-80%	5	0	0	0	0	0	0
Type 2 Diabetes	Massachusetts (USA)	Females	Mass General Brigham	Age and Sex	60-80%	10	0	0	0	0	0	0
Type 2 Diabetes	Massachusetts (USA)	Females	Mass General Brigham	Age and Sex	60-80%	15	0	0	0	0	0	0
Type 2 Diabetes	Massachusetts (USA)	Females	Mass General Brigham	Age and Sex	60-80%	20	0.39	0.19	0.6	0.38	0.2	0.56
Type 2 Diabetes	Massachusetts (USA)	Females	Mass General Brigham	Age and Sex	60-80%	25	0.72	0.4	1.08	0.7	0.4	1
Type 2 Diabetes	Massachusetts (USA)	Females	Mass General Brigham	Age and Sex	60-80%	30	1.35	0.86	1.84	1.3	0.88	1.69
Type 2 Diabetes	Massachusetts (USA)	Females	Mass General Brigham	Age and Sex	60-80%	35	2.55	1.81	3.25	2.46	1.9	3.01
Type 2 Diabetes	Massachusetts (USA)	Females	Mass General Brigham	Age and Sex	60-80%	40	4.3	3.29	5.31	4.16	3.36	4.96
Type 2 Diabetes	Massachusetts (USA)	Females	Mass General Brigham	Age and Sex	60-80%	45	6.64	5.3	7.93	6.42	5.49	7.44
Type 2 Diabetes	Massachusetts (USA)	Females	Mass General Brigham	Age and Sex	60-80%	50	9.57	7.8	11.33	9.27	8.09	10.57
Type 2 Diabetes	Massachusetts (USA)	Females	Mass General Brigham	Age and Sex	60-80%	55	13.76	11.64	15.69	13.4	11.87	14.91
Type 2 Diabetes	Massachusetts (USA)	Females	Mass General Brigham	Age and Sex	60-80%	60	19.65	16.82	22.01	19.29	17.13	21.34
Type 2 Diabetes	Massachusetts (USA)	Females	Mass General Brigham	Age and Sex	60-80%	65	25.09	21.95	27.72	24.8	22.45	27.02
Type 2 Diabetes	Massachusetts (USA)	Females	Mass General Brigham	Age and Sex	60-80%	70	28.59	25.42	31.44	28.4	25.91	30.85
Type 2 Diabetes	Massachusetts (USA)	Females	Mass General Brigham	Age and Sex	60-80%	75	30.54	27.36	33.34	30.41	27.9	32.83
Type 2 Diabetes	Massachusetts (USA)	Females	Mass General Brigham	Age and Sex	60-80%	80	31.21	28.06	34.02	31.11	28.53	33.56
Type 2 Diabetes	Massachusetts (USA)	Females	Mass General Brigham	Age and Sex	80-90%	5	0	0	0	0	0	0
Type 2 Diabetes	Massachusetts (USA)	Females	Mass General Brigham	Age and Sex	80-90%	10	0	0	0	0	0	0
Type 2 Diabetes	Massachusetts (USA)	Females	Mass General Brigham	Age and Sex	80-90%	15	0	0	0	0	0	0
Type 2 Diabetes	Massachusetts (USA)	Females	Mass General Brigham	Age and Sex	80-90%	20	0.37	0.18	0.64	0.51	0.27	0.77
Type 2 Diabetes	Massachusetts (USA)	Females	Mass General Brigham	Age and Sex	80-90%	25	0.69	0.36	1.08	0.95	0.54	1.35
Type 2 Diabetes	Massachusetts (USA)	Females	Mass General Brigham	Age and Sex	80-90%	30	1.28	0.8	1.8	1.77	1.19	2.32
Type 2 Diabetes	Massachusetts (USA)	Females	Mass General Brigham	Age and Sex	80-90%	35	2.44	1.66	3.32	3.34	2.55	4.09
Type 2 Diabetes	Massachusetts (USA)	Females	Mass General Brigham	Age and Sex	80-90%	40	4.11	3.06	5.44	5.62	4.53	6.72
Type 2 Diabetes	Massachusetts (USA)	Females	Mass General Brigham	Age and Sex	80-90%	45	6.34	4.91	8.14	8.64	7.4	9.94
Type 2 Diabetes	Massachusetts (USA)	Females	Mass General Brigham	Age and Sex	80-90%	50	9.2	7.19	11.51	12.39	10.76	14.18
Type 2 Diabetes	Massachusetts (USA)	Females	Mass General Brigham	Age and Sex	80-90%	55	13.47	11.1	16.01	17.64	15.63	19.66
Type 2 Diabetes	Massachusetts (USA)	Females	Mass General Brigham	Age and Sex	80-90%	60	19.75	16.85	23.01	24.8	22.17	27.38
Type 2 Diabetes	Massachusetts (USA)	Females	Mass General Brigham	Age and Sex	80-90%	65	25.79	22.45	29.32	31.21	28.42	33.87
Type 2 Diabetes	Massachusetts (USA)	Females	Mass General Brigham	Age and Sex	80-90%	70	29.83	26.4	33.6	35.23	32.22	37.93
Type 2 Diabetes	Massachusetts (USA)	Females	Mass General Brigham	Age and Sex	80-90%	75	32.16	28.51	36.25	37.4	34.4	40.11
Type 2 Diabetes	Massachusetts (USA)	Females	Mass General Brigham	Age and Sex	80-90%	80	32.98	29.48	36.96	38.15	35.06	40.82
Type 2 Diabetes	Massachusetts (USA)	Females	Mass General Brigham	Age and Sex	90-95%	5	0	0	0	0	0	0
Type 2 Diabetes	Massachusetts (USA)	Females	Mass General Brigham	Age and Sex	90-95%	10	0	0	0	0	0	0
Type 2 Diabetes	Massachusetts (USA)	Females	Mass General Brigham	Age and Sex	90-95%	15	0	0	0	0	0	0
Type 2 Diabetes	Massachusetts (USA)	Females	Mass General Brigham	Age and Sex	90-95%	20	0.57	0.27	1.05	0.69	0.36	1.02
Type 2 Diabetes	Massachusetts (USA)	Females	Mass General Brigham	Age and Sex	90-95%	25	1.05	0.57	1.68	1.27	0.73	1.82
Type 2 Diabetes	Massachusetts (USA)	Females	Mass General Brigham	Age and Sex	90-95%	30	1.95	1.21	2.89	2.36	1.57	3.11
Type 2 Diabetes	Massachusetts (USA)	Females	Mass General Brigham	Age and Sex	90-95%	35	3.69	2.49	5.11	4.45	3.38	5.48
Type 2 Diabetes	Massachusetts (USA)	Females	Mass General Brigham	Age and Sex	90-95%	40	6.2	4.42	8.51	7.46	6.06	8.94
Type 2 Diabetes	Massachusetts (USA)	Females	Mass General Brigham	Age and Sex	90-95%	45	9.51	7.33	12.31	11.4	9.8	13.2
Type 2 Diabetes	Massachusetts (USA)	Females	Mass General Brigham	Age and Sex	90-95%	50	13.61	10.83	16.97	16.21	14.08	18.58
Type 2 Diabetes	Massachusetts (USA)	Females	Mass General Brigham	Age and Sex	90-95%	55	19.29	16.23	22.99	22.73	20.33	25.34
Type 2 Diabetes	Massachusetts (USA)	Females	Mass General Brigham	Age and Sex	90-95%	60	26.98	23.02	31.87	31.28	28.18	34.38
Type 2 Diabetes	Massachusetts (USA)	Females	Mass General Brigham	Age and Sex	90-95%	65	33.81	29.88	38.84	38.62	35.42	41.78
Type 2 Diabetes	Massachusetts (USA)	Females	Mass General Brigham	Age and Sex	90-95%	70	38.05	33.94	43.2	43.04	39.82	46.16
Type 2 Diabetes	Massachusetts (USA)	Females	Mass General Brigham	Age and Sex	90-95%	75	40.34	36.29	45.3	45.37	42.23	48.58
Type 2 Diabetes	Massachusetts (USA)	Females	Mass General Brigham	Age and Sex	90-95%	80	41.13	37.24	46.07	46.16	43.09	49.26
Type 2 Diabetes	Massachusetts (USA)	Females	Mass General Brigham	Age and Sex	> 95%	5	0	0	0	0	0	0
Type 2 Diabetes	Massachusetts (USA)	Females	Mass General Brigham	Age and Sex	> 95%	10	0	0	0	0	0	0
Type 2 Diabetes	Massachusetts (USA)	Females	Mass General Brigham	Age and Sex	> 95%	15	0	0	0	0	0	0
Type 2 Diabetes	Massachusetts (USA)	Females	Mass General Brigham	Age and Sex	> 95%	20	0.67	0.32	1.07	0.99	0.53	1.47
Type 2 Diabetes	Massachusetts (USA)	Females	Mass General Brigham	Age and Sex	> 95%	25	1.24	0.68	1.89	1.83	1.06	2.56
Type 2 Diabetes	Massachusetts (USA)	Females	Mass General Brigham	Age and Sex	> 95%	30	2.29	1.49	3.25	3.38	2.26	4.43
Type 2 Diabetes	Massachusetts (USA)	Females	Mass General Brigham	Age and Sex	> 95%	35	4.33	3.09	5.84	6.34	4.88	7.77
Type 2 Diabetes	Massachusetts (USA)	Females	Mass General Brigham	Age and Sex	> 95%	40	7.25	5.42	9.48	10.55	8.54	12.67
Type 2 Diabetes	Massachusetts (USA)	Females	Mass General Brigham	Age and Sex	> 95%	45	11.09	8.72	13.69	15.98	13.8	18.34
Type 2 Diabetes	Massachusetts (USA)	Females	Mass General Brigham	Age and Sex	> 95%	50	15.76	12.72	19.13	22.4	19.56	25.43
Type 2 Diabetes	Massachusetts (USA)	Females	Mass General Brigham	Age and Sex	> 95%	55	22.04	18.37	25.94	30.53	27.43	33.77
Type 2 Diabetes	Massachusetts (USA)	Females	Mass General Brigham	Age and Sex	> 95%	60	30.27	26.07	34.78	40.43	36.87	43.98
Type 2 Diabetes	Massachusetts (USA)	Females	Mass General Brigham	Age and Sex	> 95%	65	37.33	32.75	42.2	48.3	44.62	51.68
Type 2 Diabetes	Massachusetts (USA)	Females	Mass General Brigham	Age and Sex	> 95%	70	41.58	37.21	46.45	52.76	49.25	56.11
Type 2 Diabetes	Massachusetts (USA)	Females	Mass General Brigham	Age and Sex	> 95%	75	43.82	39.33	48.98	54.98	51.59	58.35
Type 2 Diabetes	Massachusetts (USA)	Females	Mass General Brigham	Age and Sex	> 95%	80	44.58	40.17	49.56	55.71	52.27	58.99
Type 2 Diabetes	Norway	Males	HUNT	Age and Sex	< 20%	5	0	0	0	0	0	0
Type 2 Diabetes	Norway	Males	HUNT	Age and Sex	< 20%	10	0	0	0	0	0	0
Type 2 Diabetes	Norway	Males	HUNT	Age and Sex	< 20%	15	0	0	0	0	0	0
Type 2 Diabetes	Norway	Males	HUNT	Age and Sex	< 20%	20	0.08	0.02	0.22	0.14	0.07	0.2
Type 2 Diabetes	Norway	Males	HUNT	Age and Sex	< 20%	25	0.21	0.1	0.5	0.38	0.26	0.51
Type 2 Diabetes	Norway	Males	HUNT	Age and Sex	< 20%	30	0.39	0.21	0.75	0.7	0.51	0.88
Type 2 Diabetes	Norway	Males	HUNT	Age and Sex	< 20%	35	0.6	0.36	1.12	1.07	0.85	1.32
Type 2 Diabetes	Norway	Males	HUNT	Age and Sex	< 20%	40	0.85	0.54	1.48	1.52	1.25	1.81
Type 2 Diabetes	Norway	Males	HUNT	Age and Sex	< 20%	45	1.19	0.79	1.98	2.13	1.81	2.48
Type 2 Diabetes	Norway	Males	HUNT	Age and Sex	< 20%	50	1.68	1.14	2.77	2.99	2.59	3.42
Type 2 Diabetes	Norway	Males	HUNT	Age and Sex	< 20%	55	2.4	1.71	3.73	4.18	3.71	4.69
Type 2 Diabetes	Norway	Males	HUNT	Age and Sex	< 20%	60	3.47	2.61	5	5.77	5.18	6.4
Type 2 Diabetes	Norway	Males	HUNT	Age and Sex	< 20%	65	4.84	3.84	6.53	7.64	6.92	8.42
Type 2 Diabetes	Norway	Males	HUNT	Age and Sex	< 20%	70	6.43	5.26	8.3	9.64	8.71	10.61
Type 2 Diabetes	Norway	Males	HUNT	Age and Sex	< 20%	75	7.86	6.57	9.99	11.33	10.27	12.4
Type 2 Diabetes	Norway	Males	HUNT	Age and Sex	< 20%	80	8.68	7.29	10.92	12.24	11.2	13.31
Type 2 Diabetes	Norway	Males	HUNT	Age and Sex	20-40%	5	0	0	0	0	0	0
Type 2 Diabetes	Norway	Males	HUNT	Age and Sex	20-40%	10	0	0	0	0	0	0
Type 2 Diabetes	Norway	Males	HUNT	Age and Sex	20-40%	15	0	0	0	0	0	0
Type 2 Diabetes	Norway	Males	HUNT	Age and Sex	20-40%	20	0.14	0.05	0.3	0.23	0.12	0.35
Type 2 Diabetes	Norway	Males	HUNT	Age and Sex	20-40%	25	0.4	0.21	0.72	0.65	0.43	0.85
Type 2 Diabetes	Norway	Males	HUNT	Age and Sex	20-40%	30	0.73	0.44	1.18	1.18	0.88	1.49
Type 2 Diabetes	Norway	Males	HUNT	Age and Sex	20-40%	35	1.13	0.71	1.78	1.81	1.45	2.21
Type 2 Diabetes	Norway	Males	HUNT	Age and Sex	20-40%	40	1.59	1.06	2.42	2.56	2.1	3.02
Type 2 Diabetes	Norway	Males	HUNT	Age and Sex	20-40%	45	2.23	1.57	3.19	3.58	3.03	4.1
Type 2 Diabetes	Norway	Males	HUNT	Age and Sex	20-40%	50	3.13	2.22	4.46	5.01	4.36	5.67
Type 2 Diabetes	Norway	Males	HUNT	Age and Sex	20-40%	55	4.44	3.25	6.27	6.95	6.22	7.74
Type 2 Diabetes	Norway	Males	HUNT	Age and Sex	20-40%	60	6.28	4.74	8.25	9.45	8.51	10.46
Type 2 Diabetes	Norway	Males	HUNT	Age and Sex	20-40%	65	8.55	6.97	10.69	12.32	11.2	13.48
Type 2 Diabetes	Norway	Males	HUNT	Age and Sex	20-40%	70	11.08	9.22	13.49	15.29	13.87	16.74
Type 2 Diabetes	Norway	Males	HUNT	Age and Sex	20-40%	75	13.26	11.2	15.96	17.72	16.13	19.26
Type 2 Diabetes	Norway	Males	HUNT	Age and Sex	20-40%	80	14.46	12.27	17.2	19	17.39	20.58
Type 2 Diabetes	Norway	Males	HUNT	Age and Sex	40-60%	5	0	0	0	0	0	0
Type 2 Diabetes	Norway	Males	HUNT	Age and Sex	40-60%	10	0	0	0	0	0	0
Type 2 Diabetes	Norway	Males	HUNT	Age and Sex	40-60%	15	0	0	0	0	0	0
Type 2 Diabetes	Norway	Males	HUNT	Age and Sex	40-60%	20	0.26	0.12	0.4	0.34	0.18	0.5
Type 2 Diabetes	Norway	Males	HUNT	Age and Sex	40-60%	25	0.72	0.45	0.97	0.95	0.64	1.28
Type 2 Diabetes	Norway	Males	HUNT	Age and Sex	40-60%	30	1.31	0.92	1.64	1.74	1.28	2.17
Type 2 Diabetes	Norway	Males	HUNT	Age and Sex	40-60%	35	2.01	1.48	2.44	2.66	2.13	3.23
Type 2 Diabetes	Norway	Males	HUNT	Age and Sex	40-60%	40	2.84	2.15	3.34	3.76	3.13	4.4
Type 2 Diabetes	Norway	Males	HUNT	Age and Sex	40-60%	45	3.97	3.14	4.52	5.24	4.51	5.98
Type 2 Diabetes	Norway	Males	HUNT	Age and Sex	40-60%	50	5.55	4.4	6.19	7.31	6.4	8.23
Type 2 Diabetes	Norway	Males	HUNT	Age and Sex	40-60%	55	7.78	6.41	8.61	10.03	9.02	11.06
Type 2 Diabetes	Norway	Males	HUNT	Age and Sex	40-60%	60	10.81	9.1	11.88	13.41	12.15	14.72
Type 2 Diabetes	Norway	Males	HUNT	Age and Sex	40-60%	65	14.4	12.5	15.72	17.13	15.74	18.61
Type 2 Diabetes	Norway	Males	HUNT	Age and Sex	40-60%	70	18.22	16.06	19.99	20.84	19.13	22.64
Type 2 Diabetes	Norway	Males	HUNT	Age and Sex	40-60%	75	21.38	18.99	23.28	23.74	21.79	25.64
Type 2 Diabetes	Norway	Males	HUNT	Age and Sex	40-60%	80	23.07	20.65	24.88	25.25	23.32	27.13
Type 2 Diabetes	Norway	Males	HUNT	Age and Sex	60-80%	5	0	0	0	0	0	0
Type 2 Diabetes	Norway	Males	HUNT	Age and Sex	60-80%	10	0	0	0	0	0	0
Type 2 Diabetes	Norway	Males	HUNT	Age and Sex	60-80%	15	0	0	0	0	0	0
Type 2 Diabetes	Norway	Males	HUNT	Age and Sex	60-80%	20	0.47	0.2	0.84	0.48	0.25	0.7
Type 2 Diabetes	Norway	Males	HUNT	Age and Sex	60-80%	25	1.32	0.77	2.01	1.33	0.89	1.77
Type 2 Diabetes	Norway	Males	HUNT	Age and Sex	60-80%	30	2.4	1.54	3.37	2.41	1.78	3.03
Type 2 Diabetes	Norway	Males	HUNT	Age and Sex	60-80%	35	3.68	2.45	4.93	3.69	2.95	4.45
Type 2 Diabetes	Norway	Males	HUNT	Age and Sex	60-80%	40	5.18	3.66	6.78	5.19	4.32	6.08
Type 2 Diabetes	Norway	Males	HUNT	Age and Sex	60-80%	45	7.2	5.34	9.03	7.22	6.25	8.22
Type 2 Diabetes	Norway	Males	HUNT	Age and Sex	60-80%	50	10	7.64	12.38	10.03	8.79	11.34
Type 2 Diabetes	Norway	Males	HUNT	Age and Sex	60-80%	55	13.65	10.79	16.25	13.6	12.27	15.11
Type 2 Diabetes	Norway	Males	HUNT	Age and Sex	60-80%	60	18.13	14.91	21.04	17.85	16.2	19.53
Type 2 Diabetes	Norway	Males	HUNT	Age and Sex	60-80%	65	22.91	19.28	26.1	22.33	20.58	24.17
Type 2 Diabetes	Norway	Males	HUNT	Age and Sex	60-80%	70	27.5	23.73	30.88	26.62	24.47	28.86
Type 2 Diabetes	Norway	Males	HUNT	Age and Sex	60-80%	75	30.94	27.03	34.58	29.84	27.5	32.13
Type 2 Diabetes	Norway	Males	HUNT	Age and Sex	60-80%	80	32.68	28.9	36.16	31.48	29.19	33.7
Type 2 Diabetes	Norway	Males	HUNT	Age and Sex	80-90%	5	0	0	0	0	0	0
Type 2 Diabetes	Norway	Males	HUNT	Age and Sex	80-90%	10	0	0	0	0	0	0
Type 2 Diabetes	Norway	Males	HUNT	Age and Sex	80-90%	15	0	0	0	0	0	0
Type 2 Diabetes	Norway	Males	HUNT	Age and Sex	80-90%	20	0.8	0.33	1.46	0.66	0.35	0.97
Type 2 Diabetes	Norway	Males	HUNT	Age and Sex	80-90%	25	2.21	1.22	3.44	1.84	1.22	2.49
Type 2 Diabetes	Norway	Males	HUNT	Age and Sex	80-90%	30	4	2.48	5.71	3.34	2.47	4.23
Type 2 Diabetes	Norway	Males	HUNT	Age and Sex	80-90%	35	6.09	4.05	8.27	5.1	4.08	6.18
Type 2 Diabetes	Norway	Males	HUNT	Age and Sex	80-90%	40	8.54	5.99	11.33	7.16	5.93	8.44
Type 2 Diabetes	Norway	Males	HUNT	Age and Sex	80-90%	45	11.78	8.65	15.15	9.91	8.53	11.31
Type 2 Diabetes	Norway	Males	HUNT	Age and Sex	80-90%	50	16.2	12.19	20.16	13.68	12	15.42
Type 2 Diabetes	Norway	Males	HUNT	Age and Sex	80-90%	55	21.67	17.12	26.48	18.31	16.35	20.22
Type 2 Diabetes	Norway	Males	HUNT	Age and Sex	80-90%	60	27.93	22.73	33.05	23.61	21.46	25.83
Type 2 Diabetes	Norway	Males	HUNT	Age and Sex	80-90%	65	34.16	29.17	38.96	28.95	26.7	31.28
Type 2 Diabetes	Norway	Males	HUNT	Age and Sex	80-90%	70	39.74	34.58	44.47	33.85	31.27	36.47
Type 2 Diabetes	Norway	Males	HUNT	Age and Sex	80-90%	75	43.65	38.47	48.33	37.39	34.67	40.12
Type 2 Diabetes	Norway	Males	HUNT	Age and Sex	80-90%	80	45.55	40.51	50.47	39.15	36.5	41.87
Type 2 Diabetes	Norway	Males	HUNT	Age and Sex	90-95%	5	0	0	0	0	0	0
Type 2 Diabetes	Norway	Males	HUNT	Age and Sex	90-95%	10	0	0	0	0	0	0
Type 2 Diabetes	Norway	Males	HUNT	Age and Sex	90-95%	15	0	0	0	0	0	0
Type 2 Diabetes	Norway	Males	HUNT	Age and Sex	90-95%	20	1.47	0.62	2.97	0.87	0.46	1.28
Type 2 Diabetes	Norway	Males	HUNT	Age and Sex	90-95%	25	4.07	2.14	6.52	2.4	1.6	3.25
Type 2 Diabetes	Norway	Males	HUNT	Age and Sex	90-95%	30	7.31	4.39	10.62	4.34	3.17	5.5
Type 2 Diabetes	Norway	Males	HUNT	Age and Sex	90-95%	35	11.03	7.03	15.64	6.61	5.29	8.06
Type 2 Diabetes	Norway	Males	HUNT	Age and Sex	90-95%	40	15.29	10.52	20.77	9.25	7.62	10.84
Type 2 Diabetes	Norway	Males	HUNT	Age and Sex	90-95%	45	20.8	15.09	27.47	12.75	11.01	14.59
Type 2 Diabetes	Norway	Males	HUNT	Age and Sex	90-95%	50	28	20.72	35.68	17.49	15.24	19.74
Type 2 Diabetes	Norway	Males	HUNT	Age and Sex	90-95%	55	35.38	28.08	43.24	23.08	20.78	25.47
Type 2 Diabetes	Norway	Males	HUNT	Age and Sex	90-95%	60	42.07	34.53	49.96	29.17	26.6	31.82
Type 2 Diabetes	Norway	Males	HUNT	Age and Sex	90-95%	65	47.44	40.5	54.79	35.02	32.38	37.88
Type 2 Diabetes	Norway	Males	HUNT	Age and Sex	90-95%	70	51.39	44.47	58.77	40.14	37.11	43.24
Type 2 Diabetes	Norway	Males	HUNT	Age and Sex	90-95%	75	53.7	47.12	60.89	43.68	40.63	46.64
Type 2 Diabetes	Norway	Males	HUNT	Age and Sex	90-95%	80	54.71	48.17	61.98	45.41	42.47	48.37
Type 2 Diabetes	Norway	Males	HUNT	Age and Sex	> 95%	5	0	0	0	0	0	0
Type 2 Diabetes	Norway	Males	HUNT	Age and Sex	> 95%	10	0	0	0	0	0	0
Type 2 Diabetes	Norway	Males	HUNT	Age and Sex	> 95%	15	0	0	0	0	0	0
Type 2 Diabetes	Norway	Males	HUNT	Age and Sex	> 95%	20	1.25	0.46	2.54	1.2	0.65	1.75
Type 2 Diabetes	Norway	Males	HUNT	Age and Sex	> 95%	25	3.46	1.8	6.01	3.31	2.22	4.39
Type 2 Diabetes	Norway	Males	HUNT	Age and Sex	> 95%	30	6.23	3.8	9.52	5.96	4.45	7.48
Type 2 Diabetes	Norway	Males	HUNT	Age and Sex	> 95%	35	9.43	6.35	13.65	9.03	7.17	10.88
Type 2 Diabetes	Norway	Males	HUNT	Age and Sex	> 95%	40	13.12	9.19	18.17	12.57	10.47	14.77
Type 2 Diabetes	Norway	Males	HUNT	Age and Sex	> 95%	45	17.93	13.15	24.16	17.2	14.98	19.54
Type 2 Diabetes	Norway	Males	HUNT	Age and Sex	> 95%	50	24.3	18.11	31.93	23.35	20.52	26.33
Type 2 Diabetes	Norway	Males	HUNT	Age and Sex	> 95%	55	31.44	24.51	39.71	30.28	27.43	33.16
Type 2 Diabetes	Norway	Males	HUNT	Age and Sex	> 95%	60	38.66	31.45	46.7	37.44	34.49	40.62
Type 2 Diabetes	Norway	Males	HUNT	Age and Sex	> 95%	65	45.05	37.64	52.46	43.96	40.9	47.23
Type 2 Diabetes	Norway	Males	HUNT	Age and Sex	> 95%	70	50.17	43.19	57.07	49.38	46.13	52.69
Type 2 Diabetes	Norway	Males	HUNT	Age and Sex	> 95%	75	53.43	46.73	59.95	52.95	49.7	56.21
Type 2 Diabetes	Norway	Males	HUNT	Age and Sex	> 95%	80	54.92	48.26	61.8	54.66	51.46	57.81
Type 2 Diabetes	Norway	Females	HUNT	Age and Sex	< 20%	5	0	0	0	0	0	0
Type 2 Diabetes	Norway	Females	HUNT	Age and Sex	< 20%	10	0	0	0	0	0	0
Type 2 Diabetes	Norway	Females	HUNT	Age and Sex	< 20%	15	0	0	0	0	0	0
Type 2 Diabetes	Norway	Females	HUNT	Age and Sex	< 20%	20	0.08	0.02	0.23	0.14	0.07	0.21
Type 2 Diabetes	Norway	Females	HUNT	Age and Sex	< 20%	25	0.19	0.08	0.46	0.34	0.23	0.46
Type 2 Diabetes	Norway	Females	HUNT	Age and Sex	< 20%	30	0.31	0.15	0.64	0.54	0.4	0.69
Type 2 Diabetes	Norway	Females	HUNT	Age and Sex	< 20%	35	0.45	0.24	0.9	0.79	0.61	0.96
Type 2 Diabetes	Norway	Females	HUNT	Age and Sex	< 20%	40	0.64	0.38	1.22	1.14	0.93	1.34
Type 2 Diabetes	Norway	Females	HUNT	Age and Sex	< 20%	45	0.92	0.56	1.76	1.63	1.39	1.9
Type 2 Diabetes	Norway	Females	HUNT	Age and Sex	< 20%	50	1.32	0.86	2.42	2.33	1.98	2.68
Type 2 Diabetes	Norway	Females	HUNT	Age and Sex	< 20%	55	1.91	1.31	3.25	3.32	2.9	3.78
Type 2 Diabetes	Norway	Females	HUNT	Age and Sex	< 20%	60	2.79	2	4.36	4.7	4.11	5.3
Type 2 Diabetes	Norway	Females	HUNT	Age and Sex	< 20%	65	3.92	2.93	5.7	6.36	5.66	7.07
Type 2 Diabetes	Norway	Females	HUNT	Age and Sex	< 20%	70	5.27	4.12	7.18	8.22	7.37	9.09
Type 2 Diabetes	Norway	Females	HUNT	Age and Sex	< 20%	75	6.53	5.2	8.58	9.86	8.9	10.85
Type 2 Diabetes	Norway	Females	HUNT	Age and Sex	< 20%	80	7.33	5.92	9.47	10.86	9.89	11.91
Type 2 Diabetes	Norway	Females	HUNT	Age and Sex	20-40%	5	0	0	0	0	0	0
Type 2 Diabetes	Norway	Females	HUNT	Age and Sex	20-40%	10	0	0	0	0	0	0
Type 2 Diabetes	Norway	Females	HUNT	Age and Sex	20-40%	15	0	0	0	0	0	0
Type 2 Diabetes	Norway	Females	HUNT	Age and Sex	20-40%	20	0.19	0.06	0.44	0.23	0.13	0.35
Type 2 Diabetes	Norway	Females	HUNT	Age and Sex	20-40%	25	0.45	0.21	0.87	0.57	0.37	0.76
Type 2 Diabetes	Norway	Females	HUNT	Age and Sex	20-40%	30	0.72	0.4	1.23	0.9	0.65	1.14
Type 2 Diabetes	Norway	Females	HUNT	Age and Sex	20-40%	35	1.05	0.67	1.7	1.32	1.03	1.6
Type 2 Diabetes	Norway	Females	HUNT	Age and Sex	20-40%	40	1.5	1.01	2.44	1.89	1.56	2.23
Type 2 Diabetes	Norway	Females	HUNT	Age and Sex	20-40%	45	2.15	1.46	3.29	2.7	2.31	3.15
Type 2 Diabetes	Norway	Females	HUNT	Age and Sex	20-40%	50	3.06	2.14	4.5	3.85	3.27	4.41
Type 2 Diabetes	Norway	Females	HUNT	Age and Sex	20-40%	55	4.4	3.16	6.4	5.47	4.75	6.16
Type 2 Diabetes	Norway	Females	HUNT	Age and Sex	20-40%	60	6.31	4.77	8.46	7.67	6.72	8.62
Type 2 Diabetes	Norway	Females	HUNT	Age and Sex	20-40%	65	8.69	6.88	11.19	10.29	9.12	11.43
Type 2 Diabetes	Norway	Females	HUNT	Age and Sex	20-40%	70	11.42	9.3	14	13.16	11.79	14.51
Type 2 Diabetes	Norway	Females	HUNT	Age and Sex	20-40%	75	13.86	11.55	16.73	15.64	14.19	17.09
Type 2 Diabetes	Norway	Females	HUNT	Age and Sex	20-40%	80	15.37	13.12	18.33	17.14	15.64	18.66
Type 2 Diabetes	Norway	Females	HUNT	Age and Sex	40-60%	5	0	0	0	0	0	0
Type 2 Diabetes	Norway	Females	HUNT	Age and Sex	40-60%	10	0	0	0	0	0	0
Type 2 Diabetes	Norway	Females	HUNT	Age and Sex	40-60%	15	0	0	0	0	0	0
Type 2 Diabetes	Norway	Females	HUNT	Age and Sex	40-60%	20	0.26	0.12	0.39	0.33	0.18	0.48
Type 2 Diabetes	Norway	Females	HUNT	Age and Sex	40-60%	25	0.62	0.39	0.84	0.8	0.53	1.05
Type 2 Diabetes	Norway	Females	HUNT	Age and Sex	40-60%	30	0.99	0.65	1.26	1.28	0.95	1.61
Type 2 Diabetes	Norway	Females	HUNT	Age and Sex	40-60%	35	1.45	1.02	1.77	1.87	1.48	2.25
Type 2 Diabetes	Norway	Females	HUNT	Age and Sex	40-60%	40	2.08	1.55	2.5	2.68	2.23	3.12
Type 2 Diabetes	Norway	Females	HUNT	Age and Sex	40-60%	45	2.98	2.32	3.45	3.82	3.28	4.4
Type 2 Diabetes	Norway	Females	HUNT	Age and Sex	40-60%	50	4.23	3.3	4.86	5.42	4.67	6.2
Type 2 Diabetes	Norway	Females	HUNT	Age and Sex	40-60%	55	6.06	4.87	6.82	7.64	6.74	8.58
Type 2 Diabetes	Norway	Females	HUNT	Age and Sex	40-60%	60	8.67	7.2	9.7	10.6	9.39	11.83
Type 2 Diabetes	Norway	Females	HUNT	Age and Sex	40-60%	65	11.89	10.21	13.04	14.05	12.6	15.41
Type 2 Diabetes	Norway	Females	HUNT	Age and Sex	40-60%	70	15.55	13.44	16.96	17.74	15.97	19.42
Type 2 Diabetes	Norway	Females	HUNT	Age and Sex	40-60%	75	18.78	16.48	20.51	20.84	19.03	22.61
Type 2 Diabetes	Norway	Females	HUNT	Age and Sex	40-60%	80	20.78	18.36	22.47	22.69	20.85	24.47
Type 2 Diabetes	Norway	Females	HUNT	Age and Sex	60-80%	5	0	0	0	0	0	0
Type 2 Diabetes	Norway	Females	HUNT	Age and Sex	60-80%	10	0	0	0	0	0	0
Type 2 Diabetes	Norway	Females	HUNT	Age and Sex	60-80%	15	0	0	0	0	0	0
Type 2 Diabetes	Norway	Females	HUNT	Age and Sex	60-80%	20	0.51	0.2	0.92	0.48	0.26	0.72
Type 2 Diabetes	Norway	Females	HUNT	Age and Sex	60-80%	25	1.23	0.66	2.01	1.17	0.77	1.55
Type 2 Diabetes	Norway	Females	HUNT	Age and Sex	60-80%	30	1.95	1.2	2.89	1.86	1.36	2.35
Type 2 Diabetes	Norway	Females	HUNT	Age and Sex	60-80%	35	2.85	1.9	4.05	2.72	2.14	3.28
Type 2 Diabetes	Norway	Females	HUNT	Age and Sex	60-80%	40	4.07	2.86	5.5	3.89	3.21	4.58
Type 2 Diabetes	Norway	Females	HUNT	Age and Sex	60-80%	45	5.79	4.11	7.57	5.53	4.75	6.36
Type 2 Diabetes	Norway	Females	HUNT	Age and Sex	60-80%	50	8.16	6.2	10.44	7.81	6.73	8.85
Type 2 Diabetes	Norway	Females	HUNT	Age and Sex	60-80%	55	11.33	8.84	14.01	10.9	9.67	12.21
Type 2 Diabetes	Norway	Females	HUNT	Age and Sex	60-80%	60	15.36	12.43	18.5	14.89	13.28	16.64
Type 2 Diabetes	Norway	Females	HUNT	Age and Sex	60-80%	65	19.85	16.66	23.13	19.41	17.5	21.33
Type 2 Diabetes	Norway	Females	HUNT	Age and Sex	60-80%	70	24.4	21.02	27.69	24.1	21.83	26.29
Type 2 Diabetes	Norway	Females	HUNT	Age and Sex	60-80%	75	28.04	24.41	31.42	27.91	25.62	30.3
Type 2 Diabetes	Norway	Females	HUNT	Age and Sex	60-80%	80	30.15	26.46	33.7	30.14	27.85	32.53
Type 2 Diabetes	Norway	Females	HUNT	Age and Sex	80-90%	5	0	0	0	0	0	0
Type 2 Diabetes	Norway	Females	HUNT	Age and Sex	80-90%	10	0	0	0	0	0	0
Type 2 Diabetes	Norway	Females	HUNT	Age and Sex	80-90%	15	0	0	0	0	0	0
Type 2 Diabetes	Norway	Females	HUNT	Age and Sex	80-90%	20	0.76	0.32	1.52	0.67	0.36	0.98
Type 2 Diabetes	Norway	Females	HUNT	Age and Sex	80-90%	25	1.84	0.95	3.1	1.62	1.07	2.15
Type 2 Diabetes	Norway	Females	HUNT	Age and Sex	80-90%	30	2.92	1.8	4.57	2.57	1.91	3.26
Type 2 Diabetes	Norway	Females	HUNT	Age and Sex	80-90%	35	4.26	2.81	6.24	3.76	2.95	4.52
Type 2 Diabetes	Norway	Females	HUNT	Age and Sex	80-90%	40	6.07	4.1	8.53	5.36	4.46	6.27
Type 2 Diabetes	Norway	Females	HUNT	Age and Sex	80-90%	45	8.59	6.09	11.6	7.6	6.51	8.71
Type 2 Diabetes	Norway	Females	HUNT	Age and Sex	80-90%	50	12.05	8.7	16.57	10.66	9.26	12.18
Type 2 Diabetes	Norway	Females	HUNT	Age and Sex	80-90%	55	16.4	12.27	21.07	14.66	12.97	16.49
Type 2 Diabetes	Norway	Females	HUNT	Age and Sex	80-90%	60	21.61	17.14	26.78	19.62	17.45	21.79
Type 2 Diabetes	Norway	Females	HUNT	Age and Sex	80-90%	65	27.07	22.39	32.12	25.01	22.51	27.35
Type 2 Diabetes	Norway	Females	HUNT	Age and Sex	80-90%	70	32.29	27.59	37.37	30.37	27.69	33.18
Type 2 Diabetes	Norway	Females	HUNT	Age and Sex	80-90%	75	36.22	31.45	41.35	34.56	31.82	37.32
Type 2 Diabetes	Norway	Females	HUNT	Age and Sex	80-90%	80	38.41	33.64	43.41	36.96	34.24	39.67
Type 2 Diabetes	Norway	Females	HUNT	Age and Sex	90-95%	5	0	0	0	0	0	0
Type 2 Diabetes	Norway	Females	HUNT	Age and Sex	90-95%	10	0	0	0	0	0	0
Type 2 Diabetes	Norway	Females	HUNT	Age and Sex	90-95%	15	0	0	0	0	0	0
Type 2 Diabetes	Norway	Females	HUNT	Age and Sex	90-95%	20	1.07	0.41	2.15	0.89	0.49	1.33
Type 2 Diabetes	Norway	Females	HUNT	Age and Sex	90-95%	25	2.57	1.33	4.54	2.15	1.41	2.9
Type 2 Diabetes	Norway	Females	HUNT	Age and Sex	90-95%	30	4.07	2.42	6.58	3.41	2.5	4.3
Type 2 Diabetes	Norway	Females	HUNT	Age and Sex	90-95%	35	5.92	3.8	8.83	4.96	3.84	6.07
Type 2 Diabetes	Norway	Females	HUNT	Age and Sex	90-95%	40	8.39	5.65	12.02	7.05	5.82	8.36
Type 2 Diabetes	Norway	Females	HUNT	Age and Sex	90-95%	45	11.82	8.4	16.62	9.96	8.51	11.63
Type 2 Diabetes	Norway	Females	HUNT	Age and Sex	90-95%	50	16.45	12.04	22.5	13.9	11.98	15.9
Type 2 Diabetes	Norway	Females	HUNT	Age and Sex	90-95%	55	22.06	17.14	29.15	18.89	16.59	21.29
Type 2 Diabetes	Norway	Females	HUNT	Age and Sex	90-95%	60	28.49	22.83	35.73	24.91	22.2	27.82
Type 2 Diabetes	Norway	Females	HUNT	Age and Sex	90-95%	65	34.93	29.29	42.33	31.25	28.29	34.35
Type 2 Diabetes	Norway	Females	HUNT	Age and Sex	90-95%	70	40.8	35.06	48.23	37.34	34.21	40.45
Type 2 Diabetes	Norway	Females	HUNT	Age and Sex	90-95%	75	45.05	39.53	52.09	41.96	38.74	45.19
Type 2 Diabetes	Norway	Females	HUNT	Age and Sex	90-95%	80	47.35	41.82	54.12	44.55	41.41	47.73
Type 2 Diabetes	Norway	Females	HUNT	Age and Sex	> 95%	5	0	0	0	0	0	0
Type 2 Diabetes	Norway	Females	HUNT	Age and Sex	> 95%	10	0	0	0	0	0	0
Type 2 Diabetes	Norway	Females	HUNT	Age and Sex	> 95%	15	0	0	0	0	0	0
Type 2 Diabetes	Norway	Females	HUNT	Age and Sex	> 95%	20	1.58	0.59	2.99	1.3	0.69	1.93
Type 2 Diabetes	Norway	Females	HUNT	Age and Sex	> 95%	25	3.78	2.05	5.97	3.13	2.06	4.13
Type 2 Diabetes	Norway	Females	HUNT	Age and Sex	> 95%	30	5.96	3.63	8.8	4.94	3.63	6.28
Type 2 Diabetes	Norway	Females	HUNT	Age and Sex	> 95%	35	8.63	5.64	11.89	7.17	5.64	8.66
Type 2 Diabetes	Norway	Females	HUNT	Age and Sex	> 95%	40	12.16	8.43	16.35	10.14	8.47	11.86
Type 2 Diabetes	Norway	Females	HUNT	Age and Sex	> 95%	45	16.98	12.28	21.72	14.22	12.23	16.38
Type 2 Diabetes	Norway	Females	HUNT	Age and Sex	> 95%	50	23.34	17.27	30.16	19.59	17.05	22.31
Type 2 Diabetes	Norway	Females	HUNT	Age and Sex	> 95%	55	31.01	24.1	37.6	25.99	23.23	28.79
Type 2 Diabetes	Norway	Females	HUNT	Age and Sex	> 95%	60	39.67	32.55	46.51	33.22	30.03	36.51
Type 2 Diabetes	Norway	Females	HUNT	Age and Sex	> 95%	65	48.08	40.79	55.01	40.35	36.71	43.67
Type 2 Diabetes	Norway	Females	HUNT	Age and Sex	> 95%	70	55.5	48.45	62.2	46.76	43.25	50.25
Type 2 Diabetes	Norway	Females	HUNT	Age and Sex	> 95%	75	60.67	53.92	66.42	51.34	47.74	54.84
Type 2 Diabetes	Norway	Females	HUNT	Age and Sex	> 95%	80	63.39	56.89	68.99	53.83	50.42	57.16
Type 2 Diabetes	United Kingdom	Males	UK Meta Analysis	Age and Sex	< 20%	5	0	0	0	0	0	0
Type 2 Diabetes	United Kingdom	Males	UK Meta Analysis	Age and Sex	< 20%	10	0	0	0	0	0	0
Type 2 Diabetes	United Kingdom	Males	UK Meta Analysis	Age and Sex	< 20%	15	0	0	0	0	0	0
Type 2 Diabetes	United Kingdom	Males	UK Meta Analysis	Age and Sex	< 20%	20	0.3	0.11	0.68	0.32	0.19	0.46
Type 2 Diabetes	United Kingdom	Males	UK Meta Analysis	Age and Sex	< 20%	25	1.03	0.53	1.94	1.09	0.75	1.4
Type 2 Diabetes	United Kingdom	Males	UK Meta Analysis	Age and Sex	< 20%	30	1.92	1.18	3.2	2.02	1.57	2.47
Type 2 Diabetes	United Kingdom	Males	UK Meta Analysis	Age and Sex	< 20%	35	2.74	1.79	4.19	2.88	2.31	3.49
Type 2 Diabetes	United Kingdom	Males	UK Meta Analysis	Age and Sex	< 20%	40	3.56	2.48	5.24	3.74	3.13	4.36
Type 2 Diabetes	United Kingdom	Males	UK Meta Analysis	Age and Sex	< 20%	45	4.5	3.29	6.32	4.73	4.04	5.36
Type 2 Diabetes	United Kingdom	Males	UK Meta Analysis	Age and Sex	< 20%	50	5.69	4.24	7.86	5.98	5.19	6.75
Type 2 Diabetes	United Kingdom	Males	UK Meta Analysis	Age and Sex	< 20%	55	7.17	5.68	9.49	7.56	6.7	8.42
Type 2 Diabetes	United Kingdom	Males	UK Meta Analysis	Age and Sex	< 20%	60	8.97	7.24	11.56	9.53	8.53	10.44
Type 2 Diabetes	United Kingdom	Males	UK Meta Analysis	Age and Sex	< 20%	65	10.95	9.14	13.64	11.74	10.67	12.84
Type 2 Diabetes	United Kingdom	Males	UK Meta Analysis	Age and Sex	< 20%	70	12.95	11.07	15.86	14.02	12.83	15.25
Type 2 Diabetes	United Kingdom	Males	UK Meta Analysis	Age and Sex	< 20%	75	14.49	12.46	17.5	15.82	14.52	17.14
Type 2 Diabetes	United Kingdom	Males	UK Meta Analysis	Age and Sex	< 20%	80	15.16	13.15	18.19	16.6	15.28	17.91
Type 2 Diabetes	United Kingdom	Males	UK Meta Analysis	Age and Sex	20-40%	5	0	0	0	0	0	0
Type 2 Diabetes	United Kingdom	Males	UK Meta Analysis	Age and Sex	20-40%	10	0	0	0	0	0	0
Type 2 Diabetes	United Kingdom	Males	UK Meta Analysis	Age and Sex	20-40%	15	0	0	0	0	0	0
Type 2 Diabetes	United Kingdom	Males	UK Meta Analysis	Age and Sex	20-40%	20	0.57	0.24	1.07	0.54	0.32	0.76
Type 2 Diabetes	United Kingdom	Males	UK Meta Analysis	Age and Sex	20-40%	25	1.91	1.06	3.07	1.83	1.3	2.36
Type 2 Diabetes	United Kingdom	Males	UK Meta Analysis	Age and Sex	20-40%	30	3.55	2.3	5.36	3.4	2.63	4.11
Type 2 Diabetes	United Kingdom	Males	UK Meta Analysis	Age and Sex	20-40%	35	5.05	3.58	7.04	4.83	3.93	5.74
Type 2 Diabetes	United Kingdom	Males	UK Meta Analysis	Age and Sex	20-40%	40	6.53	4.82	8.9	6.25	5.25	7.25
Type 2 Diabetes	United Kingdom	Males	UK Meta Analysis	Age and Sex	20-40%	45	8.23	6.18	10.81	7.88	6.77	8.92
Type 2 Diabetes	United Kingdom	Males	UK Meta Analysis	Age and Sex	20-40%	50	10.34	8.15	13.5	9.9	8.72	11.1
Type 2 Diabetes	United Kingdom	Males	UK Meta Analysis	Age and Sex	20-40%	55	12.9	10.42	16.27	12.42	11.12	13.74
Type 2 Diabetes	United Kingdom	Males	UK Meta Analysis	Age and Sex	20-40%	60	15.91	13.12	19.52	15.44	13.95	16.84
Type 2 Diabetes	United Kingdom	Males	UK Meta Analysis	Age and Sex	20-40%	65	19.1	16.01	22.98	18.73	17.12	20.23
Type 2 Diabetes	United Kingdom	Males	UK Meta Analysis	Age and Sex	20-40%	70	22.21	18.97	25.96	22.01	20.29	23.73
Type 2 Diabetes	United Kingdom	Males	UK Meta Analysis	Age and Sex	20-40%	75	24.52	21.2	28.42	24.5	22.66	26.36
Type 2 Diabetes	United Kingdom	Males	UK Meta Analysis	Age and Sex	20-40%	80	25.51	22.16	29.52	25.57	23.78	27.49
Type 2 Diabetes	United Kingdom	Males	UK Meta Analysis	Age and Sex	40-60%	5	0	0	0	0	0	0
Type 2 Diabetes	United Kingdom	Males	UK Meta Analysis	Age and Sex	40-60%	10	0	0	0	0	0	0
Type 2 Diabetes	United Kingdom	Males	UK Meta Analysis	Age and Sex	40-60%	15	0	0	0	0	0	0
Type 2 Diabetes	United Kingdom	Males	UK Meta Analysis	Age and Sex	40-60%	20	0.79	0.44	1.16	0.8	0.48	1.1
Type 2 Diabetes	United Kingdom	Males	UK Meta Analysis	Age and Sex	40-60%	25	2.65	1.76	3.49	2.69	1.92	3.42
Type 2 Diabetes	United Kingdom	Males	UK Meta Analysis	Age and Sex	40-60%	30	4.91	3.7	6.05	4.98	3.93	5.98
Type 2 Diabetes	United Kingdom	Males	UK Meta Analysis	Age and Sex	40-60%	35	6.95	5.44	8.31	7.05	5.75	8.26
Type 2 Diabetes	United Kingdom	Males	UK Meta Analysis	Age and Sex	40-60%	40	8.97	7.16	10.39	9.09	7.76	10.44
Type 2 Diabetes	United Kingdom	Males	UK Meta Analysis	Age and Sex	40-60%	45	11.26	9.41	12.77	11.41	9.93	12.85
Type 2 Diabetes	United Kingdom	Males	UK Meta Analysis	Age and Sex	40-60%	50	14.09	11.9	15.8	14.28	12.64	15.83
Type 2 Diabetes	United Kingdom	Males	UK Meta Analysis	Age and Sex	40-60%	55	17.42	15.08	19.34	17.71	15.89	19.42
Type 2 Diabetes	United Kingdom	Males	UK Meta Analysis	Age and Sex	40-60%	60	21.19	18.6	23.23	21.66	19.71	23.43
Type 2 Diabetes	United Kingdom	Males	UK Meta Analysis	Age and Sex	40-60%	65	25.04	22.49	27.16	25.78	23.7	27.73
Type 2 Diabetes	United Kingdom	Males	UK Meta Analysis	Age and Sex	40-60%	70	28.67	25.85	30.85	29.72	27.49	31.91
Type 2 Diabetes	United Kingdom	Males	UK Meta Analysis	Age and Sex	40-60%	75	31.27	28.32	33.43	32.59	30.29	34.84
Type 2 Diabetes	United Kingdom	Males	UK Meta Analysis	Age and Sex	40-60%	80	32.36	29.41	34.47	33.79	31.54	35.93
Type 2 Diabetes	United Kingdom	Males	UK Meta Analysis	Age and Sex	60-80%	5	0	0	0	0	0	0
Type 2 Diabetes	United Kingdom	Males	UK Meta Analysis	Age and Sex	60-80%	10	0	0	0	0	0	0
Type 2 Diabetes	United Kingdom	Males	UK Meta Analysis	Age and Sex	60-80%	15	0	0	0	0	0	0
Type 2 Diabetes	United Kingdom	Males	UK Meta Analysis	Age and Sex	60-80%	20	1.06	0.52	1.72	1.11	0.67	1.56
Type 2 Diabetes	United Kingdom	Males	UK Meta Analysis	Age and Sex	60-80%	25	3.56	2.17	5.36	3.73	2.69	4.78
Type 2 Diabetes	United Kingdom	Males	UK Meta Analysis	Age and Sex	60-80%	30	6.56	4.51	8.95	6.87	5.46	8.28
Type 2 Diabetes	United Kingdom	Males	UK Meta Analysis	Age and Sex	60-80%	35	9.25	6.72	12.21	9.68	7.88	11.39
Type 2 Diabetes	United Kingdom	Males	UK Meta Analysis	Age and Sex	60-80%	40	11.89	9.11	15.02	12.44	10.63	14.19
Type 2 Diabetes	United Kingdom	Males	UK Meta Analysis	Age and Sex	60-80%	45	14.87	11.62	18.4	15.53	13.52	17.49
Type 2 Diabetes	United Kingdom	Males	UK Meta Analysis	Age and Sex	60-80%	50	18.5	15.11	22.42	19.31	17.05	21.46
Type 2 Diabetes	United Kingdom	Males	UK Meta Analysis	Age and Sex	60-80%	55	22.72	19.07	26.75	23.66	21.33	25.9
Type 2 Diabetes	United Kingdom	Males	UK Meta Analysis	Age and Sex	60-80%	60	27.43	23.46	31.46	28.45	26.01	30.71
Type 2 Diabetes	United Kingdom	Males	UK Meta Analysis	Age and Sex	60-80%	65	32.16	28.3	36.36	33.22	30.64	35.75
Type 2 Diabetes	United Kingdom	Males	UK Meta Analysis	Age and Sex	60-80%	70	36.52	32.51	40.57	37.57	34.94	40.06
Type 2 Diabetes	United Kingdom	Males	UK Meta Analysis	Age and Sex	60-80%	75	39.59	35.47	43.54	40.6	38.01	43.31
Type 2 Diabetes	United Kingdom	Males	UK Meta Analysis	Age and Sex	60-80%	80	40.86	36.72	44.8	41.85	39.3	44.41
Type 2 Diabetes	United Kingdom	Males	UK Meta Analysis	Age and Sex	80-90%	5	0	0	0	0	0	0
Type 2 Diabetes	United Kingdom	Males	UK Meta Analysis	Age and Sex	80-90%	10	0	0	0	0	0	0
Type 2 Diabetes	United Kingdom	Males	UK Meta Analysis	Age and Sex	80-90%	15	0	0	0	0	0	0
Type 2 Diabetes	United Kingdom	Males	UK Meta Analysis	Age and Sex	80-90%	20	1.39	0.61	2.46	1.54	0.9	2.15
Type 2 Diabetes	United Kingdom	Males	UK Meta Analysis	Age and Sex	80-90%	25	4.65	2.72	7.2	5.15	3.67	6.53
Type 2 Diabetes	United Kingdom	Males	UK Meta Analysis	Age and Sex	80-90%	30	8.52	5.46	11.76	9.43	7.42	11.46
Type 2 Diabetes	United Kingdom	Males	UK Meta Analysis	Age and Sex	80-90%	35	11.97	8.57	16.14	13.22	10.88	15.58
Type 2 Diabetes	United Kingdom	Males	UK Meta Analysis	Age and Sex	80-90%	40	15.32	11.56	19.54	16.88	14.32	19.31
Type 2 Diabetes	United Kingdom	Males	UK Meta Analysis	Age and Sex	80-90%	45	19.05	14.66	23.54	20.94	18.13	23.51
Type 2 Diabetes	United Kingdom	Males	UK Meta Analysis	Age and Sex	80-90%	50	23.55	18.68	28.4	25.8	22.94	28.46
Type 2 Diabetes	United Kingdom	Males	UK Meta Analysis	Age and Sex	80-90%	55	28.84	23.72	34.09	31.2	28.22	34.02
Type 2 Diabetes	United Kingdom	Males	UK Meta Analysis	Age and Sex	80-90%	60	34.8	29.76	40.05	36.87	33.72	39.65
Type 2 Diabetes	United Kingdom	Males	UK Meta Analysis	Age and Sex	80-90%	65	40.81	35.48	45.77	42.24	39.15	44.99
Type 2 Diabetes	United Kingdom	Males	UK Meta Analysis	Age and Sex	80-90%	70	46.34	40.83	51.4	46.92	43.88	49.71
Type 2 Diabetes	United Kingdom	Males	UK Meta Analysis	Age and Sex	80-90%	75	50.21	44.67	55.17	50.04	47.04	52.79
Type 2 Diabetes	United Kingdom	Males	UK Meta Analysis	Age and Sex	80-90%	80	51.8	46.56	56.65	51.3	48.37	53.96
Type 2 Diabetes	United Kingdom	Males	UK Meta Analysis	Age and Sex	90-95%	5	0	0	0	0	0	0
Type 2 Diabetes	United Kingdom	Males	UK Meta Analysis	Age and Sex	90-95%	10	0	0	0	0	0	0
Type 2 Diabetes	United Kingdom	Males	UK Meta Analysis	Age and Sex	90-95%	15	0	0	0	0	0	0
Type 2 Diabetes	United Kingdom	Males	UK Meta Analysis	Age and Sex	90-95%	20	2.21	0.97	4.15	2.01	1.18	2.84
Type 2 Diabetes	United Kingdom	Males	UK Meta Analysis	Age and Sex	90-95%	25	7.32	4.03	12.06	6.69	4.73	8.42
Type 2 Diabetes	United Kingdom	Males	UK Meta Analysis	Age and Sex	90-95%	30	13.26	8.6	19.32	12.14	9.58	14.54
Type 2 Diabetes	United Kingdom	Males	UK Meta Analysis	Age and Sex	90-95%	35	18.43	12.77	25.31	16.92	13.91	19.72
Type 2 Diabetes	United Kingdom	Males	UK Meta Analysis	Age and Sex	90-95%	40	23.32	17	30.75	21.47	18.45	24.4
Type 2 Diabetes	United Kingdom	Males	UK Meta Analysis	Age and Sex	90-95%	45	28.65	22.13	36.56	26.44	23.19	29.69
Type 2 Diabetes	United Kingdom	Males	UK Meta Analysis	Age and Sex	90-95%	50	34.86	27.99	43.45	32.3	28.88	35.6
Type 2 Diabetes	United Kingdom	Males	UK Meta Analysis	Age and Sex	90-95%	55	41.33	34.05	49.76	38.49	34.99	41.81
Type 2 Diabetes	United Kingdom	Males	UK Meta Analysis	Age and Sex	90-95%	60	47.64	40.77	55.84	44.65	41.29	48.01
Type 2 Diabetes	United Kingdom	Males	UK Meta Analysis	Age and Sex	90-95%	65	53.22	46.71	60.92	50.19	46.71	53.51
Type 2 Diabetes	United Kingdom	Males	UK Meta Analysis	Age and Sex	90-95%	70	57.76	51.46	64.83	54.78	51.55	57.9
Type 2 Diabetes	United Kingdom	Males	UK Meta Analysis	Age and Sex	90-95%	75	60.61	54.6	67.16	57.7	54.36	60.79
Type 2 Diabetes	United Kingdom	Males	UK Meta Analysis	Age and Sex	90-95%	80	61.73	55.82	68.08	58.86	55.72	61.93
Type 2 Diabetes	United Kingdom	Males	UK Meta Analysis	Age and Sex	> 95%	5	0	0	0	0	0	0
Type 2 Diabetes	United Kingdom	Males	UK Meta Analysis	Age and Sex	> 95%	10	0	0	0	0	0	0
Type 2 Diabetes	United Kingdom	Males	UK Meta Analysis	Age and Sex	> 95%	15	0	0	0	0	0	0
Type 2 Diabetes	United Kingdom	Males	UK Meta Analysis	Age and Sex	> 95%	20	3.09	1.42	5.34	2.77	1.64	3.91
Type 2 Diabetes	United Kingdom	Males	UK Meta Analysis	Age and Sex	> 95%	25	10.14	5.93	15.49	9.13	6.58	11.55
Type 2 Diabetes	United Kingdom	Males	UK Meta Analysis	Age and Sex	> 95%	30	18.12	12.41	25.55	16.4	12.98	19.6
Type 2 Diabetes	United Kingdom	Males	UK Meta Analysis	Age and Sex	> 95%	35	24.89	17.81	32.76	22.62	18.61	26.35
Type 2 Diabetes	United Kingdom	Males	UK Meta Analysis	Age and Sex	> 95%	40	31.14	23.52	38.96	28.41	24.42	32.26
Type 2 Diabetes	United Kingdom	Males	UK Meta Analysis	Age and Sex	> 95%	45	37.75	30.4	45.96	34.61	30.63	38.56
Type 2 Diabetes	United Kingdom	Males	UK Meta Analysis	Age and Sex	> 95%	50	45.22	37.17	53.5	41.69	37.66	45.55
Type 2 Diabetes	United Kingdom	Males	UK Meta Analysis	Age and Sex	> 95%	55	52.54	45.04	60.61	48.76	44.66	52.59
Type 2 Diabetes	United Kingdom	Males	UK Meta Analysis	Age and Sex	> 95%	60	59.25	52.47	66.3	55.37	51.48	58.71
Type 2 Diabetes	United Kingdom	Males	UK Meta Analysis	Age and Sex	> 95%	65	64.79	58.71	71.16	60.96	57.17	64.21
Type 2 Diabetes	United Kingdom	Males	UK Meta Analysis	Age and Sex	> 95%	70	69.05	63.39	74.93	65.33	61.87	68.44
Type 2 Diabetes	United Kingdom	Males	UK Meta Analysis	Age and Sex	> 95%	75	71.58	65.94	77.17	67.97	64.73	70.91
Type 2 Diabetes	United Kingdom	Males	UK Meta Analysis	Age and Sex	> 95%	80	72.55	66.98	77.93	68.99	65.87	71.83
Type 2 Diabetes	United Kingdom	Females	UK Meta Analysis	Age and Sex	< 20%	5	0	0	0	0	0	0
Type 2 Diabetes	United Kingdom	Females	UK Meta Analysis	Age and Sex	< 20%	10	0	0	0	0	0	0
Type 2 Diabetes	United Kingdom	Females	UK Meta Analysis	Age and Sex	< 20%	15	0	0	0	0	0	0
Type 2 Diabetes	United Kingdom	Females	UK Meta Analysis	Age and Sex	< 20%	20	0.21	0.07	0.49	0.27	0.16	0.38
Type 2 Diabetes	United Kingdom	Females	UK Meta Analysis	Age and Sex	< 20%	25	0.55	0.28	1.09	0.72	0.51	0.92
Type 2 Diabetes	United Kingdom	Females	UK Meta Analysis	Age and Sex	< 20%	30	0.9	0.5	1.6	1.16	0.89	1.45
Type 2 Diabetes	United Kingdom	Females	UK Meta Analysis	Age and Sex	< 20%	35	1.3	0.78	2.1	1.67	1.33	2.01
Type 2 Diabetes	United Kingdom	Females	UK Meta Analysis	Age and Sex	< 20%	40	1.8	1.2	2.92	2.32	1.89	2.74
Type 2 Diabetes	United Kingdom	Females	UK Meta Analysis	Age and Sex	< 20%	45	2.46	1.71	3.75	3.16	2.69	3.65
Type 2 Diabetes	United Kingdom	Females	UK Meta Analysis	Age and Sex	< 20%	50	3.34	2.43	5.04	4.24	3.7	4.81
Type 2 Diabetes	United Kingdom	Females	UK Meta Analysis	Age and Sex	< 20%	55	4.44	3.29	6.38	5.5	4.89	6.12
Type 2 Diabetes	United Kingdom	Females	UK Meta Analysis	Age and Sex	< 20%	60	5.7	4.34	7.74	6.87	6.07	7.63
Type 2 Diabetes	United Kingdom	Females	UK Meta Analysis	Age and Sex	< 20%	65	7.43	5.91	9.64	8.65	7.79	9.54
Type 2 Diabetes	United Kingdom	Females	UK Meta Analysis	Age and Sex	< 20%	70	9.98	8.22	12.69	11.15	10.15	12.26
Type 2 Diabetes	United Kingdom	Females	UK Meta Analysis	Age and Sex	< 20%	75	12.35	10.15	15.43	13.37	12.22	14.53
Type 2 Diabetes	United Kingdom	Females	UK Meta Analysis	Age and Sex	< 20%	80	13.54	11.23	16.76	14.46	13.22	15.69
Type 2 Diabetes	United Kingdom	Females	UK Meta Analysis	Age and Sex	20-40%	5	0	0	0	0	0	0
Type 2 Diabetes	United Kingdom	Females	UK Meta Analysis	Age and Sex	20-40%	10	0	0	0	0	0	0
Type 2 Diabetes	United Kingdom	Females	UK Meta Analysis	Age and Sex	20-40%	15	0	0	0	0	0	0
Type 2 Diabetes	United Kingdom	Females	UK Meta Analysis	Age and Sex	20-40%	20	0.44	0.18	0.86	0.45	0.27	0.63
Type 2 Diabetes	United Kingdom	Females	UK Meta Analysis	Age and Sex	20-40%	25	1.16	0.64	1.98	1.19	0.87	1.51
Type 2 Diabetes	United Kingdom	Females	UK Meta Analysis	Age and Sex	20-40%	30	1.88	1.19	2.93	1.93	1.5	2.38
Type 2 Diabetes	United Kingdom	Females	UK Meta Analysis	Age and Sex	20-40%	35	2.7	1.84	3.91	2.77	2.22	3.34
Type 2 Diabetes	United Kingdom	Females	UK Meta Analysis	Age and Sex	20-40%	40	3.74	2.62	5.29	3.85	3.19	4.53
Type 2 Diabetes	United Kingdom	Females	UK Meta Analysis	Age and Sex	20-40%	45	5.08	3.66	6.9	5.22	4.48	5.94
Type 2 Diabetes	United Kingdom	Females	UK Meta Analysis	Age and Sex	20-40%	50	6.76	5.12	9.07	6.97	6.13	7.88
Type 2 Diabetes	United Kingdom	Females	UK Meta Analysis	Age and Sex	20-40%	55	8.63	6.75	11.25	8.99	8.01	10
Type 2 Diabetes	United Kingdom	Females	UK Meta Analysis	Age and Sex	20-40%	60	10.53	8.54	13.36	11.14	9.98	12.35
Type 2 Diabetes	United Kingdom	Females	UK Meta Analysis	Age and Sex	20-40%	65	12.88	10.61	15.67	13.91	12.68	15.36
Type 2 Diabetes	United Kingdom	Females	UK Meta Analysis	Age and Sex	20-40%	70	15.97	13.41	19.07	17.69	16.18	19.39
Type 2 Diabetes	United Kingdom	Females	UK Meta Analysis	Age and Sex	20-40%	75	18.55	15.81	22.02	20.97	19.23	22.75
Type 2 Diabetes	United Kingdom	Females	UK Meta Analysis	Age and Sex	20-40%	80	19.77	16.9	23.15	22.55	20.76	24.33
Type 2 Diabetes	United Kingdom	Females	UK Meta Analysis	Age and Sex	40-60%	5	0	0	0	0	0	0
Type 2 Diabetes	United Kingdom	Females	UK Meta Analysis	Age and Sex	40-60%	10	0	0	0	0	0	0
Type 2 Diabetes	United Kingdom	Females	UK Meta Analysis	Age and Sex	40-60%	15	0	0	0	0	0	0
Type 2 Diabetes	United Kingdom	Females	UK Meta Analysis	Age and Sex	40-60%	20	0.55	0.3	0.8	0.64	0.39	0.88
Type 2 Diabetes	United Kingdom	Females	UK Meta Analysis	Age and Sex	40-60%	25	1.45	0.93	1.9	1.69	1.23	2.13
Type 2 Diabetes	United Kingdom	Females	UK Meta Analysis	Age and Sex	40-60%	30	2.35	1.68	2.94	2.74	2.14	3.34
Type 2 Diabetes	United Kingdom	Females	UK Meta Analysis	Age and Sex	40-60%	35	3.37	2.56	4.01	3.92	3.16	4.65
Type 2 Diabetes	United Kingdom	Females	UK Meta Analysis	Age and Sex	40-60%	40	4.66	3.69	5.5	5.42	4.5	6.29
Type 2 Diabetes	United Kingdom	Females	UK Meta Analysis	Age and Sex	40-60%	45	6.32	5.16	7.17	7.34	6.32	8.32
Type 2 Diabetes	United Kingdom	Females	UK Meta Analysis	Age and Sex	40-60%	50	8.46	7	9.56	9.75	8.65	10.91
Type 2 Diabetes	United Kingdom	Females	UK Meta Analysis	Age and Sex	40-60%	55	10.95	9.32	12.09	12.48	11.14	13.79
Type 2 Diabetes	United Kingdom	Females	UK Meta Analysis	Age and Sex	40-60%	60	13.58	11.7	14.85	15.32	13.76	16.79
Type 2 Diabetes	United Kingdom	Females	UK Meta Analysis	Age and Sex	40-60%	65	16.96	14.87	18.48	18.9	17.23	20.62
Type 2 Diabetes	United Kingdom	Females	UK Meta Analysis	Age and Sex	40-60%	70	21.54	19.14	23.32	23.66	21.78	25.65
Type 2 Diabetes	United Kingdom	Females	UK Meta Analysis	Age and Sex	40-60%	75	25.48	22.84	27.35	27.68	25.65	29.7
Type 2 Diabetes	United Kingdom	Females	UK Meta Analysis	Age and Sex	40-60%	80	27.35	24.65	29.16	29.58	27.5	31.55
Type 2 Diabetes	United Kingdom	Females	UK Meta Analysis	Age and Sex	60-80%	5	0	0	0	0	0	0
Type 2 Diabetes	United Kingdom	Females	UK Meta Analysis	Age and Sex	60-80%	10	0	0	0	0	0	0
Type 2 Diabetes	United Kingdom	Females	UK Meta Analysis	Age and Sex	60-80%	15	0	0	0	0	0	0
Type 2 Diabetes	United Kingdom	Females	UK Meta Analysis	Age and Sex	60-80%	20	0.93	0.44	1.61	0.93	0.56	1.29
Type 2 Diabetes	United Kingdom	Females	UK Meta Analysis	Age and Sex	60-80%	25	2.46	1.47	3.72	2.46	1.81	3.13
Type 2 Diabetes	United Kingdom	Females	UK Meta Analysis	Age and Sex	60-80%	30	3.97	2.61	5.72	3.98	3.09	4.82
Type 2 Diabetes	United Kingdom	Females	UK Meta Analysis	Age and Sex	60-80%	35	5.67	3.97	7.6	5.67	4.56	6.79
Type 2 Diabetes	United Kingdom	Females	UK Meta Analysis	Age and Sex	60-80%	40	7.82	5.73	10.09	7.82	6.49	9.1
Type 2 Diabetes	United Kingdom	Females	UK Meta Analysis	Age and Sex	60-80%	45	10.53	8.11	13.14	10.54	9.01	11.96
Type 2 Diabetes	United Kingdom	Females	UK Meta Analysis	Age and Sex	60-80%	50	13.93	11.07	16.94	13.91	12.28	15.61
Type 2 Diabetes	United Kingdom	Females	UK Meta Analysis	Age and Sex	60-80%	55	17.7	14.19	20.95	17.61	15.74	19.43
Type 2 Diabetes	United Kingdom	Females	UK Meta Analysis	Age and Sex	60-80%	60	21.53	17.75	24.98	21.36	19.09	23.47
Type 2 Diabetes	United Kingdom	Females	UK Meta Analysis	Age and Sex	60-80%	65	26.21	22.23	29.65	25.93	23.58	28.21
Type 2 Diabetes	United Kingdom	Females	UK Meta Analysis	Age and Sex	60-80%	70	32.21	27.76	35.75	31.79	29.31	34.35
Type 2 Diabetes	United Kingdom	Females	UK Meta Analysis	Age and Sex	60-80%	75	37.08	32.46	41.01	36.54	34.06	39.14
Type 2 Diabetes	United Kingdom	Females	UK Meta Analysis	Age and Sex	60-80%	80	39.32	34.6	43.2	38.74	36.3	41.19
Type 2 Diabetes	United Kingdom	Females	UK Meta Analysis	Age and Sex	80-90%	5	0	0	0	0	0	0
Type 2 Diabetes	United Kingdom	Females	UK Meta Analysis	Age and Sex	80-90%	10	0	0	0	0	0	0
Type 2 Diabetes	United Kingdom	Females	UK Meta Analysis	Age and Sex	80-90%	15	0	0	0	0	0	0
Type 2 Diabetes	United Kingdom	Females	UK Meta Analysis	Age and Sex	80-90%	20	1.18	0.5	2.16	1.29	0.78	1.79
Type 2 Diabetes	United Kingdom	Females	UK Meta Analysis	Age and Sex	80-90%	25	3.12	1.79	4.8	3.4	2.48	4.32
Type 2 Diabetes	United Kingdom	Females	UK Meta Analysis	Age and Sex	80-90%	30	5.02	3.29	7.43	5.48	4.25	6.74
Type 2 Diabetes	United Kingdom	Females	UK Meta Analysis	Age and Sex	80-90%	35	7.15	5	9.92	7.79	6.37	9.28
Type 2 Diabetes	United Kingdom	Females	UK Meta Analysis	Age and Sex	80-90%	40	9.83	7.06	12.92	10.7	8.93	12.45
Type 2 Diabetes	United Kingdom	Females	UK Meta Analysis	Age and Sex	80-90%	45	13.19	9.79	17.05	14.33	12.35	16.33
Type 2 Diabetes	United Kingdom	Females	UK Meta Analysis	Age and Sex	80-90%	50	17.37	13.36	22.15	18.74	16.6	20.82
Type 2 Diabetes	United Kingdom	Females	UK Meta Analysis	Age and Sex	80-90%	55	21.95	17.67	26.75	23.41	21.08	25.73
Type 2 Diabetes	United Kingdom	Females	UK Meta Analysis	Age and Sex	80-90%	60	26.53	21.89	31.42	27.92	25.22	30.35
Type 2 Diabetes	United Kingdom	Females	UK Meta Analysis	Age and Sex	80-90%	65	32.06	27.31	36.93	33.2	30.52	35.91
Type 2 Diabetes	United Kingdom	Females	UK Meta Analysis	Age and Sex	80-90%	70	39.01	33.74	43.97	39.67	36.94	42.67
Type 2 Diabetes	United Kingdom	Females	UK Meta Analysis	Age and Sex	80-90%	75	44.51	39.16	49.42	44.68	41.77	47.47
Type 2 Diabetes	United Kingdom	Females	UK Meta Analysis	Age and Sex	80-90%	80	47	41.65	52	46.94	44	49.59
Type 2 Diabetes	United Kingdom	Females	UK Meta Analysis	Age and Sex	90-95%	5	0	0	0	0	0	0
Type 2 Diabetes	United Kingdom	Females	UK Meta Analysis	Age and Sex	90-95%	10	0	0	0	0	0	0
Type 2 Diabetes	United Kingdom	Females	UK Meta Analysis	Age and Sex	90-95%	15	0	0	0	0	0	0
Type 2 Diabetes	United Kingdom	Females	UK Meta Analysis	Age and Sex	90-95%	20	2.23	0.98	4.28	1.71	1.02	2.41
Type 2 Diabetes	United Kingdom	Females	UK Meta Analysis	Age and Sex	90-95%	25	5.83	3.29	9.75	4.49	3.25	5.79
Type 2 Diabetes	United Kingdom	Females	UK Meta Analysis	Age and Sex	90-95%	30	9.32	6	13.83	7.21	5.6	8.89
Type 2 Diabetes	United Kingdom	Females	UK Meta Analysis	Age and Sex	90-95%	35	13.14	9.15	18.11	10.21	8.32	12.31
Type 2 Diabetes	United Kingdom	Females	UK Meta Analysis	Age and Sex	90-95%	40	17.83	13	24.54	13.95	11.57	16.29
Type 2 Diabetes	United Kingdom	Females	UK Meta Analysis	Age and Sex	90-95%	45	23.54	17.64	31.31	18.56	16.04	21.09
Type 2 Diabetes	United Kingdom	Females	UK Meta Analysis	Age and Sex	90-95%	50	29.87	23.68	38.13	24.07	21.48	26.9
Type 2 Diabetes	United Kingdom	Females	UK Meta Analysis	Age and Sex	90-95%	55	35.81	29.06	43.55	29.71	26.89	32.65
Type 2 Diabetes	United Kingdom	Females	UK Meta Analysis	Age and Sex	90-95%	60	40.94	34.54	48.43	35	31.72	38.2
Type 2 Diabetes	United Kingdom	Females	UK Meta Analysis	Age and Sex	90-95%	65	46.32	39.69	53.78	40.98	37.68	44.21
Type 2 Diabetes	United Kingdom	Females	UK Meta Analysis	Age and Sex	90-95%	70	52.21	46.13	59.44	48.03	44.72	51.4
Type 2 Diabetes	United Kingdom	Females	UK Meta Analysis	Age and Sex	90-95%	75	56.34	50.12	63.51	53.28	50.15	56.52
Type 2 Diabetes	United Kingdom	Females	UK Meta Analysis	Age and Sex	90-95%	80	58.11	52	65.17	55.58	52.47	58.74
Type 2 Diabetes	United Kingdom	Females	UK Meta Analysis	Age and Sex	> 95%	5	0	0	0	0	0	0
Type 2 Diabetes	United Kingdom	Females	UK Meta Analysis	Age and Sex	> 95%	10	0	0	0	0	0	0
Type 2 Diabetes	United Kingdom	Females	UK Meta Analysis	Age and Sex	> 95%	15	0	0	0	0	0	0
Type 2 Diabetes	United Kingdom	Females	UK Meta Analysis	Age and Sex	> 95%	20	2.84	1.29	5.16	2.49	1.48	3.45
Type 2 Diabetes	United Kingdom	Females	UK Meta Analysis	Age and Sex	> 95%	25	7.38	4.36	11.23	6.5	4.86	8.24
Type 2 Diabetes	United Kingdom	Females	UK Meta Analysis	Age and Sex	> 95%	30	11.73	7.95	16.69	10.36	8.16	12.59
Type 2 Diabetes	United Kingdom	Females	UK Meta Analysis	Age and Sex	> 95%	35	16.44	11.67	22.62	14.57	11.83	17.3
Type 2 Diabetes	United Kingdom	Females	UK Meta Analysis	Age and Sex	> 95%	40	22.16	16.74	28.81	19.72	16.52	22.68
Type 2 Diabetes	United Kingdom	Females	UK Meta Analysis	Age and Sex	> 95%	45	28.99	22.25	36.17	25.93	22.57	29.1
Type 2 Diabetes	United Kingdom	Females	UK Meta Analysis	Age and Sex	> 95%	50	36.67	29.82	43.62	33.06	29.59	36.52
Type 2 Diabetes	United Kingdom	Females	UK Meta Analysis	Age and Sex	> 95%	55	44.05	37.34	50.79	39.85	36.39	43.37
Type 2 Diabetes	United Kingdom	Females	UK Meta Analysis	Age and Sex	> 95%	60	50.55	43.74	57.53	45.8	42.26	49.38
Type 2 Diabetes	United Kingdom	Females	UK Meta Analysis	Age and Sex	> 95%	65	57.4	50.8	63.88	52.09	48.63	55.59
Type 2 Diabetes	United Kingdom	Females	UK Meta Analysis	Age and Sex	> 95%	70	64.82	58.32	70.68	58.98	55.53	62.27
Type 2 Diabetes	United Kingdom	Females	UK Meta Analysis	Age and Sex	> 95%	75	69.87	63.99	75.58	63.77	60.49	66.78
Type 2 Diabetes	United Kingdom	Females	UK Meta Analysis	Age and Sex	> 95%	80	71.95	66.49	77.25	65.8	62.69	68.64
Type 2 Diabetes	Finland	Males	FinnGen	Age and Sex	< 20%	5	0	0	0	0	0	0
Type 2 Diabetes	Finland	Males	FinnGen	Age and Sex	< 20%	10	0	0	0	0	0	0
Type 2 Diabetes	Finland	Males	FinnGen	Age and Sex	< 20%	15	0	0	0	0	0	0
Type 2 Diabetes	Finland	Males	FinnGen	Age and Sex	< 20%	20	0.17	0.08	0.26	0.17	0.08	0.26
Type 2 Diabetes	Finland	Males	FinnGen	Age and Sex	< 20%	25	0.54	0.38	0.72	0.53	0.37	0.72
Type 2 Diabetes	Finland	Males	FinnGen	Age and Sex	< 20%	30	0.98	0.75	1.24	0.97	0.71	1.21
Type 2 Diabetes	Finland	Males	FinnGen	Age and Sex	< 20%	35	1.43	1.14	1.74	1.42	1.11	1.75
Type 2 Diabetes	Finland	Males	FinnGen	Age and Sex	< 20%	40	1.92	1.57	2.31	1.91	1.53	2.29
Type 2 Diabetes	Finland	Males	FinnGen	Age and Sex	< 20%	45	2.62	2.22	3.04	2.6	2.16	3.05
Type 2 Diabetes	Finland	Males	FinnGen	Age and Sex	< 20%	50	3.66	3.09	4.27	3.64	3.07	4.2
Type 2 Diabetes	Finland	Males	FinnGen	Age and Sex	< 20%	55	5.07	4.42	5.76	5.03	4.34	5.69
Type 2 Diabetes	Finland	Males	FinnGen	Age and Sex	< 20%	60	6.82	5.94	7.67	6.75	5.9	7.55
Type 2 Diabetes	Finland	Males	FinnGen	Age and Sex	< 20%	65	8.75	7.76	9.66	8.63	7.73	9.56
Type 2 Diabetes	Finland	Males	FinnGen	Age and Sex	< 20%	70	10.69	9.6	11.73	10.51	9.48	11.59
Type 2 Diabetes	Finland	Males	FinnGen	Age and Sex	< 20%	75	12.22	10.98	13.39	11.98	10.83	13.14
Type 2 Diabetes	Finland	Males	FinnGen	Age and Sex	< 20%	80	12.94	11.64	14.1	12.68	11.52	13.82
Type 2 Diabetes	Finland	Males	FinnGen	Age and Sex	20-40%	5	0	0	0	0	0	0
Type 2 Diabetes	Finland	Males	FinnGen	Age and Sex	20-40%	10	0	0	0	0	0	0
Type 2 Diabetes	Finland	Males	FinnGen	Age and Sex	20-40%	15	0	0	0	0	0	0
Type 2 Diabetes	Finland	Males	FinnGen	Age and Sex	20-40%	20	0.28	0.14	0.42	0.28	0.15	0.43
Type 2 Diabetes	Finland	Males	FinnGen	Age and Sex	20-40%	25	0.9	0.63	1.21	0.9	0.62	1.19
Type 2 Diabetes	Finland	Males	FinnGen	Age and Sex	20-40%	30	1.64	1.28	2.05	1.64	1.22	2.04
Type 2 Diabetes	Finland	Males	FinnGen	Age and Sex	20-40%	35	2.4	1.92	2.92	2.39	1.86	2.93
Type 2 Diabetes	Finland	Males	FinnGen	Age and Sex	20-40%	40	3.22	2.65	3.86	3.21	2.57	3.85
Type 2 Diabetes	Finland	Males	FinnGen	Age and Sex	20-40%	45	4.37	3.72	5.06	4.36	3.65	5.07
Type 2 Diabetes	Finland	Males	FinnGen	Age and Sex	20-40%	50	6.1	5.19	7.04	6.08	5.21	7
Type 2 Diabetes	Finland	Males	FinnGen	Age and Sex	20-40%	55	8.37	7.33	9.4	8.33	7.26	9.34
Type 2 Diabetes	Finland	Males	FinnGen	Age and Sex	20-40%	60	11.09	9.73	12.39	11.02	9.76	12.33
Type 2 Diabetes	Finland	Males	FinnGen	Age and Sex	20-40%	65	14.02	12.56	15.42	13.88	12.48	15.21
Type 2 Diabetes	Finland	Males	FinnGen	Age and Sex	20-40%	70	16.86	15.31	18.34	16.65	15.12	18.27
Type 2 Diabetes	Finland	Males	FinnGen	Age and Sex	20-40%	75	19.03	17.23	20.58	18.75	17.03	20.41
Type 2 Diabetes	Finland	Males	FinnGen	Age and Sex	20-40%	80	20.03	18.16	21.57	19.72	18.01	21.44
Type 2 Diabetes	Finland	Males	FinnGen	Age and Sex	40-60%	5	0	0	0	0	0	0
Type 2 Diabetes	Finland	Males	FinnGen	Age and Sex	40-60%	10	0	0	0	0	0	0
Type 2 Diabetes	Finland	Males	FinnGen	Age and Sex	40-60%	15	0	0	0	0	0	0
Type 2 Diabetes	Finland	Males	FinnGen	Age and Sex	40-60%	20	0.42	0.22	0.62	0.42	0.21	0.63
Type 2 Diabetes	Finland	Males	FinnGen	Age and Sex	40-60%	25	1.34	0.95	1.76	1.33	0.93	1.73
Type 2 Diabetes	Finland	Males	FinnGen	Age and Sex	40-60%	30	2.43	1.86	3.02	2.41	1.81	2.99
Type 2 Diabetes	Finland	Males	FinnGen	Age and Sex	40-60%	35	3.54	2.82	4.23	3.51	2.79	4.28
Type 2 Diabetes	Finland	Males	FinnGen	Age and Sex	40-60%	40	4.74	3.92	5.6	4.7	3.82	5.58
Type 2 Diabetes	Finland	Males	FinnGen	Age and Sex	40-60%	45	6.42	5.57	7.34	6.37	5.4	7.36
Type 2 Diabetes	Finland	Males	FinnGen	Age and Sex	40-60%	50	8.92	7.71	10.09	8.85	7.53	10.09
Type 2 Diabetes	Finland	Males	FinnGen	Age and Sex	40-60%	55	12.08	10.63	13.44	11.99	10.52	13.37
Type 2 Diabetes	Finland	Males	FinnGen	Age and Sex	40-60%	60	15.71	13.9	17.3	15.59	13.89	17.16
Type 2 Diabetes	Finland	Males	FinnGen	Age and Sex	40-60%	65	19.42	17.55	21.19	19.27	17.43	21.08
Type 2 Diabetes	Finland	Males	FinnGen	Age and Sex	40-60%	70	22.87	20.87	24.68	22.69	20.67	24.71
Type 2 Diabetes	Finland	Males	FinnGen	Age and Sex	40-60%	75	25.38	23.17	27.27	25.18	23.02	27.2
Type 2 Diabetes	Finland	Males	FinnGen	Age and Sex	40-60%	80	26.52	24.25	28.42	26.31	24.2	28.27
Type 2 Diabetes	Finland	Males	FinnGen	Age and Sex	60-80%	5	0	0	0	0	0	0
Type 2 Diabetes	Finland	Males	FinnGen	Age and Sex	60-80%	10	0	0	0	0	0	0
Type 2 Diabetes	Finland	Males	FinnGen	Age and Sex	60-80%	15	0	0	0	0	0	0
Type 2 Diabetes	Finland	Males	FinnGen	Age and Sex	60-80%	20	0.58	0.29	0.86	0.58	0.29	0.87
Type 2 Diabetes	Finland	Males	FinnGen	Age and Sex	60-80%	25	1.84	1.3	2.43	1.85	1.3	2.44
Type 2 Diabetes	Finland	Males	FinnGen	Age and Sex	60-80%	30	3.34	2.56	4.2	3.35	2.52	4.17
Type 2 Diabetes	Finland	Males	FinnGen	Age and Sex	60-80%	35	4.84	3.87	5.83	4.86	3.85	5.9
Type 2 Diabetes	Finland	Males	FinnGen	Age and Sex	60-80%	40	6.47	5.34	7.61	6.49	5.27	7.68
Type 2 Diabetes	Finland	Males	FinnGen	Age and Sex	60-80%	45	8.73	7.52	9.99	8.76	7.38	10.13
Type 2 Diabetes	Finland	Males	FinnGen	Age and Sex	60-80%	50	12.07	10.41	13.69	12.1	10.35	13.87
Type 2 Diabetes	Finland	Males	FinnGen	Age and Sex	60-80%	55	16.15	14.19	17.93	16.19	14.22	18.13
Type 2 Diabetes	Finland	Males	FinnGen	Age and Sex	60-80%	60	20.63	18.38	22.74	20.68	18.4	22.8
Type 2 Diabetes	Finland	Males	FinnGen	Age and Sex	60-80%	65	25.01	22.6	27.21	25.07	22.71	27.25
Type 2 Diabetes	Finland	Males	FinnGen	Age and Sex	60-80%	70	28.9	26.41	31.16	28.97	26.63	31.39
Type 2 Diabetes	Finland	Males	FinnGen	Age and Sex	60-80%	75	31.62	28.96	33.96	31.7	29.14	34.17
Type 2 Diabetes	Finland	Males	FinnGen	Age and Sex	60-80%	80	32.84	30.18	35.08	32.92	30.39	35.37
Type 2 Diabetes	Finland	Males	FinnGen	Age and Sex	80-90%	5	0	0	0	0	0	0
Type 2 Diabetes	Finland	Males	FinnGen	Age and Sex	80-90%	10	0	0	0	0	0	0
Type 2 Diabetes	Finland	Males	FinnGen	Age and Sex	80-90%	15	0	0	0	0	0	0
Type 2 Diabetes	Finland	Males	FinnGen	Age and Sex	80-90%	20	0.81	0.41	1.22	0.81	0.42	1.21
Type 2 Diabetes	Finland	Males	FinnGen	Age and Sex	80-90%	25	2.58	1.83	3.43	2.56	1.79	3.34
Type 2 Diabetes	Finland	Males	FinnGen	Age and Sex	80-90%	30	4.66	3.55	5.79	4.63	3.51	5.73
Type 2 Diabetes	Finland	Males	FinnGen	Age and Sex	80-90%	35	6.75	5.41	8.12	6.7	5.26	8.2
Type 2 Diabetes	Finland	Males	FinnGen	Age and Sex	80-90%	40	8.98	7.38	10.69	8.92	7.24	10.57
Type 2 Diabetes	Finland	Males	FinnGen	Age and Sex	80-90%	45	12.07	10.41	13.81	11.98	10.06	13.78
Type 2 Diabetes	Finland	Males	FinnGen	Age and Sex	80-90%	50	16.55	14.3	18.82	16.43	14.11	18.72
Type 2 Diabetes	Finland	Males	FinnGen	Age and Sex	80-90%	55	21.79	19.26	24.23	21.68	19.12	24.11
Type 2 Diabetes	Finland	Males	FinnGen	Age and Sex	80-90%	60	27.24	24.21	29.99	27.19	24.49	29.84
Type 2 Diabetes	Finland	Males	FinnGen	Age and Sex	80-90%	65	32.29	29.36	35.22	32.35	29.45	35.13
Type 2 Diabetes	Finland	Males	FinnGen	Age and Sex	80-90%	70	36.55	33.76	39.27	36.74	33.84	39.59
Type 2 Diabetes	Finland	Males	FinnGen	Age and Sex	80-90%	75	39.39	36.39	42.15	39.69	36.79	42.55
Type 2 Diabetes	Finland	Males	FinnGen	Age and Sex	80-90%	80	40.62	37.72	43.32	40.98	38.06	43.72
Type 2 Diabetes	Finland	Males	FinnGen	Age and Sex	90-95%	5	0	0	0	0	0	0
Type 2 Diabetes	Finland	Males	FinnGen	Age and Sex	90-95%	10	0	0	0	0	0	0
Type 2 Diabetes	Finland	Males	FinnGen	Age and Sex	90-95%	15	0	0	0	0	0	0
Type 2 Diabetes	Finland	Males	FinnGen	Age and Sex	90-95%	20	1.04	0.53	1.56	1.05	0.54	1.59
Type 2 Diabetes	Finland	Males	FinnGen	Age and Sex	90-95%	25	3.29	2.28	4.36	3.34	2.29	4.4
Type 2 Diabetes	Finland	Males	FinnGen	Age and Sex	90-95%	30	5.92	4.54	7.45	6.01	4.49	7.43
Type 2 Diabetes	Finland	Males	FinnGen	Age and Sex	90-95%	35	8.54	6.93	10.31	8.66	6.8	10.52
Type 2 Diabetes	Finland	Males	FinnGen	Age and Sex	90-95%	40	11.33	9.39	13.41	11.49	9.32	13.61
Type 2 Diabetes	Finland	Males	FinnGen	Age and Sex	90-95%	45	15.15	13.04	17.55	15.36	12.93	17.81
Type 2 Diabetes	Finland	Males	FinnGen	Age and Sex	90-95%	50	20.64	17.78	23.53	20.92	17.9	23.76
Type 2 Diabetes	Finland	Males	FinnGen	Age and Sex	90-95%	55	26.83	23.8	29.81	27.17	24.1	30.23
Type 2 Diabetes	Finland	Males	FinnGen	Age and Sex	90-95%	60	33.01	29.61	36.28	33.42	30.15	36.58
Type 2 Diabetes	Finland	Males	FinnGen	Age and Sex	90-95%	65	38.52	35.14	41.9	38.97	35.73	42.15
Type 2 Diabetes	Finland	Males	FinnGen	Age and Sex	90-95%	70	42.99	39.6	46.23	43.49	40.25	46.7
Type 2 Diabetes	Finland	Males	FinnGen	Age and Sex	90-95%	75	45.87	42.44	49.12	46.4	43.05	49.6
Type 2 Diabetes	Finland	Males	FinnGen	Age and Sex	90-95%	80	47.1	43.8	50.25	47.64	44.4	50.84
Type 2 Diabetes	Finland	Males	FinnGen	Age and Sex	> 95%	5	0	0	0	0	0	0
Type 2 Diabetes	Finland	Males	FinnGen	Age and Sex	> 95%	10	0	0	0	0	0	0
Type 2 Diabetes	Finland	Males	FinnGen	Age and Sex	> 95%	15	0	0	0	0	0	0
Type 2 Diabetes	Finland	Males	FinnGen	Age and Sex	> 95%	20	1.44	0.72	2.15	1.45	0.73	2.19
Type 2 Diabetes	Finland	Males	FinnGen	Age and Sex	> 95%	25	4.55	3.24	5.99	4.59	3.21	5.93
Type 2 Diabetes	Finland	Males	FinnGen	Age and Sex	> 95%	30	8.15	6.32	10.21	8.21	6.19	10.04
Type 2 Diabetes	Finland	Males	FinnGen	Age and Sex	> 95%	35	11.69	9.51	14.07	11.78	9.4	14.12
Type 2 Diabetes	Finland	Males	FinnGen	Age and Sex	> 95%	40	15.43	12.83	18.23	15.54	12.78	18.25
Type 2 Diabetes	Finland	Males	FinnGen	Age and Sex	> 95%	45	20.46	17.55	23.42	20.6	17.57	23.54
Type 2 Diabetes	Finland	Males	FinnGen	Age and Sex	> 95%	50	27.52	23.91	31.04	27.71	23.99	31.31
Type 2 Diabetes	Finland	Males	FinnGen	Age and Sex	> 95%	55	35.09	31.16	38.79	35.32	31.56	38.98
Type 2 Diabetes	Finland	Males	FinnGen	Age and Sex	> 95%	60	42.21	38.17	46.14	42.49	38.44	46.26
Type 2 Diabetes	Finland	Males	FinnGen	Age and Sex	> 95%	65	48.18	44.47	51.81	48.52	44.67	52.18
Type 2 Diabetes	Finland	Males	FinnGen	Age and Sex	> 95%	70	52.77	49.36	56.26	53.17	49.44	56.65
Type 2 Diabetes	Finland	Males	FinnGen	Age and Sex	> 95%	75	55.59	52.03	58.89	56.03	52.26	59.6
Type 2 Diabetes	Finland	Males	FinnGen	Age and Sex	> 95%	80	56.77	53.31	59.9	57.23	53.59	60.63
Type 2 Diabetes	Finland	Females	FinnGen	Age and Sex	< 20%	5	0	0	0	0	0	0
Type 2 Diabetes	Finland	Females	FinnGen	Age and Sex	< 20%	10	0	0	0	0	0	0
Type 2 Diabetes	Finland	Females	FinnGen	Age and Sex	< 20%	15	0	0	0	0	0	0
Type 2 Diabetes	Finland	Females	FinnGen	Age and Sex	< 20%	20	0.26	0.15	0.37	0.26	0.16	0.37
Type 2 Diabetes	Finland	Females	FinnGen	Age and Sex	< 20%	25	0.61	0.44	0.79	0.63	0.46	0.81
Type 2 Diabetes	Finland	Females	FinnGen	Age and Sex	< 20%	30	0.85	0.64	1.07	0.87	0.66	1.09
Type 2 Diabetes	Finland	Females	FinnGen	Age and Sex	< 20%	35	1.13	0.88	1.37	1.15	0.91	1.42
Type 2 Diabetes	Finland	Females	FinnGen	Age and Sex	< 20%	40	1.55	1.27	1.84	1.58	1.28	1.89
Type 2 Diabetes	Finland	Females	FinnGen	Age and Sex	< 20%	45	2.19	1.86	2.55	2.24	1.9	2.59
Type 2 Diabetes	Finland	Females	FinnGen	Age and Sex	< 20%	50	3.14	2.66	3.64	3.21	2.72	3.74
Type 2 Diabetes	Finland	Females	FinnGen	Age and Sex	< 20%	55	4.45	3.87	5.08	4.53	3.97	5.13
Type 2 Diabetes	Finland	Females	FinnGen	Age and Sex	< 20%	60	6.12	5.39	6.92	6.2	5.43	7.01
Type 2 Diabetes	Finland	Females	FinnGen	Age and Sex	< 20%	65	8.08	7.22	9.11	8.13	7.26	9.07
Type 2 Diabetes	Finland	Females	FinnGen	Age and Sex	< 20%	70	10.22	9.2	11.39	10.22	9.18	11.33
Type 2 Diabetes	Finland	Females	FinnGen	Age and Sex	< 20%	75	11.99	10.83	13.27	11.94	10.82	13.17
Type 2 Diabetes	Finland	Females	FinnGen	Age and Sex	< 20%	80	12.89	11.68	14.14	12.8	11.64	14.14
Type 2 Diabetes	Finland	Females	FinnGen	Age and Sex	20-40%	5	0	0	0	0	0	0
Type 2 Diabetes	Finland	Females	FinnGen	Age and Sex	20-40%	10	0	0	0	0	0	0
Type 2 Diabetes	Finland	Females	FinnGen	Age and Sex	20-40%	15	0	0	0	0	0	0
Type 2 Diabetes	Finland	Females	FinnGen	Age and Sex	20-40%	20	0.44	0.26	0.62	0.44	0.26	0.61
Type 2 Diabetes	Finland	Females	FinnGen	Age and Sex	20-40%	25	1.06	0.76	1.35	1.04	0.76	1.35
Type 2 Diabetes	Finland	Females	FinnGen	Age and Sex	20-40%	30	1.47	1.1	1.84	1.45	1.1	1.81
Type 2 Diabetes	Finland	Females	FinnGen	Age and Sex	20-40%	35	1.94	1.51	2.33	1.92	1.51	2.34
Type 2 Diabetes	Finland	Females	FinnGen	Age and Sex	20-40%	40	2.66	2.17	3.15	2.63	2.14	3.08
Type 2 Diabetes	Finland	Females	FinnGen	Age and Sex	20-40%	45	3.75	3.2	4.29	3.71	3.15	4.26
Type 2 Diabetes	Finland	Females	FinnGen	Age and Sex	20-40%	50	5.36	4.58	6.2	5.3	4.54	6.1
Type 2 Diabetes	Finland	Females	FinnGen	Age and Sex	20-40%	55	7.52	6.64	8.52	7.42	6.53	8.34
Type 2 Diabetes	Finland	Females	FinnGen	Age and Sex	20-40%	60	10.21	9.01	11.5	10.07	8.86	11.29
Type 2 Diabetes	Finland	Females	FinnGen	Age and Sex	20-40%	65	13.27	11.91	14.81	13.07	11.72	14.46
Type 2 Diabetes	Finland	Females	FinnGen	Age and Sex	20-40%	70	16.51	14.89	18.17	16.26	14.73	17.96
Type 2 Diabetes	Finland	Females	FinnGen	Age and Sex	20-40%	75	19.13	17.31	21.06	18.83	17.14	20.66
Type 2 Diabetes	Finland	Females	FinnGen	Age and Sex	20-40%	80	20.42	18.61	22.33	20.1	18.4	21.97
Type 2 Diabetes	Finland	Females	FinnGen	Age and Sex	40-60%	5	0	0	0	0	0	0
Type 2 Diabetes	Finland	Females	FinnGen	Age and Sex	40-60%	10	0	0	0	0	0	0
Type 2 Diabetes	Finland	Females	FinnGen	Age and Sex	40-60%	15	0	0	0	0	0	0
Type 2 Diabetes	Finland	Females	FinnGen	Age and Sex	40-60%	20	0.63	0.38	0.87	0.62	0.38	0.86
Type 2 Diabetes	Finland	Females	FinnGen	Age and Sex	40-60%	25	1.5	1.09	1.89	1.48	1.09	1.87
Type 2 Diabetes	Finland	Females	FinnGen	Age and Sex	40-60%	30	2.08	1.6	2.57	2.05	1.56	2.55
Type 2 Diabetes	Finland	Females	FinnGen	Age and Sex	40-60%	35	2.75	2.17	3.3	2.72	2.15	3.25
Type 2 Diabetes	Finland	Females	FinnGen	Age and Sex	40-60%	40	3.76	3.09	4.42	3.71	3.04	4.34
Type 2 Diabetes	Finland	Females	FinnGen	Age and Sex	40-60%	45	5.3	4.54	6	5.23	4.48	5.97
Type 2 Diabetes	Finland	Females	FinnGen	Age and Sex	40-60%	50	7.53	6.45	8.63	7.43	6.42	8.51
Type 2 Diabetes	Finland	Females	FinnGen	Age and Sex	40-60%	55	10.47	9.28	11.74	10.33	9.13	11.54
Type 2 Diabetes	Finland	Females	FinnGen	Age and Sex	40-60%	60	14.04	12.53	15.61	13.86	12.24	15.4
Type 2 Diabetes	Finland	Females	FinnGen	Age and Sex	40-60%	65	18	16.23	19.85	17.76	15.97	19.6
Type 2 Diabetes	Finland	Females	FinnGen	Age and Sex	40-60%	70	22.09	20.11	23.96	21.79	19.86	23.81
Type 2 Diabetes	Finland	Females	FinnGen	Age and Sex	40-60%	75	25.3	23.09	27.46	24.96	22.81	27.22
Type 2 Diabetes	Finland	Females	FinnGen	Age and Sex	40-60%	80	26.87	24.63	28.95	26.51	24.37	28.73
Type 2 Diabetes	Finland	Females	FinnGen	Age and Sex	60-80%	5	0	0	0	0	0	0
Type 2 Diabetes	Finland	Females	FinnGen	Age and Sex	60-80%	10	0	0	0	0	0	0
Type 2 Diabetes	Finland	Females	FinnGen	Age and Sex	60-80%	15	0	0	0	0	0	0
Type 2 Diabetes	Finland	Females	FinnGen	Age and Sex	60-80%	20	0.9	0.54	1.26	0.9	0.55	1.27
Type 2 Diabetes	Finland	Females	FinnGen	Age and Sex	60-80%	25	2.14	1.57	2.7	2.15	1.58	2.72
Type 2 Diabetes	Finland	Females	FinnGen	Age and Sex	60-80%	30	2.97	2.28	3.69	2.98	2.29	3.75
Type 2 Diabetes	Finland	Females	FinnGen	Age and Sex	60-80%	35	3.92	3.1	4.75	3.94	3.17	4.72
Type 2 Diabetes	Finland	Females	FinnGen	Age and Sex	60-80%	40	5.35	4.43	6.27	5.38	4.44	6.34
Type 2 Diabetes	Finland	Females	FinnGen	Age and Sex	60-80%	45	7.51	6.38	8.56	7.55	6.48	8.68
Type 2 Diabetes	Finland	Females	FinnGen	Age and Sex	60-80%	50	10.61	9.1	12.2	10.66	9.13	12.23
Type 2 Diabetes	Finland	Females	FinnGen	Age and Sex	60-80%	55	14.59	12.82	16.38	14.64	12.91	16.37
Type 2 Diabetes	Finland	Females	FinnGen	Age and Sex	60-80%	60	19.29	17.2	21.52	19.33	17.13	21.46
Type 2 Diabetes	Finland	Females	FinnGen	Age and Sex	60-80%	65	24.33	22.05	26.8	24.35	21.97	26.71
Type 2 Diabetes	Finland	Females	FinnGen	Age and Sex	60-80%	70	29.36	26.84	31.93	29.36	26.75	32
Type 2 Diabetes	Finland	Females	FinnGen	Age and Sex	60-80%	75	33.2	30.47	36.03	33.17	30.45	35.86
Type 2 Diabetes	Finland	Females	FinnGen	Age and Sex	60-80%	80	35.04	32.25	37.73	35	32.39	37.67
Type 2 Diabetes	Finland	Females	FinnGen	Age and Sex	80-90%	5	0	0	0	0	0	0
Type 2 Diabetes	Finland	Females	FinnGen	Age and Sex	80-90%	10	0	0	0	0	0	0
Type 2 Diabetes	Finland	Females	FinnGen	Age and Sex	80-90%	15	0	0	0	0	0	0
Type 2 Diabetes	Finland	Females	FinnGen	Age and Sex	80-90%	20	1.27	0.75	1.76	1.25	0.77	1.75
Type 2 Diabetes	Finland	Females	FinnGen	Age and Sex	80-90%	25	3.03	2.17	3.81	2.98	2.19	3.76
Type 2 Diabetes	Finland	Females	FinnGen	Age and Sex	80-90%	30	4.19	3.17	5.21	4.12	3.15	5.14
Type 2 Diabetes	Finland	Females	FinnGen	Age and Sex	80-90%	35	5.52	4.37	6.66	5.43	4.31	6.53
Type 2 Diabetes	Finland	Females	FinnGen	Age and Sex	80-90%	40	7.51	6.18	8.82	7.39	6.01	8.65
Type 2 Diabetes	Finland	Females	FinnGen	Age and Sex	80-90%	45	10.49	9.01	12.01	10.32	8.78	11.83
Type 2 Diabetes	Finland	Females	FinnGen	Age and Sex	80-90%	50	14.68	12.63	16.87	14.46	12.38	16.54
Type 2 Diabetes	Finland	Females	FinnGen	Age and Sex	80-90%	55	19.79	17.49	22.27	19.54	17.26	21.82
Type 2 Diabetes	Finland	Females	FinnGen	Age and Sex	80-90%	60	25.53	22.88	28.33	25.27	22.39	27.92
Type 2 Diabetes	Finland	Females	FinnGen	Age and Sex	80-90%	65	31.37	28.53	34.39	31.13	28.14	34.11
Type 2 Diabetes	Finland	Females	FinnGen	Age and Sex	80-90%	70	36.91	33.73	39.81	36.73	33.74	39.84
Type 2 Diabetes	Finland	Females	FinnGen	Age and Sex	80-90%	75	40.93	37.65	44.09	40.81	37.73	43.95
Type 2 Diabetes	Finland	Females	FinnGen	Age and Sex	80-90%	80	42.81	39.53	45.8	42.72	39.75	45.73
Type 2 Diabetes	Finland	Females	FinnGen	Age and Sex	90-95%	5	0	0	0	0	0	0
Type 2 Diabetes	Finland	Females	FinnGen	Age and Sex	90-95%	10	0	0	0	0	0	0
Type 2 Diabetes	Finland	Females	FinnGen	Age and Sex	90-95%	15	0	0	0	0	0	0
Type 2 Diabetes	Finland	Females	FinnGen	Age and Sex	90-95%	20	1.66	0.98	2.39	1.66	1.02	2.34
Type 2 Diabetes	Finland	Females	FinnGen	Age and Sex	90-95%	25	3.93	2.82	5.04	3.94	2.92	5
Type 2 Diabetes	Finland	Females	FinnGen	Age and Sex	90-95%	30	5.42	4.15	6.81	5.44	4.15	6.83
Type 2 Diabetes	Finland	Females	FinnGen	Age and Sex	90-95%	35	7.14	5.59	8.59	7.15	5.64	8.71
Type 2 Diabetes	Finland	Females	FinnGen	Age and Sex	90-95%	40	9.67	7.97	11.33	9.7	8	11.44
Type 2 Diabetes	Finland	Females	FinnGen	Age and Sex	90-95%	45	13.44	11.44	15.37	13.47	11.64	15.52
Type 2 Diabetes	Finland	Females	FinnGen	Age and Sex	90-95%	50	18.68	16.14	21.43	18.72	16.09	21.39
Type 2 Diabetes	Finland	Females	FinnGen	Age and Sex	90-95%	55	24.9	22.21	27.87	24.96	22.15	27.77
Type 2 Diabetes	Finland	Females	FinnGen	Age and Sex	90-95%	60	31.68	28.59	35.16	31.77	28.43	34.94
Type 2 Diabetes	Finland	Females	FinnGen	Age and Sex	90-95%	65	38.37	35.24	41.97	38.49	35.03	41.96
Type 2 Diabetes	Finland	Females	FinnGen	Age and Sex	90-95%	70	44.51	41.2	47.9	44.67	41.02	48.17
Type 2 Diabetes	Finland	Females	FinnGen	Age and Sex	90-95%	75	48.84	45.51	52.31	49.03	45.36	52.58
Type 2 Diabetes	Finland	Females	FinnGen	Age and Sex	90-95%	80	50.83	47.62	54.24	51.03	47.54	54.42
Type 2 Diabetes	Finland	Females	FinnGen	Age and Sex	> 95%	5	0	0	0	0	0	0
Type 2 Diabetes	Finland	Females	FinnGen	Age and Sex	> 95%	10	0	0	0	0	0	0
Type 2 Diabetes	Finland	Females	FinnGen	Age and Sex	> 95%	15	0	0	0	0	0	0
Type 2 Diabetes	Finland	Females	FinnGen	Age and Sex	> 95%	20	2.37	1.41	3.36	2.42	1.5	3.38
Type 2 Diabetes	Finland	Females	FinnGen	Age and Sex	> 95%	25	5.59	4.05	7.18	5.7	4.18	7.15
Type 2 Diabetes	Finland	Females	FinnGen	Age and Sex	> 95%	30	7.69	5.87	9.49	7.84	5.99	9.71
Type 2 Diabetes	Finland	Females	FinnGen	Age and Sex	> 95%	35	10.08	7.93	12.13	10.28	8.16	12.31
Type 2 Diabetes	Finland	Females	FinnGen	Age and Sex	> 95%	40	13.58	11.24	15.92	13.85	11.43	16.09
Type 2 Diabetes	Finland	Females	FinnGen	Age and Sex	> 95%	45	18.71	15.96	21.35	19.06	16.52	21.74
Type 2 Diabetes	Finland	Females	FinnGen	Age and Sex	> 95%	50	25.59	22.25	28.8	26.07	22.7	29.42
Type 2 Diabetes	Finland	Females	FinnGen	Age and Sex	> 95%	55	33.16	29.84	36.77	33.82	30.4	37.15
Type 2 Diabetes	Finland	Females	FinnGen	Age and Sex	> 95%	60	40.81	36.95	44.69	41.7	37.75	45.53
Type 2 Diabetes	Finland	Females	FinnGen	Age and Sex	> 95%	65	47.8	44.09	51.71	48.93	45.16	52.73
Type 2 Diabetes	Finland	Females	FinnGen	Age and Sex	> 95%	70	53.79	50.2	57.53	55.13	51.53	58.78
Type 2 Diabetes	Finland	Females	FinnGen	Age and Sex	> 95%	75	57.74	53.91	61.34	59.25	55.78	62.73
Type 2 Diabetes	Finland	Females	FinnGen	Age and Sex	> 95%	80	59.51	55.8	63.13	61.08	57.7	64.46
Type 2 Diabetes	Estonia	Males	Estonian Biobank	Age and Sex	< 20%	5	0	0	0	0	0	0
Type 2 Diabetes	Estonia	Males	Estonian Biobank	Age and Sex	< 20%	10	0	0	0	0	0	0
Type 2 Diabetes	Estonia	Males	Estonian Biobank	Age and Sex	< 20%	15	0	0	0	0	0	0
Type 2 Diabetes	Estonia	Males	Estonian Biobank	Age and Sex	< 20%	20	0.04	0.01	0.07	0.04	0.01	0.07
Type 2 Diabetes	Estonia	Males	Estonian Biobank	Age and Sex	< 20%	25	0.22	0.12	0.36	0.22	0.12	0.3
Type 2 Diabetes	Estonia	Males	Estonian Biobank	Age and Sex	< 20%	30	0.57	0.38	0.8	0.56	0.41	0.71
Type 2 Diabetes	Estonia	Males	Estonian Biobank	Age and Sex	< 20%	35	0.98	0.71	1.33	0.97	0.76	1.22
Type 2 Diabetes	Estonia	Males	Estonian Biobank	Age and Sex	< 20%	40	1.43	1.08	1.87	1.42	1.16	1.7
Type 2 Diabetes	Estonia	Males	Estonian Biobank	Age and Sex	< 20%	45	2	1.57	2.51	1.97	1.7	2.3
Type 2 Diabetes	Estonia	Males	Estonian Biobank	Age and Sex	< 20%	50	2.75	2.19	3.44	2.71	2.36	3.11
Type 2 Diabetes	Estonia	Males	Estonian Biobank	Age and Sex	< 20%	55	3.63	2.94	4.41	3.58	3.12	4.05
Type 2 Diabetes	Estonia	Males	Estonian Biobank	Age and Sex	< 20%	60	4.53	3.73	5.37	4.48	3.96	5.03
Type 2 Diabetes	Estonia	Males	Estonian Biobank	Age and Sex	< 20%	65	5.38	4.42	6.37	5.34	4.72	5.96
Type 2 Diabetes	Estonia	Males	Estonian Biobank	Age and Sex	< 20%	70	6.11	5.09	7.19	6.08	5.39	6.76
Type 2 Diabetes	Estonia	Males	Estonian Biobank	Age and Sex	< 20%	75	6.68	5.65	7.86	6.67	5.98	7.36
Type 2 Diabetes	Estonia	Males	Estonian Biobank	Age and Sex	< 20%	80	7.03	5.97	8.25	7.03	6.33	7.75
Type 2 Diabetes	Estonia	Males	Estonian Biobank	Age and Sex	20-40%	5	0	0	0	0	0	0
Type 2 Diabetes	Estonia	Males	Estonian Biobank	Age and Sex	20-40%	10	0	0	0	0	0	0
Type 2 Diabetes	Estonia	Males	Estonian Biobank	Age and Sex	20-40%	15	0	0	0	0	0	0
Type 2 Diabetes	Estonia	Males	Estonian Biobank	Age and Sex	20-40%	20	0.06	0.01	0.12	0.06	0.01	0.11
Type 2 Diabetes	Estonia	Males	Estonian Biobank	Age and Sex	20-40%	25	0.37	0.2	0.56	0.36	0.21	0.51
Type 2 Diabetes	Estonia	Males	Estonian Biobank	Age and Sex	20-40%	30	0.95	0.65	1.31	0.94	0.7	1.19
Type 2 Diabetes	Estonia	Males	Estonian Biobank	Age and Sex	20-40%	35	1.64	1.21	2.17	1.64	1.31	2.01
Type 2 Diabetes	Estonia	Males	Estonian Biobank	Age and Sex	20-40%	40	2.4	1.85	3.04	2.38	1.97	2.82
Type 2 Diabetes	Estonia	Males	Estonian Biobank	Age and Sex	20-40%	45	3.33	2.68	3.99	3.32	2.85	3.82
Type 2 Diabetes	Estonia	Males	Estonian Biobank	Age and Sex	20-40%	50	4.57	3.75	5.55	4.55	3.93	5.19
Type 2 Diabetes	Estonia	Males	Estonian Biobank	Age and Sex	20-40%	55	5.97	4.98	7.07	5.96	5.22	6.68
Type 2 Diabetes	Estonia	Males	Estonian Biobank	Age and Sex	20-40%	60	7.37	6.24	8.53	7.38	6.57	8.22
Type 2 Diabetes	Estonia	Males	Estonian Biobank	Age and Sex	20-40%	65	8.64	7.31	9.92	8.72	7.79	9.64
Type 2 Diabetes	Estonia	Males	Estonian Biobank	Age and Sex	20-40%	70	9.7	8.22	11.07	9.85	8.84	10.86
Type 2 Diabetes	Estonia	Males	Estonian Biobank	Age and Sex	20-40%	75	10.49	9.03	11.98	10.7	9.69	11.75
Type 2 Diabetes	Estonia	Males	Estonian Biobank	Age and Sex	20-40%	80	10.99	9.55	12.58	11.24	10.21	12.33
Type 2 Diabetes	Estonia	Males	Estonian Biobank	Age and Sex	40-60%	5	0	0	0	0	0	0
Type 2 Diabetes	Estonia	Males	Estonian Biobank	Age and Sex	40-60%	10	0	0	0	0	0	0
Type 2 Diabetes	Estonia	Males	Estonian Biobank	Age and Sex	40-60%	15	0	0	0	0	0	0
Type 2 Diabetes	Estonia	Males	Estonian Biobank	Age and Sex	40-60%	20	0.09	0.02	0.16	0.09	0.02	0.16
Type 2 Diabetes	Estonia	Males	Estonian Biobank	Age and Sex	40-60%	25	0.55	0.32	0.78	0.54	0.3	0.76
Type 2 Diabetes	Estonia	Males	Estonian Biobank	Age and Sex	40-60%	30	1.42	1.04	1.76	1.39	1.04	1.74
Type 2 Diabetes	Estonia	Males	Estonian Biobank	Age and Sex	40-60%	35	2.45	1.91	2.9	2.41	1.93	2.93
Type 2 Diabetes	Estonia	Males	Estonian Biobank	Age and Sex	40-60%	40	3.57	2.88	4.11	3.5	2.92	4.13
Type 2 Diabetes	Estonia	Males	Estonian Biobank	Age and Sex	40-60%	45	4.95	4.18	5.59	4.86	4.22	5.52
Type 2 Diabetes	Estonia	Males	Estonian Biobank	Age and Sex	40-60%	50	6.77	5.79	7.57	6.64	5.82	7.51
Type 2 Diabetes	Estonia	Males	Estonian Biobank	Age and Sex	40-60%	55	8.77	7.62	9.75	8.62	7.66	9.63
Type 2 Diabetes	Estonia	Males	Estonian Biobank	Age and Sex	40-60%	60	10.7	9.31	11.88	10.56	9.36	11.75
Type 2 Diabetes	Estonia	Males	Estonian Biobank	Age and Sex	40-60%	65	12.42	10.88	13.69	12.31	11.05	13.56
Type 2 Diabetes	Estonia	Males	Estonian Biobank	Age and Sex	40-60%	70	13.82	12.2	15.14	13.75	12.38	15.09
Type 2 Diabetes	Estonia	Males	Estonian Biobank	Age and Sex	40-60%	75	14.83	13.26	16.19	14.8	13.46	16.14
Type 2 Diabetes	Estonia	Males	Estonian Biobank	Age and Sex	40-60%	80	15.46	13.8	16.79	15.45	14.08	16.84
Type 2 Diabetes	Estonia	Males	Estonian Biobank	Age and Sex	60-80%	5	0	0	0	0	0	0
Type 2 Diabetes	Estonia	Males	Estonian Biobank	Age and Sex	60-80%	10	0	0	0	0	0	0
Type 2 Diabetes	Estonia	Males	Estonian Biobank	Age and Sex	60-80%	15	0	0	0	0	0	0
Type 2 Diabetes	Estonia	Males	Estonian Biobank	Age and Sex	60-80%	20	0.13	0.03	0.25	0.12	0.02	0.23
Type 2 Diabetes	Estonia	Males	Estonian Biobank	Age and Sex	60-80%	25	0.78	0.42	1.15	0.75	0.42	1.05
Type 2 Diabetes	Estonia	Males	Estonian Biobank	Age and Sex	60-80%	30	2	1.44	2.67	1.93	1.43	2.43
Type 2 Diabetes	Estonia	Males	Estonian Biobank	Age and Sex	60-80%	35	3.46	2.61	4.34	3.34	2.65	4.11
Type 2 Diabetes	Estonia	Males	Estonian Biobank	Age and Sex	60-80%	40	5.02	3.99	6.15	4.85	4	5.74
Type 2 Diabetes	Estonia	Males	Estonian Biobank	Age and Sex	60-80%	45	6.95	5.71	8.18	6.71	5.81	7.71
Type 2 Diabetes	Estonia	Males	Estonian Biobank	Age and Sex	60-80%	50	9.45	7.8	10.99	9.13	7.97	10.44
Type 2 Diabetes	Estonia	Males	Estonian Biobank	Age and Sex	60-80%	55	12.06	10.26	13.89	11.74	10.41	13.16
Type 2 Diabetes	Estonia	Males	Estonian Biobank	Age and Sex	60-80%	60	14.46	12.5	16.52	14.19	12.69	15.77
Type 2 Diabetes	Estonia	Males	Estonian Biobank	Age and Sex	60-80%	65	16.5	14.4	18.68	16.33	14.7	18.01
Type 2 Diabetes	Estonia	Males	Estonian Biobank	Age and Sex	60-80%	70	18.07	15.78	20.3	18.02	16.27	19.76
Type 2 Diabetes	Estonia	Males	Estonian Biobank	Age and Sex	60-80%	75	19.16	16.85	21.51	19.22	17.51	21.03
Type 2 Diabetes	Estonia	Males	Estonian Biobank	Age and Sex	60-80%	80	19.82	17.5	22.16	19.95	18.25	21.8
Type 2 Diabetes	Estonia	Males	Estonian Biobank	Age and Sex	80-90%	5	0	0	0	0	0	0
Type 2 Diabetes	Estonia	Males	Estonian Biobank	Age and Sex	80-90%	10	0	0	0	0	0	0
Type 2 Diabetes	Estonia	Males	Estonian Biobank	Age and Sex	80-90%	15	0	0	0	0	0	0
Type 2 Diabetes	Estonia	Males	Estonian Biobank	Age and Sex	80-90%	20	0.17	0.04	0.32	0.17	0.03	0.32
Type 2 Diabetes	Estonia	Males	Estonian Biobank	Age and Sex	80-90%	25	1.01	0.56	1.55	1.04	0.6	1.48
Type 2 Diabetes	Estonia	Males	Estonian Biobank	Age and Sex	80-90%	30	2.6	1.8	3.57	2.68	1.98	3.35
Type 2 Diabetes	Estonia	Males	Estonian Biobank	Age and Sex	80-90%	35	4.47	3.34	5.86	4.62	3.67	5.66
Type 2 Diabetes	Estonia	Males	Estonian Biobank	Age and Sex	80-90%	40	6.48	5.06	8.03	6.68	5.56	7.86
Type 2 Diabetes	Estonia	Males	Estonian Biobank	Age and Sex	80-90%	45	8.93	7.26	10.74	9.21	7.97	10.58
Type 2 Diabetes	Estonia	Males	Estonian Biobank	Age and Sex	80-90%	50	12.09	10.12	14.21	12.47	10.89	14.11
Type 2 Diabetes	Estonia	Males	Estonian Biobank	Age and Sex	80-90%	55	15.32	12.99	17.77	15.87	14.09	17.59
Type 2 Diabetes	Estonia	Males	Estonian Biobank	Age and Sex	80-90%	60	18.21	15.69	20.89	18.96	17.03	20.87
Type 2 Diabetes	Estonia	Males	Estonian Biobank	Age and Sex	80-90%	65	20.61	17.91	23.52	21.56	19.51	23.61
Type 2 Diabetes	Estonia	Males	Estonian Biobank	Age and Sex	80-90%	70	22.42	19.69	25.6	23.54	21.41	25.67
Type 2 Diabetes	Estonia	Males	Estonian Biobank	Age and Sex	80-90%	75	23.66	20.75	26.75	24.91	22.84	27.09
Type 2 Diabetes	Estonia	Males	Estonian Biobank	Age and Sex	80-90%	80	24.39	21.62	27.46	25.73	23.62	27.92
Type 2 Diabetes	Estonia	Males	Estonian Biobank	Age and Sex	90-95%	5	0	0	0	0	0	0
Type 2 Diabetes	Estonia	Males	Estonian Biobank	Age and Sex	90-95%	10	0	0	0	0	0	0
Type 2 Diabetes	Estonia	Males	Estonian Biobank	Age and Sex	90-95%	15	0	0	0	0	0	0
Type 2 Diabetes	Estonia	Males	Estonian Biobank	Age and Sex	90-95%	20	0.21	0.04	0.42	0.23	0.04	0.42
Type 2 Diabetes	Estonia	Males	Estonian Biobank	Age and Sex	90-95%	25	1.25	0.67	1.93	1.36	0.76	1.91
Type 2 Diabetes	Estonia	Males	Estonian Biobank	Age and Sex	90-95%	30	3.21	2.16	4.49	3.49	2.61	4.38
Type 2 Diabetes	Estonia	Males	Estonian Biobank	Age and Sex	90-95%	35	5.51	4	7.32	5.99	4.77	7.37
Type 2 Diabetes	Estonia	Males	Estonian Biobank	Age and Sex	90-95%	40	7.96	6.09	10.06	8.64	7.25	10.2
Type 2 Diabetes	Estonia	Males	Estonian Biobank	Age and Sex	90-95%	45	10.94	8.76	13.41	11.87	10.32	13.58
Type 2 Diabetes	Estonia	Males	Estonian Biobank	Age and Sex	90-95%	50	14.77	12.16	17.84	15.98	14.04	18.15
Type 2 Diabetes	Estonia	Males	Estonian Biobank	Age and Sex	90-95%	55	18.93	16.09	22.34	20.1	17.93	22.43
Type 2 Diabetes	Estonia	Males	Estonian Biobank	Age and Sex	90-95%	60	22.86	19.77	26.64	23.69	21.14	26.07
Type 2 Diabetes	Estonia	Males	Estonian Biobank	Age and Sex	90-95%	65	26.31	22.94	30.33	26.58	23.99	29.16
Type 2 Diabetes	Estonia	Males	Estonian Biobank	Age and Sex	90-95%	70	29.05	25.4	33.24	28.71	25.95	31.36
Type 2 Diabetes	Estonia	Males	Estonian Biobank	Age and Sex	90-95%	75	31.02	27.1	35.28	30.12	27.52	32.74
Type 2 Diabetes	Estonia	Males	Estonian Biobank	Age and Sex	90-95%	80	32.21	28.33	36.58	30.95	28.36	33.54
Type 2 Diabetes	Estonia	Males	Estonian Biobank	Age and Sex	> 95%	5	0	0	0	0	0	0
Type 2 Diabetes	Estonia	Males	Estonian Biobank	Age and Sex	> 95%	10	0	0	0	0	0	0
Type 2 Diabetes	Estonia	Males	Estonian Biobank	Age and Sex	> 95%	15	0	0	0	0	0	0
Type 2 Diabetes	Estonia	Males	Estonian Biobank	Age and Sex	> 95%	20	0.32	0.07	0.6	0.31	0.06	0.58
Type 2 Diabetes	Estonia	Males	Estonian Biobank	Age and Sex	> 95%	25	1.88	1.04	2.92	1.87	1.08	2.66
Type 2 Diabetes	Estonia	Males	Estonian Biobank	Age and Sex	> 95%	30	4.83	3.32	6.43	4.8	3.55	6
Type 2 Diabetes	Estonia	Males	Estonian Biobank	Age and Sex	> 95%	35	8.24	6.14	10.51	8.2	6.52	10.06
Type 2 Diabetes	Estonia	Males	Estonian Biobank	Age and Sex	> 95%	40	11.82	9.25	14.55	11.76	9.8	13.79
Type 2 Diabetes	Estonia	Males	Estonian Biobank	Age and Sex	> 95%	45	16.11	13.4	19.08	16.03	13.96	18.19
Type 2 Diabetes	Estonia	Males	Estonian Biobank	Age and Sex	> 95%	50	21.48	18.03	25.18	21.39	18.75	24.17
Type 2 Diabetes	Estonia	Males	Estonian Biobank	Age and Sex	> 95%	55	26.82	22.96	30.67	26.55	23.8	29.57
Type 2 Diabetes	Estonia	Males	Estonian Biobank	Age and Sex	> 95%	60	31.46	27.36	35.48	30.84	27.96	33.88
Type 2 Diabetes	Estonia	Males	Estonian Biobank	Age and Sex	> 95%	65	35.19	30.89	39.43	34.16	31.2	37.2
Type 2 Diabetes	Estonia	Males	Estonian Biobank	Age and Sex	> 95%	70	37.94	33.57	42.47	36.5	33.47	39.54
Type 2 Diabetes	Estonia	Males	Estonian Biobank	Age and Sex	> 95%	75	39.78	35.39	44.2	38	35.09	41
Type 2 Diabetes	Estonia	Males	Estonian Biobank	Age and Sex	> 95%	80	40.86	36.51	45.37	38.87	35.97	41.83
Type 2 Diabetes	Estonia	Females	Estonian Biobank	Age and Sex	< 20%	5	0	0	0	0	0	0
Type 2 Diabetes	Estonia	Females	Estonian Biobank	Age and Sex	< 20%	10	0	0	0	0	0	0
Type 2 Diabetes	Estonia	Females	Estonian Biobank	Age and Sex	< 20%	15	0	0	0	0	0	0
Type 2 Diabetes	Estonia	Females	Estonian Biobank	Age and Sex	< 20%	20	0.05	0.01	0.1	0.04	0.01	0.07
Type 2 Diabetes	Estonia	Females	Estonian Biobank	Age and Sex	< 20%	25	0.27	0.16	0.4	0.22	0.15	0.31
Type 2 Diabetes	Estonia	Females	Estonian Biobank	Age and Sex	< 20%	30	0.64	0.46	0.87	0.53	0.4	0.67
Type 2 Diabetes	Estonia	Females	Estonian Biobank	Age and Sex	< 20%	35	1.04	0.77	1.35	0.86	0.67	1.06
Type 2 Diabetes	Estonia	Females	Estonian Biobank	Age and Sex	< 20%	40	1.45	1.13	1.87	1.21	0.98	1.44
Type 2 Diabetes	Estonia	Females	Estonian Biobank	Age and Sex	< 20%	45	1.98	1.59	2.45	1.64	1.38	1.9
Type 2 Diabetes	Estonia	Females	Estonian Biobank	Age and Sex	< 20%	50	2.71	2.2	3.31	2.26	1.96	2.6
Type 2 Diabetes	Estonia	Females	Estonian Biobank	Age and Sex	< 20%	55	3.58	3.02	4.25	3.01	2.67	3.4
Type 2 Diabetes	Estonia	Females	Estonian Biobank	Age and Sex	< 20%	60	4.52	3.88	5.29	3.84	3.38	4.32
Type 2 Diabetes	Estonia	Females	Estonian Biobank	Age and Sex	< 20%	65	5.41	4.72	6.25	4.65	4.16	5.25
Type 2 Diabetes	Estonia	Females	Estonian Biobank	Age and Sex	< 20%	70	6.16	5.37	7.09	5.35	4.79	5.98
Type 2 Diabetes	Estonia	Females	Estonian Biobank	Age and Sex	< 20%	75	6.76	5.89	7.75	5.91	5.28	6.58
Type 2 Diabetes	Estonia	Females	Estonian Biobank	Age and Sex	< 20%	80	7.18	6.27	8.26	6.33	5.71	7.01
Type 2 Diabetes	Estonia	Females	Estonian Biobank	Age and Sex	20-40%	5	0	0	0	0	0	0
Type 2 Diabetes	Estonia	Females	Estonian Biobank	Age and Sex	20-40%	10	0	0	0	0	0	0
Type 2 Diabetes	Estonia	Females	Estonian Biobank	Age and Sex	20-40%	15	0	0	0	0	0	0
Type 2 Diabetes	Estonia	Females	Estonian Biobank	Age and Sex	20-40%	20	0.07	0.02	0.13	0.07	0.02	0.12
Type 2 Diabetes	Estonia	Females	Estonian Biobank	Age and Sex	20-40%	25	0.36	0.22	0.56	0.37	0.24	0.52
Type 2 Diabetes	Estonia	Females	Estonian Biobank	Age and Sex	20-40%	30	0.86	0.62	1.16	0.89	0.67	1.11
Type 2 Diabetes	Estonia	Females	Estonian Biobank	Age and Sex	20-40%	35	1.39	1.03	1.81	1.44	1.13	1.73
Type 2 Diabetes	Estonia	Females	Estonian Biobank	Age and Sex	20-40%	40	1.94	1.5	2.44	2	1.63	2.38
Type 2 Diabetes	Estonia	Females	Estonian Biobank	Age and Sex	20-40%	45	2.63	2.14	3.26	2.72	2.31	3.18
Type 2 Diabetes	Estonia	Females	Estonian Biobank	Age and Sex	20-40%	50	3.61	3	4.35	3.73	3.21	4.24
Type 2 Diabetes	Estonia	Females	Estonian Biobank	Age and Sex	20-40%	55	4.8	4.06	5.57	4.96	4.36	5.6
Type 2 Diabetes	Estonia	Females	Estonian Biobank	Age and Sex	20-40%	60	6.11	5.29	6.99	6.29	5.59	7.01
Type 2 Diabetes	Estonia	Females	Estonian Biobank	Age and Sex	20-40%	65	7.38	6.43	8.42	7.58	6.8	8.43
Type 2 Diabetes	Estonia	Females	Estonian Biobank	Age and Sex	20-40%	70	8.47	7.49	9.66	8.67	7.83	9.61
Type 2 Diabetes	Estonia	Females	Estonian Biobank	Age and Sex	20-40%	75	9.35	8.18	10.56	9.55	8.56	10.57
Type 2 Diabetes	Estonia	Females	Estonian Biobank	Age and Sex	20-40%	80	9.98	8.74	11.2	10.19	9.2	11.19
Type 2 Diabetes	Estonia	Females	Estonian Biobank	Age and Sex	40-60%	5	0	0	0	0	0	0
Type 2 Diabetes	Estonia	Females	Estonian Biobank	Age and Sex	40-60%	10	0	0	0	0	0	0
Type 2 Diabetes	Estonia	Females	Estonian Biobank	Age and Sex	40-60%	15	0	0	0	0	0	0
Type 2 Diabetes	Estonia	Females	Estonian Biobank	Age and Sex	40-60%	20	0.1	0.03	0.17	0.1	0.03	0.17
Type 2 Diabetes	Estonia	Females	Estonian Biobank	Age and Sex	40-60%	25	0.52	0.33	0.71	0.53	0.35	0.72
Type 2 Diabetes	Estonia	Females	Estonian Biobank	Age and Sex	40-60%	30	1.23	0.93	1.5	1.26	0.97	1.55
Type 2 Diabetes	Estonia	Females	Estonian Biobank	Age and Sex	40-60%	35	1.98	1.56	2.39	2.03	1.61	2.44
Type 2 Diabetes	Estonia	Females	Estonian Biobank	Age and Sex	40-60%	40	2.76	2.25	3.23	2.84	2.32	3.34
Type 2 Diabetes	Estonia	Females	Estonian Biobank	Age and Sex	40-60%	45	3.75	3.16	4.27	3.85	3.28	4.43
Type 2 Diabetes	Estonia	Females	Estonian Biobank	Age and Sex	40-60%	50	5.11	4.43	5.79	5.26	4.57	5.92
Type 2 Diabetes	Estonia	Females	Estonian Biobank	Age and Sex	40-60%	55	6.73	5.93	7.47	6.94	6.17	7.78
Type 2 Diabetes	Estonia	Females	Estonian Biobank	Age and Sex	40-60%	60	8.46	7.48	9.34	8.74	7.82	9.69
Type 2 Diabetes	Estonia	Females	Estonian Biobank	Age and Sex	40-60%	65	10.08	9.05	11.09	10.45	9.42	11.62
Type 2 Diabetes	Estonia	Females	Estonian Biobank	Age and Sex	40-60%	70	11.43	10.33	12.46	11.87	10.74	13.1
Type 2 Diabetes	Estonia	Females	Estonian Biobank	Age and Sex	40-60%	75	12.49	11.25	13.63	13	11.76	14.3
Type 2 Diabetes	Estonia	Females	Estonian Biobank	Age and Sex	40-60%	80	13.24	11.93	14.41	13.81	12.55	15.13
Type 2 Diabetes	Estonia	Females	Estonian Biobank	Age and Sex	60-80%	5	0	0	0	0	0	0
Type 2 Diabetes	Estonia	Females	Estonian Biobank	Age and Sex	60-80%	10	0	0	0	0	0	0
Type 2 Diabetes	Estonia	Females	Estonian Biobank	Age and Sex	60-80%	15	0	0	0	0	0	0
Type 2 Diabetes	Estonia	Females	Estonian Biobank	Age and Sex	60-80%	20	0.15	0.04	0.27	0.14	0.05	0.25
Type 2 Diabetes	Estonia	Females	Estonian Biobank	Age and Sex	60-80%	25	0.79	0.48	1.15	0.78	0.51	1.06
Type 2 Diabetes	Estonia	Females	Estonian Biobank	Age and Sex	60-80%	30	1.88	1.36	2.41	1.84	1.4	2.23
Type 2 Diabetes	Estonia	Females	Estonian Biobank	Age and Sex	60-80%	35	3.02	2.31	3.76	2.96	2.33	3.57
Type 2 Diabetes	Estonia	Females	Estonian Biobank	Age and Sex	60-80%	40	4.21	3.3	5.05	4.12	3.41	4.85
Type 2 Diabetes	Estonia	Females	Estonian Biobank	Age and Sex	60-80%	45	5.69	4.71	6.67	5.58	4.76	6.41
Type 2 Diabetes	Estonia	Females	Estonian Biobank	Age and Sex	60-80%	50	7.73	6.5	8.9	7.58	6.6	8.58
Type 2 Diabetes	Estonia	Females	Estonian Biobank	Age and Sex	60-80%	55	10.07	8.68	11.42	9.92	8.87	11.06
Type 2 Diabetes	Estonia	Females	Estonian Biobank	Age and Sex	60-80%	60	12.48	10.89	14.06	12.36	11.07	13.78
Type 2 Diabetes	Estonia	Females	Estonian Biobank	Age and Sex	60-80%	65	14.68	12.94	16.41	14.63	13.19	16.2
Type 2 Diabetes	Estonia	Females	Estonian Biobank	Age and Sex	60-80%	70	16.45	14.53	18.26	16.49	14.91	18.15
Type 2 Diabetes	Estonia	Females	Estonian Biobank	Age and Sex	60-80%	75	17.79	15.79	19.6	17.92	16.21	19.65
Type 2 Diabetes	Estonia	Females	Estonian Biobank	Age and Sex	60-80%	80	18.74	16.7	20.61	18.93	17.23	20.64
Type 2 Diabetes	Estonia	Females	Estonian Biobank	Age and Sex	80-90%	5	0	0	0	0	0	0
Type 2 Diabetes	Estonia	Females	Estonian Biobank	Age and Sex	80-90%	10	0	0	0	0	0	0
Type 2 Diabetes	Estonia	Females	Estonian Biobank	Age and Sex	80-90%	15	0	0	0	0	0	0
Type 2 Diabetes	Estonia	Females	Estonian Biobank	Age and Sex	80-90%	20	0.18	0.05	0.35	0.2	0.06	0.34
Type 2 Diabetes	Estonia	Females	Estonian Biobank	Age and Sex	80-90%	25	0.98	0.6	1.45	1.08	0.71	1.47
Type 2 Diabetes	Estonia	Females	Estonian Biobank	Age and Sex	80-90%	30	2.32	1.68	3.08	2.54	1.95	3.14
Type 2 Diabetes	Estonia	Females	Estonian Biobank	Age and Sex	80-90%	35	3.73	2.88	4.8	4.08	3.24	4.88
Type 2 Diabetes	Estonia	Females	Estonian Biobank	Age and Sex	80-90%	40	5.19	4.05	6.44	5.67	4.63	6.62
Type 2 Diabetes	Estonia	Females	Estonian Biobank	Age and Sex	80-90%	45	7.01	5.73	8.48	7.66	6.56	8.78
Type 2 Diabetes	Estonia	Females	Estonian Biobank	Age and Sex	80-90%	50	9.5	7.94	11.36	10.35	8.96	11.71
Type 2 Diabetes	Estonia	Females	Estonian Biobank	Age and Sex	80-90%	55	12.39	10.62	14.3	13.38	11.88	15
Type 2 Diabetes	Estonia	Females	Estonian Biobank	Age and Sex	80-90%	60	15.39	13.38	17.56	16.44	14.68	18.3
Type 2 Diabetes	Estonia	Females	Estonian Biobank	Age and Sex	80-90%	65	18.15	16	20.57	19.19	17.33	21.23
Type 2 Diabetes	Estonia	Females	Estonian Biobank	Age and Sex	80-90%	70	20.38	18.11	22.96	21.35	19.36	23.44
Type 2 Diabetes	Estonia	Females	Estonian Biobank	Age and Sex	80-90%	75	22.1	19.68	24.82	22.97	20.88	25.06
Type 2 Diabetes	Estonia	Females	Estonian Biobank	Age and Sex	80-90%	80	23.31	20.7	26.09	24.11	22.03	26.21
Type 2 Diabetes	Estonia	Females	Estonian Biobank	Age and Sex	90-95%	5	0	0	0	0	0	0
Type 2 Diabetes	Estonia	Females	Estonian Biobank	Age and Sex	90-95%	10	0	0	0	0	0	0
Type 2 Diabetes	Estonia	Females	Estonian Biobank	Age and Sex	90-95%	15	0	0	0	0	0	0
Type 2 Diabetes	Estonia	Females	Estonian Biobank	Age and Sex	90-95%	20	0.24	0.07	0.45	0.26	0.08	0.46
Type 2 Diabetes	Estonia	Females	Estonian Biobank	Age and Sex	90-95%	25	1.31	0.79	2.03	1.43	0.92	1.99
Type 2 Diabetes	Estonia	Females	Estonian Biobank	Age and Sex	90-95%	30	3.09	2.15	4.25	3.36	2.54	4.18
Type 2 Diabetes	Estonia	Females	Estonian Biobank	Age and Sex	90-95%	35	4.96	3.66	6.47	5.39	4.26	6.54
Type 2 Diabetes	Estonia	Females	Estonian Biobank	Age and Sex	90-95%	40	6.87	5.39	8.61	7.46	6.06	8.82
Type 2 Diabetes	Estonia	Females	Estonian Biobank	Age and Sex	90-95%	45	9.26	7.47	11.25	10.04	8.52	11.67
Type 2 Diabetes	Estonia	Females	Estonian Biobank	Age and Sex	90-95%	50	12.5	10.41	14.9	13.5	11.71	15.41
Type 2 Diabetes	Estonia	Females	Estonian Biobank	Age and Sex	90-95%	55	16.23	13.92	18.83	17.3	15.34	19.41
Type 2 Diabetes	Estonia	Females	Estonian Biobank	Age and Sex	90-95%	60	20.09	17.56	22.88	21.04	18.9	23.27
Type 2 Diabetes	Estonia	Females	Estonian Biobank	Age and Sex	90-95%	65	23.62	20.89	26.72	24.32	22.01	26.91
Type 2 Diabetes	Estonia	Females	Estonian Biobank	Age and Sex	90-95%	70	26.46	23.57	29.64	26.85	24.4	29.47
Type 2 Diabetes	Estonia	Females	Estonian Biobank	Age and Sex	90-95%	75	28.63	25.45	31.83	28.71	26.37	31.42
Type 2 Diabetes	Estonia	Females	Estonian Biobank	Age and Sex	90-95%	80	30.15	26.93	33.54	29.99	27.56	32.62
Type 2 Diabetes	Estonia	Females	Estonian Biobank	Age and Sex	> 95%	5	0	0	0	0	0	0
Type 2 Diabetes	Estonia	Females	Estonian Biobank	Age and Sex	> 95%	10	0	0	0	0	0	0
Type 2 Diabetes	Estonia	Females	Estonian Biobank	Age and Sex	> 95%	15	0	0	0	0	0	0
Type 2 Diabetes	Estonia	Females	Estonian Biobank	Age and Sex	> 95%	20	0.42	0.12	0.79	0.39	0.12	0.68
Type 2 Diabetes	Estonia	Females	Estonian Biobank	Age and Sex	> 95%	25	2.24	1.38	3.28	2.08	1.35	2.86
Type 2 Diabetes	Estonia	Females	Estonian Biobank	Age and Sex	> 95%	30	5.24	3.86	6.77	4.87	3.7	6.01
Type 2 Diabetes	Estonia	Females	Estonian Biobank	Age and Sex	> 95%	35	8.35	6.46	10.52	7.77	6.12	9.36
Type 2 Diabetes	Estonia	Females	Estonian Biobank	Age and Sex	> 95%	40	11.49	9.21	13.97	10.71	8.78	12.59
Type 2 Diabetes	Estonia	Females	Estonian Biobank	Age and Sex	> 95%	45	15.34	12.62	17.93	14.33	12.18	16.46
Type 2 Diabetes	Estonia	Females	Estonian Biobank	Age and Sex	> 95%	50	20.36	17.27	23.37	19.05	16.62	21.53
Type 2 Diabetes	Estonia	Females	Estonian Biobank	Age and Sex	> 95%	55	25.47	22.38	28.65	23.94	21.34	26.54
Type 2 Diabetes	Estonia	Females	Estonian Biobank	Age and Sex	> 95%	60	30.14	26.86	33.37	28.49	25.59	31.41
Type 2 Diabetes	Estonia	Females	Estonian Biobank	Age and Sex	> 95%	65	33.95	30.38	37.27	32.27	29.31	35.36
Type 2 Diabetes	Estonia	Females	Estonian Biobank	Age and Sex	> 95%	70	36.7	32.82	40.26	35.03	32.16	38.09
Type 2 Diabetes	Estonia	Females	Estonian Biobank	Age and Sex	> 95%	75	38.6	34.74	42.21	36.97	34.04	40.12
Type 2 Diabetes	Estonia	Females	Estonian Biobank	Age and Sex	> 95%	80	39.89	36	43.56	38.28	35.25	41.38
Coronary Heart Disease	Massachusetts (USA)	Males	Mass General Brigham	Age and Sex	< 20%	5	0	0	0	0	0	0
Coronary Heart Disease	Massachusetts (USA)	Males	Mass General Brigham	Age and Sex	< 20%	10	0	0	0	0	0	0
Coronary Heart Disease	Massachusetts (USA)	Males	Mass General Brigham	Age and Sex	< 20%	15	0	0	0	0	0	0
Coronary Heart Disease	Massachusetts (USA)	Males	Mass General Brigham	Age and Sex	< 20%	20	0.02	0	0.04	0.02	0	0.03
Coronary Heart Disease	Massachusetts (USA)	Males	Mass General Brigham	Age and Sex	< 20%	25	0.1	0.06	0.15	0.07	0.05	0.1
Coronary Heart Disease	Massachusetts (USA)	Males	Mass General Brigham	Age and Sex	< 20%	30	0.26	0.17	0.34	0.18	0.12	0.24
Coronary Heart Disease	Massachusetts (USA)	Males	Mass General Brigham	Age and Sex	< 20%	35	0.47	0.36	0.59	0.33	0.26	0.4
Coronary Heart Disease	Massachusetts (USA)	Males	Mass General Brigham	Age and Sex	< 20%	40	0.72	0.57	0.88	0.51	0.41	0.6
Coronary Heart Disease	Massachusetts (USA)	Males	Mass General Brigham	Age and Sex	< 20%	45	1.1	0.91	1.29	0.78	0.66	0.89
Coronary Heart Disease	Massachusetts (USA)	Males	Mass General Brigham	Age and Sex	< 20%	50	1.7	1.4	1.99	1.2	1.04	1.36
Coronary Heart Disease	Massachusetts (USA)	Males	Mass General Brigham	Age and Sex	< 20%	55	2.67	2.3	3.07	1.9	1.69	2.11
Coronary Heart Disease	Massachusetts (USA)	Males	Mass General Brigham	Age and Sex	< 20%	60	4.16	3.55	4.77	3	2.62	3.4
Coronary Heart Disease	Massachusetts (USA)	Males	Mass General Brigham	Age and Sex	< 20%	65	6.45	5.67	7.3	4.76	4.23	5.28
Coronary Heart Disease	Massachusetts (USA)	Males	Mass General Brigham	Age and Sex	< 20%	70	9.81	8.61	11.11	7.43	6.63	8.21
Coronary Heart Disease	Massachusetts (USA)	Males	Mass General Brigham	Age and Sex	< 20%	75	14.08	12.43	15.86	10.98	9.99	12.1
Coronary Heart Disease	Massachusetts (USA)	Males	Mass General Brigham	Age and Sex	< 20%	80	18.89	16.69	21.24	15.1	13.61	16.49
Coronary Heart Disease	Massachusetts (USA)	Males	Mass General Brigham	Age and Sex	20-40%	5	0	0	0	0	0	0
Coronary Heart Disease	Massachusetts (USA)	Males	Mass General Brigham	Age and Sex	20-40%	10	0	0	0	0	0	0
Coronary Heart Disease	Massachusetts (USA)	Males	Mass General Brigham	Age and Sex	20-40%	15	0	0	0	0	0	0
Coronary Heart Disease	Massachusetts (USA)	Males	Mass General Brigham	Age and Sex	20-40%	20	0.03	0	0.05	0.02	0	0.04
Coronary Heart Disease	Massachusetts (USA)	Males	Mass General Brigham	Age and Sex	20-40%	25	0.12	0.07	0.17	0.11	0.07	0.15
Coronary Heart Disease	Massachusetts (USA)	Males	Mass General Brigham	Age and Sex	20-40%	30	0.3	0.2	0.39	0.26	0.19	0.34
Coronary Heart Disease	Massachusetts (USA)	Males	Mass General Brigham	Age and Sex	20-40%	35	0.55	0.41	0.68	0.47	0.37	0.57
Coronary Heart Disease	Massachusetts (USA)	Males	Mass General Brigham	Age and Sex	20-40%	40	0.84	0.67	1.03	0.72	0.6	0.86
Coronary Heart Disease	Massachusetts (USA)	Males	Mass General Brigham	Age and Sex	20-40%	45	1.28	1.07	1.52	1.11	0.95	1.27
Coronary Heart Disease	Massachusetts (USA)	Males	Mass General Brigham	Age and Sex	20-40%	50	1.98	1.66	2.32	1.71	1.47	1.95
Coronary Heart Disease	Massachusetts (USA)	Males	Mass General Brigham	Age and Sex	20-40%	55	3.09	2.65	3.53	2.68	2.37	3
Coronary Heart Disease	Massachusetts (USA)	Males	Mass General Brigham	Age and Sex	20-40%	60	4.78	4.09	5.48	4.18	3.67	4.72
Coronary Heart Disease	Massachusetts (USA)	Males	Mass General Brigham	Age and Sex	20-40%	65	7.34	6.43	8.23	6.5	5.8	7.2
Coronary Heart Disease	Massachusetts (USA)	Males	Mass General Brigham	Age and Sex	20-40%	70	11.02	9.6	12.27	9.91	8.86	10.91
Coronary Heart Disease	Massachusetts (USA)	Males	Mass General Brigham	Age and Sex	20-40%	75	15.64	13.88	17.39	14.25	12.97	15.48
Coronary Heart Disease	Massachusetts (USA)	Males	Mass General Brigham	Age and Sex	20-40%	80	20.76	18.5	23.09	19.16	17.33	20.81
Coronary Heart Disease	Massachusetts (USA)	Males	Mass General Brigham	Age and Sex	40-60%	5	0	0	0	0	0	0
Coronary Heart Disease	Massachusetts (USA)	Males	Mass General Brigham	Age and Sex	40-60%	10	0	0	0	0	0	0
Coronary Heart Disease	Massachusetts (USA)	Males	Mass General Brigham	Age and Sex	40-60%	15	0	0	0	0	0	0
Coronary Heart Disease	Massachusetts (USA)	Males	Mass General Brigham	Age and Sex	40-60%	20	0.03	0	0.05	0.03	0	0.05
Coronary Heart Disease	Massachusetts (USA)	Males	Mass General Brigham	Age and Sex	40-60%	25	0.13	0.08	0.17	0.13	0.08	0.18
Coronary Heart Disease	Massachusetts (USA)	Males	Mass General Brigham	Age and Sex	40-60%	30	0.31	0.22	0.4	0.32	0.22	0.4
Coronary Heart Disease	Massachusetts (USA)	Males	Mass General Brigham	Age and Sex	40-60%	35	0.57	0.44	0.69	0.58	0.46	0.68
Coronary Heart Disease	Massachusetts (USA)	Males	Mass General Brigham	Age and Sex	40-60%	40	0.87	0.7	1.02	0.88	0.72	1.04
Coronary Heart Disease	Massachusetts (USA)	Males	Mass General Brigham	Age and Sex	40-60%	45	1.33	1.14	1.52	1.35	1.17	1.53
Coronary Heart Disease	Massachusetts (USA)	Males	Mass General Brigham	Age and Sex	40-60%	50	2.06	1.78	2.32	2.08	1.82	2.35
Coronary Heart Disease	Massachusetts (USA)	Males	Mass General Brigham	Age and Sex	40-60%	55	3.23	2.85	3.55	3.26	2.92	3.59
Coronary Heart Disease	Massachusetts (USA)	Males	Mass General Brigham	Age and Sex	40-60%	60	4.99	4.32	5.59	5.05	4.44	5.66
Coronary Heart Disease	Massachusetts (USA)	Males	Mass General Brigham	Age and Sex	40-60%	65	7.68	6.72	8.48	7.78	6.98	8.58
Coronary Heart Disease	Massachusetts (USA)	Males	Mass General Brigham	Age and Sex	40-60%	70	11.55	10.23	12.63	11.73	10.49	12.88
Coronary Heart Disease	Massachusetts (USA)	Males	Mass General Brigham	Age and Sex	40-60%	75	16.38	14.82	17.77	16.68	15.26	18.05
Coronary Heart Disease	Massachusetts (USA)	Males	Mass General Brigham	Age and Sex	40-60%	80	21.74	19.78	23.6	22.16	20.22	23.91
Coronary Heart Disease	Massachusetts (USA)	Males	Mass General Brigham	Age and Sex	60-80%	5	0	0	0	0	0	0
Coronary Heart Disease	Massachusetts (USA)	Males	Mass General Brigham	Age and Sex	60-80%	10	0	0	0	0	0	0
Coronary Heart Disease	Massachusetts (USA)	Males	Mass General Brigham	Age and Sex	60-80%	15	0	0	0	0	0	0
Coronary Heart Disease	Massachusetts (USA)	Males	Mass General Brigham	Age and Sex	60-80%	20	0.04	0.01	0.07	0.04	0.01	0.06
Coronary Heart Disease	Massachusetts (USA)	Males	Mass General Brigham	Age and Sex	60-80%	25	0.17	0.1	0.23	0.17	0.11	0.23
Coronary Heart Disease	Massachusetts (USA)	Males	Mass General Brigham	Age and Sex	60-80%	30	0.41	0.28	0.54	0.42	0.29	0.54
Coronary Heart Disease	Massachusetts (USA)	Males	Mass General Brigham	Age and Sex	60-80%	35	0.74	0.57	0.93	0.76	0.59	0.91
Coronary Heart Disease	Massachusetts (USA)	Males	Mass General Brigham	Age and Sex	60-80%	40	1.14	0.92	1.36	1.16	0.95	1.38
Coronary Heart Disease	Massachusetts (USA)	Males	Mass General Brigham	Age and Sex	60-80%	45	1.74	1.44	2.03	1.77	1.52	2.02
Coronary Heart Disease	Massachusetts (USA)	Males	Mass General Brigham	Age and Sex	60-80%	50	2.69	2.28	3.16	2.73	2.37	3.09
Coronary Heart Disease	Massachusetts (USA)	Males	Mass General Brigham	Age and Sex	60-80%	55	4.18	3.65	4.77	4.24	3.77	4.7
Coronary Heart Disease	Massachusetts (USA)	Males	Mass General Brigham	Age and Sex	60-80%	60	6.35	5.44	7.16	6.45	5.67	7.25
Coronary Heart Disease	Massachusetts (USA)	Males	Mass General Brigham	Age and Sex	60-80%	65	9.53	8.39	10.61	9.72	8.76	10.75
Coronary Heart Disease	Massachusetts (USA)	Males	Mass General Brigham	Age and Sex	60-80%	70	13.96	12.41	15.49	14.26	12.77	15.68
Coronary Heart Disease	Massachusetts (USA)	Males	Mass General Brigham	Age and Sex	60-80%	75	19.28	17.3	21.3	19.73	17.98	21.45
Coronary Heart Disease	Massachusetts (USA)	Males	Mass General Brigham	Age and Sex	60-80%	80	25.02	22.38	27.54	25.6	23.46	27.68
Coronary Heart Disease	Massachusetts (USA)	Males	Mass General Brigham	Age and Sex	80-90%	5	0	0	0	0	0	0
Coronary Heart Disease	Massachusetts (USA)	Males	Mass General Brigham	Age and Sex	80-90%	10	0	0	0	0	0	0
Coronary Heart Disease	Massachusetts (USA)	Males	Mass General Brigham	Age and Sex	80-90%	15	0	0	0	0	0	0
Coronary Heart Disease	Massachusetts (USA)	Males	Mass General Brigham	Age and Sex	80-90%	20	0.04	0.01	0.08	0.05	0.01	0.08
Coronary Heart Disease	Massachusetts (USA)	Males	Mass General Brigham	Age and Sex	80-90%	25	0.18	0.11	0.26	0.21	0.13	0.29
Coronary Heart Disease	Massachusetts (USA)	Males	Mass General Brigham	Age and Sex	80-90%	30	0.44	0.29	0.59	0.52	0.37	0.66
Coronary Heart Disease	Massachusetts (USA)	Males	Mass General Brigham	Age and Sex	80-90%	35	0.8	0.61	1.01	0.94	0.74	1.12
Coronary Heart Disease	Massachusetts (USA)	Males	Mass General Brigham	Age and Sex	80-90%	40	1.22	0.95	1.5	1.44	1.18	1.71
Coronary Heart Disease	Massachusetts (USA)	Males	Mass General Brigham	Age and Sex	80-90%	45	1.87	1.51	2.22	2.2	1.9	2.53
Coronary Heart Disease	Massachusetts (USA)	Males	Mass General Brigham	Age and Sex	80-90%	50	2.88	2.39	3.42	3.39	2.93	3.85
Coronary Heart Disease	Massachusetts (USA)	Males	Mass General Brigham	Age and Sex	80-90%	55	4.48	3.87	5.19	5.23	4.61	5.81
Coronary Heart Disease	Massachusetts (USA)	Males	Mass General Brigham	Age and Sex	80-90%	60	6.87	5.9	7.92	7.87	6.93	8.83
Coronary Heart Disease	Massachusetts (USA)	Males	Mass General Brigham	Age and Sex	80-90%	65	10.43	9.03	11.77	11.67	10.5	12.94
Coronary Heart Disease	Massachusetts (USA)	Males	Mass General Brigham	Age and Sex	80-90%	70	15.43	13.48	17.34	16.79	15.09	18.49
Coronary Heart Disease	Massachusetts (USA)	Males	Mass General Brigham	Age and Sex	80-90%	75	21.48	18.93	24.52	22.77	20.91	24.65
Coronary Heart Disease	Massachusetts (USA)	Males	Mass General Brigham	Age and Sex	80-90%	80	27.97	24.8	31.52	29.05	26.71	31.29
Coronary Heart Disease	Massachusetts (USA)	Males	Mass General Brigham	Age and Sex	90-95%	5	0	0	0	0	0	0
Coronary Heart Disease	Massachusetts (USA)	Males	Mass General Brigham	Age and Sex	90-95%	10	0	0	0	0	0	0
Coronary Heart Disease	Massachusetts (USA)	Males	Mass General Brigham	Age and Sex	90-95%	15	0	0	0	0	0	0
Coronary Heart Disease	Massachusetts (USA)	Males	Mass General Brigham	Age and Sex	90-95%	20	0.05	0.01	0.09	0.05	0.01	0.09
Coronary Heart Disease	Massachusetts (USA)	Males	Mass General Brigham	Age and Sex	90-95%	25	0.21	0.12	0.32	0.25	0.16	0.34
Coronary Heart Disease	Massachusetts (USA)	Males	Mass General Brigham	Age and Sex	90-95%	30	0.52	0.34	0.72	0.61	0.43	0.78
Coronary Heart Disease	Massachusetts (USA)	Males	Mass General Brigham	Age and Sex	90-95%	35	0.94	0.69	1.22	1.1	0.86	1.34
Coronary Heart Disease	Massachusetts (USA)	Males	Mass General Brigham	Age and Sex	90-95%	40	1.44	1.11	1.79	1.68	1.37	2.02
Coronary Heart Disease	Massachusetts (USA)	Males	Mass General Brigham	Age and Sex	90-95%	45	2.19	1.78	2.66	2.57	2.21	2.94
Coronary Heart Disease	Massachusetts (USA)	Males	Mass General Brigham	Age and Sex	90-95%	50	3.38	2.77	4.08	3.96	3.41	4.5
Coronary Heart Disease	Massachusetts (USA)	Males	Mass General Brigham	Age and Sex	90-95%	55	5.19	4.42	6.08	6.08	5.37	6.74
Coronary Heart Disease	Massachusetts (USA)	Males	Mass General Brigham	Age and Sex	90-95%	60	7.72	6.58	9.02	9.04	7.93	10.1
Coronary Heart Disease	Massachusetts (USA)	Males	Mass General Brigham	Age and Sex	90-95%	65	11.27	9.77	12.84	13.19	11.89	14.53
Coronary Heart Disease	Massachusetts (USA)	Males	Mass General Brigham	Age and Sex	90-95%	70	15.99	13.97	18.34	18.64	16.74	20.41
Coronary Heart Disease	Massachusetts (USA)	Males	Mass General Brigham	Age and Sex	90-95%	75	21.43	18.75	24.51	24.83	22.72	26.92
Coronary Heart Disease	Massachusetts (USA)	Males	Mass General Brigham	Age and Sex	90-95%	80	27.14	24.05	31.28	31.2	28.76	33.68
Coronary Heart Disease	Massachusetts (USA)	Males	Mass General Brigham	Age and Sex	> 95%	5	0	0	0	0	0	0
Coronary Heart Disease	Massachusetts (USA)	Males	Mass General Brigham	Age and Sex	> 95%	10	0	0	0	0	0	0
Coronary Heart Disease	Massachusetts (USA)	Males	Mass General Brigham	Age and Sex	> 95%	15	0	0	0	0	0	0
Coronary Heart Disease	Massachusetts (USA)	Males	Mass General Brigham	Age and Sex	> 95%	20	0.05	0.01	0.1	0.07	0.01	0.13
Coronary Heart Disease	Massachusetts (USA)	Males	Mass General Brigham	Age and Sex	> 95%	25	0.25	0.15	0.37	0.33	0.2	0.45
Coronary Heart Disease	Massachusetts (USA)	Males	Mass General Brigham	Age and Sex	> 95%	30	0.62	0.41	0.85	0.8	0.56	1.02
Coronary Heart Disease	Massachusetts (USA)	Males	Mass General Brigham	Age and Sex	> 95%	35	1.12	0.84	1.45	1.45	1.15	1.76
Coronary Heart Disease	Massachusetts (USA)	Males	Mass General Brigham	Age and Sex	> 95%	40	1.71	1.32	2.14	2.22	1.81	2.64
Coronary Heart Disease	Massachusetts (USA)	Males	Mass General Brigham	Age and Sex	> 95%	45	2.61	2.11	3.14	3.38	2.9	3.91
Coronary Heart Disease	Massachusetts (USA)	Males	Mass General Brigham	Age and Sex	> 95%	50	4.02	3.33	4.82	5.19	4.5	5.9
Coronary Heart Disease	Massachusetts (USA)	Males	Mass General Brigham	Age and Sex	> 95%	55	6.06	5.14	7.07	7.89	7.04	8.77
Coronary Heart Disease	Massachusetts (USA)	Males	Mass General Brigham	Age and Sex	> 95%	60	8.79	7.42	10.15	11.49	10.12	12.88
Coronary Heart Disease	Massachusetts (USA)	Males	Mass General Brigham	Age and Sex	> 95%	65	12.41	10.78	14.16	16.29	14.75	17.97
Coronary Heart Disease	Massachusetts (USA)	Males	Mass General Brigham	Age and Sex	> 95%	70	16.98	14.72	19.38	22.29	20.17	24.35
Coronary Heart Disease	Massachusetts (USA)	Males	Mass General Brigham	Age and Sex	> 95%	75	22	19.24	25.2	28.77	26.45	31.06
Coronary Heart Disease	Massachusetts (USA)	Males	Mass General Brigham	Age and Sex	> 95%	80	27.16	23.84	31.18	35.21	32.26	37.71
Coronary Heart Disease	United Kingdom	Males	UK Meta Analysis	Age and Sex	< 20%	5	0	0	0	0	0	0
Coronary Heart Disease	United Kingdom	Males	UK Meta Analysis	Age and Sex	< 20%	10	0	0	0	0	0	0
Coronary Heart Disease	United Kingdom	Males	UK Meta Analysis	Age and Sex	< 20%	15	0	0	0	0	0	0
Coronary Heart Disease	United Kingdom	Males	UK Meta Analysis	Age and Sex	< 20%	20	0.01	0	0.03	0.01	0	0.02
Coronary Heart Disease	United Kingdom	Males	UK Meta Analysis	Age and Sex	< 20%	25	0.06	0.03	0.1	0.05	0.03	0.07
Coronary Heart Disease	United Kingdom	Males	UK Meta Analysis	Age and Sex	< 20%	30	0.15	0.09	0.22	0.12	0.08	0.15
Coronary Heart Disease	United Kingdom	Males	UK Meta Analysis	Age and Sex	< 20%	35	0.28	0.2	0.39	0.22	0.17	0.26
Coronary Heart Disease	United Kingdom	Males	UK Meta Analysis	Age and Sex	< 20%	40	0.46	0.33	0.61	0.36	0.28	0.43
Coronary Heart Disease	United Kingdom	Males	UK Meta Analysis	Age and Sex	< 20%	45	0.86	0.64	1.15	0.67	0.56	0.79
Coronary Heart Disease	United Kingdom	Males	UK Meta Analysis	Age and Sex	< 20%	50	1.67	1.26	2.29	1.3	1.1	1.54
Coronary Heart Disease	United Kingdom	Males	UK Meta Analysis	Age and Sex	< 20%	55	3.05	2.37	3.95	2.38	2.08	2.7
Coronary Heart Disease	United Kingdom	Males	UK Meta Analysis	Age and Sex	< 20%	60	5.25	4.16	6.55	4.11	3.52	4.76
Coronary Heart Disease	United Kingdom	Males	UK Meta Analysis	Age and Sex	< 20%	65	8.21	6.75	9.86	6.46	5.67	7.28
Coronary Heart Disease	United Kingdom	Males	UK Meta Analysis	Age and Sex	< 20%	70	11.84	10.03	13.94	9.37	8.35	10.56
Coronary Heart Disease	United Kingdom	Males	UK Meta Analysis	Age and Sex	< 20%	75	16.3	13.97	19.08	13.03	11.73	14.48
Coronary Heart Disease	United Kingdom	Males	UK Meta Analysis	Age and Sex	< 20%	80	21.44	18.09	24.8	17.33	15.74	19.22
Coronary Heart Disease	United Kingdom	Males	UK Meta Analysis	Age and Sex	20-40%	5	0	0	0	0	0	0
Coronary Heart Disease	United Kingdom	Males	UK Meta Analysis	Age and Sex	20-40%	10	0	0	0	0	0	0
Coronary Heart Disease	United Kingdom	Males	UK Meta Analysis	Age and Sex	20-40%	15	0	0	0	0	0	0
Coronary Heart Disease	United Kingdom	Males	UK Meta Analysis	Age and Sex	20-40%	20	0.02	0	0.03	0.02	0	0.03
Coronary Heart Disease	United Kingdom	Males	UK Meta Analysis	Age and Sex	20-40%	25	0.07	0.04	0.12	0.07	0.05	0.11
Coronary Heart Disease	United Kingdom	Males	UK Meta Analysis	Age and Sex	20-40%	30	0.17	0.11	0.26	0.18	0.12	0.23
Coronary Heart Disease	United Kingdom	Males	UK Meta Analysis	Age and Sex	20-40%	35	0.32	0.23	0.45	0.33	0.26	0.41
Coronary Heart Disease	United Kingdom	Males	UK Meta Analysis	Age and Sex	20-40%	40	0.53	0.38	0.72	0.55	0.43	0.66
Coronary Heart Disease	United Kingdom	Males	UK Meta Analysis	Age and Sex	20-40%	45	1.01	0.75	1.35	1.04	0.87	1.21
Coronary Heart Disease	United Kingdom	Males	UK Meta Analysis	Age and Sex	20-40%	50	1.95	1.42	2.58	2	1.69	2.35
Coronary Heart Disease	United Kingdom	Males	UK Meta Analysis	Age and Sex	20-40%	55	3.53	2.76	4.47	3.62	3.15	4.08
Coronary Heart Disease	United Kingdom	Males	UK Meta Analysis	Age and Sex	20-40%	60	5.98	4.78	7.4	6.09	5.22	7.03
Coronary Heart Disease	United Kingdom	Males	UK Meta Analysis	Age and Sex	20-40%	65	9.18	7.68	10.96	9.3	8.17	10.49
Coronary Heart Disease	United Kingdom	Males	UK Meta Analysis	Age and Sex	20-40%	70	12.98	11.03	15.05	13.09	11.73	14.55
Coronary Heart Disease	United Kingdom	Males	UK Meta Analysis	Age and Sex	20-40%	75	17.51	14.82	20.23	17.6	15.88	19.39
Coronary Heart Disease	United Kingdom	Males	UK Meta Analysis	Age and Sex	20-40%	80	22.65	19.42	26.43	22.71	20.59	24.94
Coronary Heart Disease	United Kingdom	Males	UK Meta Analysis	Age and Sex	40-60%	5	0	0	0	0	0	0
Coronary Heart Disease	United Kingdom	Males	UK Meta Analysis	Age and Sex	40-60%	10	0	0	0	0	0	0
Coronary Heart Disease	United Kingdom	Males	UK Meta Analysis	Age and Sex	40-60%	15	0	0	0	0	0	0
Coronary Heart Disease	United Kingdom	Males	UK Meta Analysis	Age and Sex	40-60%	20	0.03	0	0.05	0.02	0	0.04
Coronary Heart Disease	United Kingdom	Males	UK Meta Analysis	Age and Sex	40-60%	25	0.11	0.07	0.16	0.09	0.06	0.13
Coronary Heart Disease	United Kingdom	Males	UK Meta Analysis	Age and Sex	40-60%	30	0.27	0.18	0.35	0.22	0.16	0.29
Coronary Heart Disease	United Kingdom	Males	UK Meta Analysis	Age and Sex	40-60%	35	0.5	0.39	0.61	0.42	0.32	0.51
Coronary Heart Disease	United Kingdom	Males	UK Meta Analysis	Age and Sex	40-60%	40	0.82	0.64	0.98	0.69	0.55	0.83
Coronary Heart Disease	United Kingdom	Males	UK Meta Analysis	Age and Sex	40-60%	45	1.55	1.28	1.78	1.31	1.1	1.51
Coronary Heart Disease	United Kingdom	Males	UK Meta Analysis	Age and Sex	40-60%	50	2.99	2.47	3.43	2.52	2.15	2.91
Coronary Heart Disease	United Kingdom	Males	UK Meta Analysis	Age and Sex	40-60%	55	5.35	4.57	6.02	4.53	4	5.07
Coronary Heart Disease	United Kingdom	Males	UK Meta Analysis	Age and Sex	40-60%	60	8.85	7.42	10.04	7.55	6.53	8.59
Coronary Heart Disease	United Kingdom	Males	UK Meta Analysis	Age and Sex	40-60%	65	13.2	11.37	14.71	11.39	10.06	12.71
Coronary Heart Disease	United Kingdom	Males	UK Meta Analysis	Age and Sex	40-60%	70	18.11	15.94	19.93	15.83	14.24	17.55
Coronary Heart Disease	United Kingdom	Males	UK Meta Analysis	Age and Sex	40-60%	75	23.67	21.11	25.94	20.99	19.02	22.95
Coronary Heart Disease	United Kingdom	Males	UK Meta Analysis	Age and Sex	40-60%	80	29.71	26.52	32.33	26.69	24.52	29.2
Coronary Heart Disease	United Kingdom	Males	UK Meta Analysis	Age and Sex	60-80%	5	0	0	0	0	0	0
Coronary Heart Disease	United Kingdom	Males	UK Meta Analysis	Age and Sex	60-80%	10	0	0	0	0	0	0
Coronary Heart Disease	United Kingdom	Males	UK Meta Analysis	Age and Sex	60-80%	15	0	0	0	0	0	0
Coronary Heart Disease	United Kingdom	Males	UK Meta Analysis	Age and Sex	60-80%	20	0.02	0	0.05	0.03	0	0.05
Coronary Heart Disease	United Kingdom	Males	UK Meta Analysis	Age and Sex	60-80%	25	0.11	0.06	0.16	0.13	0.08	0.17
Coronary Heart Disease	United Kingdom	Males	UK Meta Analysis	Age and Sex	60-80%	30	0.25	0.16	0.36	0.3	0.21	0.38
Coronary Heart Disease	United Kingdom	Males	UK Meta Analysis	Age and Sex	60-80%	35	0.47	0.34	0.63	0.56	0.43	0.67
Coronary Heart Disease	United Kingdom	Males	UK Meta Analysis	Age and Sex	60-80%	40	0.78	0.58	1.01	0.91	0.72	1.1
Coronary Heart Disease	United Kingdom	Males	UK Meta Analysis	Age and Sex	60-80%	45	1.47	1.13	1.88	1.72	1.45	1.99
Coronary Heart Disease	United Kingdom	Males	UK Meta Analysis	Age and Sex	60-80%	50	2.83	2.2	3.52	3.32	2.81	3.84
Coronary Heart Disease	United Kingdom	Males	UK Meta Analysis	Age and Sex	60-80%	55	5.09	4.07	6.25	5.91	5.18	6.66
Coronary Heart Disease	United Kingdom	Males	UK Meta Analysis	Age and Sex	60-80%	60	8.49	6.89	10.4	9.65	8.39	11
Coronary Heart Disease	United Kingdom	Males	UK Meta Analysis	Age and Sex	60-80%	65	12.8	10.8	14.85	14.23	12.5	15.83
Coronary Heart Disease	United Kingdom	Males	UK Meta Analysis	Age and Sex	60-80%	70	17.74	15.08	20.29	19.29	17.39	21.31
Coronary Heart Disease	United Kingdom	Males	UK Meta Analysis	Age and Sex	60-80%	75	23.43	20.18	26.45	24.94	22.76	27.26
Coronary Heart Disease	United Kingdom	Males	UK Meta Analysis	Age and Sex	60-80%	80	29.63	25.51	33.4	30.99	28.56	33.65
Coronary Heart Disease	United Kingdom	Males	UK Meta Analysis	Age and Sex	80-90%	5	0	0	0	0	0	0
Coronary Heart Disease	United Kingdom	Males	UK Meta Analysis	Age and Sex	80-90%	10	0	0	0	0	0	0
Coronary Heart Disease	United Kingdom	Males	UK Meta Analysis	Age and Sex	80-90%	15	0	0	0	0	0	0
Coronary Heart Disease	United Kingdom	Males	UK Meta Analysis	Age and Sex	80-90%	20	0.04	0	0.09	0.04	0	0.07
Coronary Heart Disease	United Kingdom	Males	UK Meta Analysis	Age and Sex	80-90%	25	0.18	0.09	0.27	0.16	0.1	0.22
Coronary Heart Disease	United Kingdom	Males	UK Meta Analysis	Age and Sex	80-90%	30	0.42	0.27	0.6	0.38	0.26	0.49
Coronary Heart Disease	United Kingdom	Males	UK Meta Analysis	Age and Sex	80-90%	35	0.78	0.56	1.04	0.71	0.55	0.86
Coronary Heart Disease	United Kingdom	Males	UK Meta Analysis	Age and Sex	80-90%	40	1.29	0.98	1.65	1.17	0.92	1.41
Coronary Heart Disease	United Kingdom	Males	UK Meta Analysis	Age and Sex	80-90%	45	2.42	1.88	3.11	2.2	1.85	2.57
Coronary Heart Disease	United Kingdom	Males	UK Meta Analysis	Age and Sex	80-90%	50	4.64	3.44	6.15	4.23	3.58	4.89
Coronary Heart Disease	United Kingdom	Males	UK Meta Analysis	Age and Sex	80-90%	55	8.04	6.27	10.06	7.47	6.56	8.36
Coronary Heart Disease	United Kingdom	Males	UK Meta Analysis	Age and Sex	80-90%	60	12.48	10.03	15.04	11.98	10.45	13.62
Coronary Heart Disease	United Kingdom	Males	UK Meta Analysis	Age and Sex	80-90%	65	17.38	14.49	20.3	17.28	15.36	19.22
Coronary Heart Disease	United Kingdom	Males	UK Meta Analysis	Age and Sex	80-90%	70	22.3	18.75	25.73	22.93	20.76	25.2
Coronary Heart Disease	United Kingdom	Males	UK Meta Analysis	Age and Sex	80-90%	75	27.3	23.57	31.52	28.98	26.44	31.55
Coronary Heart Disease	United Kingdom	Males	UK Meta Analysis	Age and Sex	80-90%	80	32.42	27.87	37.6	35.29	32.56	38.2
Coronary Heart Disease	United Kingdom	Males	UK Meta Analysis	Age and Sex	90-95%	5	0	0	0	0	0	0
Coronary Heart Disease	United Kingdom	Males	UK Meta Analysis	Age and Sex	90-95%	10	0	0	0	0	0	0
Coronary Heart Disease	United Kingdom	Males	UK Meta Analysis	Age and Sex	90-95%	15	0	0	0	0	0	0
Coronary Heart Disease	United Kingdom	Males	UK Meta Analysis	Age and Sex	90-95%	20	0.04	0	0.09	0.04	0.01	0.08
Coronary Heart Disease	United Kingdom	Males	UK Meta Analysis	Age and Sex	90-95%	25	0.17	0.09	0.29	0.19	0.11	0.26
Coronary Heart Disease	United Kingdom	Males	UK Meta Analysis	Age and Sex	90-95%	30	0.41	0.24	0.64	0.44	0.3	0.57
Coronary Heart Disease	United Kingdom	Males	UK Meta Analysis	Age and Sex	90-95%	35	0.77	0.52	1.11	0.83	0.64	1.01
Coronary Heart Disease	United Kingdom	Males	UK Meta Analysis	Age and Sex	90-95%	40	1.26	0.91	1.77	1.36	1.07	1.66
Coronary Heart Disease	United Kingdom	Males	UK Meta Analysis	Age and Sex	90-95%	45	2.38	1.73	3.3	2.56	2.13	3.03
Coronary Heart Disease	United Kingdom	Males	UK Meta Analysis	Age and Sex	90-95%	50	4.56	3.32	6.31	4.9	4.15	5.76
Coronary Heart Disease	United Kingdom	Males	UK Meta Analysis	Age and Sex	90-95%	55	7.94	6.07	10.32	8.6	7.47	9.72
Coronary Heart Disease	United Kingdom	Males	UK Meta Analysis	Age and Sex	90-95%	60	12.42	9.81	15.75	13.66	11.68	15.5
Coronary Heart Disease	United Kingdom	Males	UK Meta Analysis	Age and Sex	90-95%	65	17.45	14.38	21.24	19.47	17.2	21.56
Coronary Heart Disease	United Kingdom	Males	UK Meta Analysis	Age and Sex	90-95%	70	22.58	18.92	27.01	25.53	23.05	28.2
Coronary Heart Disease	United Kingdom	Males	UK Meta Analysis	Age and Sex	90-95%	75	27.86	23.59	33.78	31.86	29.12	34.84
Coronary Heart Disease	United Kingdom	Males	UK Meta Analysis	Age and Sex	90-95%	80	33.29	28.09	40.73	38.34	35.32	41.69
Coronary Heart Disease	United Kingdom	Males	UK Meta Analysis	Age and Sex	> 95%	5	0	0	0	0	0	0
Coronary Heart Disease	United Kingdom	Males	UK Meta Analysis	Age and Sex	> 95%	10	0	0	0	0	0	0
Coronary Heart Disease	United Kingdom	Males	UK Meta Analysis	Age and Sex	> 95%	15	0	0	0	0	0	0
Coronary Heart Disease	United Kingdom	Males	UK Meta Analysis	Age and Sex	> 95%	20	0.04	0	0.1	0.06	0.01	0.11
Coronary Heart Disease	United Kingdom	Males	UK Meta Analysis	Age and Sex	> 95%	25	0.19	0.1	0.33	0.25	0.15	0.35
Coronary Heart Disease	United Kingdom	Males	UK Meta Analysis	Age and Sex	> 95%	30	0.45	0.29	0.7	0.6	0.41	0.78
Coronary Heart Disease	United Kingdom	Males	UK Meta Analysis	Age and Sex	> 95%	35	0.85	0.58	1.22	1.12	0.85	1.36
Coronary Heart Disease	United Kingdom	Males	UK Meta Analysis	Age and Sex	> 95%	40	1.39	0.98	1.96	1.84	1.44	2.23
Coronary Heart Disease	United Kingdom	Males	UK Meta Analysis	Age and Sex	> 95%	45	2.62	1.86	3.61	3.45	2.87	4.05
Coronary Heart Disease	United Kingdom	Males	UK Meta Analysis	Age and Sex	> 95%	50	5.03	3.67	6.82	6.58	5.59	7.72
Coronary Heart Disease	United Kingdom	Males	UK Meta Analysis	Age and Sex	> 95%	55	8.75	6.63	11.29	11.38	9.98	12.79
Coronary Heart Disease	United Kingdom	Males	UK Meta Analysis	Age and Sex	> 95%	60	13.7	10.9	17.05	17.57	15.3	19.94
Coronary Heart Disease	United Kingdom	Males	UK Meta Analysis	Age and Sex	> 95%	65	19.27	15.71	23.5	24.28	21.66	26.86
Coronary Heart Disease	United Kingdom	Males	UK Meta Analysis	Age and Sex	> 95%	70	24.95	20.76	30.14	30.88	27.89	33.73
Coronary Heart Disease	United Kingdom	Males	UK Meta Analysis	Age and Sex	> 95%	75	30.77	25.45	37.62	37.41	34.24	40.49
Coronary Heart Disease	United Kingdom	Males	UK Meta Analysis	Age and Sex	> 95%	80	36.71	30.84	44.44	43.82	40.69	47.15
Coronary Heart Disease	Finland	Males	FinnGen	Age and Sex	< 20%	5	0	0	0	0	0	0
Coronary Heart Disease	Finland	Males	FinnGen	Age and Sex	< 20%	10	0	0	0	0	0	0
Coronary Heart Disease	Finland	Males	FinnGen	Age and Sex	< 20%	15	0	0	0	0	0	0
Coronary Heart Disease	Finland	Males	FinnGen	Age and Sex	< 20%	20	0.01	0	0.02	0.01	0	0.03
Coronary Heart Disease	Finland	Males	FinnGen	Age and Sex	< 20%	25	0.05	0.04	0.08	0.06	0.04	0.09
Coronary Heart Disease	Finland	Males	FinnGen	Age and Sex	< 20%	30	0.13	0.09	0.17	0.15	0.1	0.19
Coronary Heart Disease	Finland	Males	FinnGen	Age and Sex	< 20%	35	0.24	0.19	0.3	0.27	0.21	0.34
Coronary Heart Disease	Finland	Males	FinnGen	Age and Sex	< 20%	40	0.39	0.31	0.48	0.44	0.35	0.53
Coronary Heart Disease	Finland	Males	FinnGen	Age and Sex	< 20%	45	0.71	0.6	0.84	0.81	0.67	0.95
Coronary Heart Disease	Finland	Males	FinnGen	Age and Sex	< 20%	50	1.34	1.1	1.61	1.52	1.25	1.79
Coronary Heart Disease	Finland	Males	FinnGen	Age and Sex	< 20%	55	2.42	2.05	2.84	2.72	2.33	3.14
Coronary Heart Disease	Finland	Males	FinnGen	Age and Sex	< 20%	60	4.18	3.39	4.96	4.64	3.88	5.46
Coronary Heart Disease	Finland	Males	FinnGen	Age and Sex	< 20%	65	6.77	5.73	7.76	7.39	6.32	8.42
Coronary Heart Disease	Finland	Males	FinnGen	Age and Sex	< 20%	70	10.33	8.81	11.79	11.06	9.63	12.59
Coronary Heart Disease	Finland	Males	FinnGen	Age and Sex	< 20%	75	15.17	13.33	16.83	15.93	14.24	17.83
Coronary Heart Disease	Finland	Males	FinnGen	Age and Sex	< 20%	80	21.17	18.81	23.63	21.87	19.48	24.3
Coronary Heart Disease	Finland	Males	FinnGen	Age and Sex	20-40%	5	0	0	0	0	0	0
Coronary Heart Disease	Finland	Males	FinnGen	Age and Sex	20-40%	10	0	0	0	0	0	0
Coronary Heart Disease	Finland	Males	FinnGen	Age and Sex	20-40%	15	0	0	0	0	0	0
Coronary Heart Disease	Finland	Males	FinnGen	Age and Sex	20-40%	20	0.02	0	0.04	0.02	0	0.04
Coronary Heart Disease	Finland	Males	FinnGen	Age and Sex	20-40%	25	0.09	0.06	0.13	0.1	0.06	0.13
Coronary Heart Disease	Finland	Males	FinnGen	Age and Sex	20-40%	30	0.22	0.16	0.28	0.23	0.16	0.29
Coronary Heart Disease	Finland	Males	FinnGen	Age and Sex	20-40%	35	0.4	0.32	0.49	0.42	0.33	0.51
Coronary Heart Disease	Finland	Males	FinnGen	Age and Sex	20-40%	40	0.65	0.52	0.79	0.68	0.54	0.82
Coronary Heart Disease	Finland	Males	FinnGen	Age and Sex	20-40%	45	1.19	1	1.4	1.24	1.02	1.45
Coronary Heart Disease	Finland	Males	FinnGen	Age and Sex	20-40%	50	2.24	1.83	2.65	2.33	1.91	2.75
Coronary Heart Disease	Finland	Males	FinnGen	Age and Sex	20-40%	55	3.98	3.41	4.58	4.13	3.55	4.73
Coronary Heart Disease	Finland	Males	FinnGen	Age and Sex	20-40%	60	6.65	5.51	7.83	6.87	5.74	8.03
Coronary Heart Disease	Finland	Males	FinnGen	Age and Sex	20-40%	65	10.34	8.9	11.73	10.61	9.27	12.02
Coronary Heart Disease	Finland	Males	FinnGen	Age and Sex	20-40%	70	15.06	13.08	17.02	15.35	13.51	17.31
Coronary Heart Disease	Finland	Males	FinnGen	Age and Sex	20-40%	75	21.03	18.59	23.3	21.29	19.12	23.72
Coronary Heart Disease	Finland	Males	FinnGen	Age and Sex	20-40%	80	28	25.13	30.82	28.2	25.37	31.04
Coronary Heart Disease	Finland	Males	FinnGen	Age and Sex	40-60%	5	0	0	0	0	0	0
Coronary Heart Disease	Finland	Males	FinnGen	Age and Sex	40-60%	10	0	0	0	0	0	0
Coronary Heart Disease	Finland	Males	FinnGen	Age and Sex	40-60%	15	0	0	0	0	0	0
Coronary Heart Disease	Finland	Males	FinnGen	Age and Sex	40-60%	20	0.03	0.01	0.05	0.03	0	0.05
Coronary Heart Disease	Finland	Males	FinnGen	Age and Sex	40-60%	25	0.12	0.08	0.16	0.12	0.07	0.17
Coronary Heart Disease	Finland	Males	FinnGen	Age and Sex	40-60%	30	0.28	0.21	0.36	0.28	0.2	0.36
Coronary Heart Disease	Finland	Males	FinnGen	Age and Sex	40-60%	35	0.52	0.41	0.63	0.53	0.42	0.63
Coronary Heart Disease	Finland	Males	FinnGen	Age and Sex	40-60%	40	0.84	0.67	1.01	0.85	0.68	1.02
Coronary Heart Disease	Finland	Males	FinnGen	Age and Sex	40-60%	45	1.54	1.29	1.77	1.56	1.31	1.81
Coronary Heart Disease	Finland	Males	FinnGen	Age and Sex	40-60%	50	2.89	2.4	3.36	2.93	2.43	3.42
Coronary Heart Disease	Finland	Males	FinnGen	Age and Sex	40-60%	55	5.1	4.41	5.78	5.18	4.47	5.87
Coronary Heart Disease	Finland	Males	FinnGen	Age and Sex	40-60%	60	8.42	7.05	9.82	8.52	7.18	9.88
Coronary Heart Disease	Finland	Males	FinnGen	Age and Sex	40-60%	65	12.85	11.06	14.45	12.97	11.24	14.64
Coronary Heart Disease	Finland	Males	FinnGen	Age and Sex	40-60%	70	18.36	15.97	20.57	18.5	16.3	20.72
Coronary Heart Disease	Finland	Males	FinnGen	Age and Sex	40-60%	75	25.07	22.38	27.41	25.21	22.78	27.76
Coronary Heart Disease	Finland	Males	FinnGen	Age and Sex	40-60%	80	32.67	29.5	35.72	32.82	29.81	35.89
Coronary Heart Disease	Finland	Males	FinnGen	Age and Sex	60-80%	5	0	0	0	0	0	0
Coronary Heart Disease	Finland	Males	FinnGen	Age and Sex	60-80%	10	0	0	0	0	0	0
Coronary Heart Disease	Finland	Males	FinnGen	Age and Sex	60-80%	15	0	0	0	0	0	0
Coronary Heart Disease	Finland	Males	FinnGen	Age and Sex	60-80%	20	0.04	0.01	0.07	0.04	0.01	0.07
Coronary Heart Disease	Finland	Males	FinnGen	Age and Sex	60-80%	25	0.16	0.11	0.23	0.16	0.1	0.22
Coronary Heart Disease	Finland	Males	FinnGen	Age and Sex	60-80%	30	0.38	0.27	0.49	0.38	0.27	0.48
Coronary Heart Disease	Finland	Males	FinnGen	Age and Sex	60-80%	35	0.71	0.56	0.86	0.7	0.55	0.84
Coronary Heart Disease	Finland	Males	FinnGen	Age and Sex	60-80%	40	1.15	0.92	1.38	1.13	0.9	1.34
Coronary Heart Disease	Finland	Males	FinnGen	Age and Sex	60-80%	45	2.09	1.75	2.44	2.06	1.72	2.41
Coronary Heart Disease	Finland	Males	FinnGen	Age and Sex	60-80%	50	3.92	3.27	4.66	3.85	3.16	4.53
Coronary Heart Disease	Finland	Males	FinnGen	Age and Sex	60-80%	55	6.85	5.93	7.87	6.74	5.8	7.68
Coronary Heart Disease	Finland	Males	FinnGen	Age and Sex	60-80%	60	11.04	9.2	12.87	10.87	9.14	12.72
Coronary Heart Disease	Finland	Males	FinnGen	Age and Sex	60-80%	65	16.38	14.14	18.48	16.15	14.17	18.25
Coronary Heart Disease	Finland	Males	FinnGen	Age and Sex	60-80%	70	22.68	19.9	25.3	22.41	19.84	25.01
Coronary Heart Disease	Finland	Males	FinnGen	Age and Sex	60-80%	75	29.97	26.9	32.76	29.69	26.92	32.63
Coronary Heart Disease	Finland	Males	FinnGen	Age and Sex	60-80%	80	37.89	34.41	41.25	37.63	34.2	41.16
Coronary Heart Disease	Finland	Males	FinnGen	Age and Sex	80-90%	5	0	0	0	0	0	0
Coronary Heart Disease	Finland	Males	FinnGen	Age and Sex	80-90%	10	0	0	0	0	0	0
Coronary Heart Disease	Finland	Males	FinnGen	Age and Sex	80-90%	15	0	0	0	0	0	0
Coronary Heart Disease	Finland	Males	FinnGen	Age and Sex	80-90%	20	0.05	0.01	0.09	0.05	0.01	0.09
Coronary Heart Disease	Finland	Males	FinnGen	Age and Sex	80-90%	25	0.21	0.13	0.29	0.2	0.12	0.28
Coronary Heart Disease	Finland	Males	FinnGen	Age and Sex	80-90%	30	0.49	0.35	0.64	0.48	0.34	0.61
Coronary Heart Disease	Finland	Males	FinnGen	Age and Sex	80-90%	35	0.9	0.71	1.1	0.89	0.7	1.08
Coronary Heart Disease	Finland	Males	FinnGen	Age and Sex	80-90%	40	1.46	1.15	1.78	1.44	1.15	1.75
Coronary Heart Disease	Finland	Males	FinnGen	Age and Sex	80-90%	45	2.66	2.2	3.12	2.63	2.19	3.09
Coronary Heart Disease	Finland	Males	FinnGen	Age and Sex	80-90%	50	4.97	4.1	5.82	4.91	4.04	5.79
Coronary Heart Disease	Finland	Males	FinnGen	Age and Sex	80-90%	55	8.62	7.41	9.84	8.51	7.27	9.69
Coronary Heart Disease	Finland	Males	FinnGen	Age and Sex	80-90%	60	13.65	11.46	15.8	13.47	11.32	15.59
Coronary Heart Disease	Finland	Males	FinnGen	Age and Sex	80-90%	65	19.82	17.13	22.32	19.56	17.13	22.12
Coronary Heart Disease	Finland	Males	FinnGen	Age and Sex	80-90%	70	26.82	23.48	29.8	26.49	23.61	29.44
Coronary Heart Disease	Finland	Males	FinnGen	Age and Sex	80-90%	75	34.57	30.87	37.72	34.2	31.11	37.38
Coronary Heart Disease	Finland	Males	FinnGen	Age and Sex	80-90%	80	42.72	38.81	46.35	42.33	38.85	45.86
Coronary Heart Disease	Finland	Males	FinnGen	Age and Sex	90-95%	5	0	0	0	0	0	0
Coronary Heart Disease	Finland	Males	FinnGen	Age and Sex	90-95%	10	0	0	0	0	0	0
Coronary Heart Disease	Finland	Males	FinnGen	Age and Sex	90-95%	15	0	0	0	0	0	0
Coronary Heart Disease	Finland	Males	FinnGen	Age and Sex	90-95%	20	0.06	0.01	0.11	0.06	0.01	0.11
Coronary Heart Disease	Finland	Males	FinnGen	Age and Sex	90-95%	25	0.25	0.16	0.36	0.24	0.14	0.33
Coronary Heart Disease	Finland	Males	FinnGen	Age and Sex	90-95%	30	0.59	0.42	0.77	0.56	0.39	0.74
Coronary Heart Disease	Finland	Males	FinnGen	Age and Sex	90-95%	35	1.09	0.86	1.35	1.03	0.81	1.27
Coronary Heart Disease	Finland	Males	FinnGen	Age and Sex	90-95%	40	1.76	1.4	2.16	1.67	1.33	2.04
Coronary Heart Disease	Finland	Males	FinnGen	Age and Sex	90-95%	45	3.2	2.67	3.79	3.05	2.54	3.58
Coronary Heart Disease	Finland	Males	FinnGen	Age and Sex	90-95%	50	5.96	4.92	7.09	5.69	4.64	6.74
Coronary Heart Disease	Finland	Males	FinnGen	Age and Sex	90-95%	55	10.25	8.78	11.91	9.8	8.4	11.25
Coronary Heart Disease	Finland	Males	FinnGen	Age and Sex	90-95%	60	15.96	13.49	18.64	15.34	12.86	17.71
Coronary Heart Disease	Finland	Males	FinnGen	Age and Sex	90-95%	65	22.71	19.67	25.8	22	19.11	24.73
Coronary Heart Disease	Finland	Males	FinnGen	Age and Sex	90-95%	70	30.07	26.49	33.59	29.38	26.07	32.69
Coronary Heart Disease	Finland	Males	FinnGen	Age and Sex	90-95%	75	37.94	34	41.63	37.38	33.96	40.9
Coronary Heart Disease	Finland	Males	FinnGen	Age and Sex	90-95%	80	45.98	41.86	49.97	45.63	41.72	49.35
Coronary Heart Disease	Finland	Males	FinnGen	Age and Sex	> 95%	5	0	0	0	0	0	0
Coronary Heart Disease	Finland	Males	FinnGen	Age and Sex	> 95%	10	0	0	0	0	0	0
Coronary Heart Disease	Finland	Males	FinnGen	Age and Sex	> 95%	15	0	0	0	0	0	0
Coronary Heart Disease	Finland	Males	FinnGen	Age and Sex	> 95%	20	0.08	0.02	0.15	0.08	0.01	0.14
Coronary Heart Disease	Finland	Males	FinnGen	Age and Sex	> 95%	25	0.35	0.22	0.48	0.32	0.2	0.44
Coronary Heart Disease	Finland	Males	FinnGen	Age and Sex	> 95%	30	0.81	0.59	1.05	0.76	0.52	0.98
Coronary Heart Disease	Finland	Males	FinnGen	Age and Sex	> 95%	35	1.5	1.17	1.85	1.4	1.09	1.7
Coronary Heart Disease	Finland	Males	FinnGen	Age and Sex	> 95%	40	2.42	1.94	2.96	2.26	1.8	2.73
Coronary Heart Disease	Finland	Males	FinnGen	Age and Sex	> 95%	45	4.4	3.66	5.16	4.11	3.42	4.83
Coronary Heart Disease	Finland	Males	FinnGen	Age and Sex	> 95%	50	8.15	6.71	9.64	7.62	6.29	8.95
Coronary Heart Disease	Finland	Males	FinnGen	Age and Sex	> 95%	55	13.78	11.86	15.81	12.93	11.22	14.72
Coronary Heart Disease	Finland	Males	FinnGen	Age and Sex	> 95%	60	20.82	17.73	23.9	19.69	16.9	22.66
Coronary Heart Disease	Finland	Males	FinnGen	Age and Sex	> 95%	65	28.58	25.16	31.87	27.3	24.22	30.35
Coronary Heart Disease	Finland	Males	FinnGen	Age and Sex	> 95%	70	36.52	32.46	40.2	35.24	31.83	38.88
Coronary Heart Disease	Finland	Males	FinnGen	Age and Sex	> 95%	75	44.45	40.46	48.08	43.34	39.73	47.15
Coronary Heart Disease	Finland	Males	FinnGen	Age and Sex	> 95%	80	52.18	48.26	56.02	51.32	47.59	55.2
Coronary Heart Disease	Estonia	Males	Estonian Biobank	Age and Sex	< 20%	5	0	0	0	0	0	0
Coronary Heart Disease	Estonia	Males	Estonian Biobank	Age and Sex	< 20%	10	0	0	0	0	0	0
Coronary Heart Disease	Estonia	Males	Estonian Biobank	Age and Sex	< 20%	15	0	0	0	0	0	0
Coronary Heart Disease	Estonia	Males	Estonian Biobank	Age and Sex	< 20%	20	0.03	0	0.05	0.02	0	0.03
Coronary Heart Disease	Estonia	Males	Estonian Biobank	Age and Sex	< 20%	25	0.12	0.07	0.17	0.08	0.05	0.11
Coronary Heart Disease	Estonia	Males	Estonian Biobank	Age and Sex	< 20%	30	0.28	0.19	0.38	0.19	0.14	0.25
Coronary Heart Disease	Estonia	Males	Estonian Biobank	Age and Sex	< 20%	35	0.55	0.41	0.71	0.38	0.3	0.46
Coronary Heart Disease	Estonia	Males	Estonian Biobank	Age and Sex	< 20%	40	0.96	0.73	1.2	0.66	0.52	0.79
Coronary Heart Disease	Estonia	Males	Estonian Biobank	Age and Sex	< 20%	45	1.93	1.5	2.39	1.34	1.1	1.59
Coronary Heart Disease	Estonia	Males	Estonian Biobank	Age and Sex	< 20%	50	3.87	2.94	4.88	2.7	2.18	3.23
Coronary Heart Disease	Estonia	Males	Estonian Biobank	Age and Sex	< 20%	55	7.26	5.94	8.74	5.15	4.35	5.97
Coronary Heart Disease	Estonia	Males	Estonian Biobank	Age and Sex	< 20%	60	12.51	10.11	15.16	9.29	7.76	10.95
Coronary Heart Disease	Estonia	Males	Estonian Biobank	Age and Sex	< 20%	65	19.64	16.53	22.89	15.39	13.21	17.5
Coronary Heart Disease	Estonia	Males	Estonian Biobank	Age and Sex	< 20%	70	28.61	23.91	33.44	23.75	20.55	26.9
Coronary Heart Disease	Estonia	Males	Estonian Biobank	Age and Sex	< 20%	75	38.33	32.89	43.83	33.58	29.97	37.19
Coronary Heart Disease	Estonia	Males	Estonian Biobank	Age and Sex	< 20%	80	47.5	41.61	53.45	43.36	38.98	47.4
Coronary Heart Disease	Estonia	Males	Estonian Biobank	Age and Sex	20-40%	5	0	0	0	0	0	0
Coronary Heart Disease	Estonia	Males	Estonian Biobank	Age and Sex	20-40%	10	0	0	0	0	0	0
Coronary Heart Disease	Estonia	Males	Estonian Biobank	Age and Sex	20-40%	15	0	0	0	0	0	0
Coronary Heart Disease	Estonia	Males	Estonian Biobank	Age and Sex	20-40%	20	0.03	0.01	0.07	0.03	0	0.05
Coronary Heart Disease	Estonia	Males	Estonian Biobank	Age and Sex	20-40%	25	0.15	0.09	0.21	0.12	0.08	0.16
Coronary Heart Disease	Estonia	Males	Estonian Biobank	Age and Sex	20-40%	30	0.35	0.25	0.48	0.3	0.21	0.38
Coronary Heart Disease	Estonia	Males	Estonian Biobank	Age and Sex	20-40%	35	0.7	0.53	0.88	0.58	0.46	0.71
Coronary Heart Disease	Estonia	Males	Estonian Biobank	Age and Sex	20-40%	40	1.22	0.93	1.53	1.02	0.8	1.23
Coronary Heart Disease	Estonia	Males	Estonian Biobank	Age and Sex	20-40%	45	2.45	1.92	3.01	2.05	1.72	2.4
Coronary Heart Disease	Estonia	Males	Estonian Biobank	Age and Sex	20-40%	50	4.9	3.83	6	4.12	3.34	4.89
Coronary Heart Disease	Estonia	Males	Estonian Biobank	Age and Sex	20-40%	55	9.16	7.39	10.77	7.76	6.68	8.92
Coronary Heart Disease	Estonia	Males	Estonian Biobank	Age and Sex	20-40%	60	15.65	12.69	18.7	13.54	11.24	15.83
Coronary Heart Disease	Estonia	Males	Estonian Biobank	Age and Sex	20-40%	65	24.29	20.58	28.55	21.54	18.66	24.22
Coronary Heart Disease	Estonia	Males	Estonian Biobank	Age and Sex	20-40%	70	34.77	29.55	40.01	31.65	27.54	35.32
Coronary Heart Disease	Estonia	Males	Estonian Biobank	Age and Sex	20-40%	75	45.56	39.22	51.46	42.5	38.41	46.53
Coronary Heart Disease	Estonia	Males	Estonian Biobank	Age and Sex	20-40%	80	54.99	48.58	60.81	52.3	47.9	56.57
Coronary Heart Disease	Estonia	Males	Estonian Biobank	Age and Sex	40-60%	5	0	0	0	0	0	0
Coronary Heart Disease	Estonia	Males	Estonian Biobank	Age and Sex	40-60%	10	0	0	0	0	0	0
Coronary Heart Disease	Estonia	Males	Estonian Biobank	Age and Sex	40-60%	15	0	0	0	0	0	0
Coronary Heart Disease	Estonia	Males	Estonian Biobank	Age and Sex	40-60%	20	0.04	0.01	0.07	0.03	0.01	0.06
Coronary Heart Disease	Estonia	Males	Estonian Biobank	Age and Sex	40-60%	25	0.16	0.1	0.21	0.15	0.1	0.2
Coronary Heart Disease	Estonia	Males	Estonian Biobank	Age and Sex	40-60%	30	0.38	0.28	0.48	0.37	0.27	0.48
Coronary Heart Disease	Estonia	Males	Estonian Biobank	Age and Sex	40-60%	35	0.76	0.59	0.91	0.74	0.59	0.87
Coronary Heart Disease	Estonia	Males	Estonian Biobank	Age and Sex	40-60%	40	1.32	1.04	1.56	1.28	1.01	1.54
Coronary Heart Disease	Estonia	Males	Estonian Biobank	Age and Sex	40-60%	45	2.65	2.19	3.05	2.59	2.16	2.99
Coronary Heart Disease	Estonia	Males	Estonian Biobank	Age and Sex	40-60%	50	5.3	4.28	6.13	5.17	4.24	6.08
Coronary Heart Disease	Estonia	Males	Estonian Biobank	Age and Sex	40-60%	55	9.87	8.26	11.15	9.66	8.26	11.02
Coronary Heart Disease	Estonia	Males	Estonian Biobank	Age and Sex	40-60%	60	16.84	14.09	19.52	16.6	13.92	19.11
Coronary Heart Disease	Estonia	Males	Estonian Biobank	Age and Sex	40-60%	65	26.03	22.52	29.21	25.88	22.59	28.83
Coronary Heart Disease	Estonia	Males	Estonian Biobank	Age and Sex	40-60%	70	37.05	32.01	41.17	37.09	32.6	41.11
Coronary Heart Disease	Estonia	Males	Estonian Biobank	Age and Sex	40-60%	75	48.17	43.13	52.28	48.44	44.11	52.51
Coronary Heart Disease	Estonia	Males	Estonian Biobank	Age and Sex	40-60%	80	57.59	52.51	61.36	58	53.73	61.78
Coronary Heart Disease	Estonia	Males	Estonian Biobank	Age and Sex	60-80%	5	0	0	0	0	0	0
Coronary Heart Disease	Estonia	Males	Estonian Biobank	Age and Sex	60-80%	10	0	0	0	0	0	0
Coronary Heart Disease	Estonia	Males	Estonian Biobank	Age and Sex	60-80%	15	0	0	0	0	0	0
Coronary Heart Disease	Estonia	Males	Estonian Biobank	Age and Sex	60-80%	20	0.05	0.01	0.09	0.05	0.01	0.09
Coronary Heart Disease	Estonia	Males	Estonian Biobank	Age and Sex	60-80%	25	0.2	0.13	0.28	0.2	0.14	0.27
Coronary Heart Disease	Estonia	Males	Estonian Biobank	Age and Sex	60-80%	30	0.49	0.34	0.66	0.49	0.36	0.63
Coronary Heart Disease	Estonia	Males	Estonian Biobank	Age and Sex	60-80%	35	0.96	0.74	1.21	0.97	0.77	1.17
Coronary Heart Disease	Estonia	Males	Estonian Biobank	Age and Sex	60-80%	40	1.67	1.32	2.04	1.69	1.33	2.02
Coronary Heart Disease	Estonia	Males	Estonian Biobank	Age and Sex	60-80%	45	3.36	2.69	4.05	3.4	2.83	3.98
Coronary Heart Disease	Estonia	Males	Estonian Biobank	Age and Sex	60-80%	50	6.69	5.33	8.19	6.77	5.58	8.11
Coronary Heart Disease	Estonia	Males	Estonian Biobank	Age and Sex	60-80%	55	12.24	10.06	14.31	12.48	10.8	14.29
Coronary Heart Disease	Estonia	Males	Estonian Biobank	Age and Sex	60-80%	60	20.23	16.89	23.78	20.86	17.7	24
Coronary Heart Disease	Estonia	Males	Estonian Biobank	Age and Sex	60-80%	65	30.18	25.88	34.47	31.42	27.52	34.8
Coronary Heart Disease	Estonia	Males	Estonian Biobank	Age and Sex	60-80%	70	41.39	35.88	46.56	43.35	38.42	47.69
Coronary Heart Disease	Estonia	Males	Estonian Biobank	Age and Sex	60-80%	75	52.05	46.75	57.15	54.55	50.1	58.55
Coronary Heart Disease	Estonia	Males	Estonian Biobank	Age and Sex	60-80%	80	60.75	55	65.32	63.31	59.3	66.78
Coronary Heart Disease	Estonia	Males	Estonian Biobank	Age and Sex	80-90%	5	0	0	0	0	0	0
Coronary Heart Disease	Estonia	Males	Estonian Biobank	Age and Sex	80-90%	10	0	0	0	0	0	0
Coronary Heart Disease	Estonia	Males	Estonian Biobank	Age and Sex	80-90%	15	0	0	0	0	0	0
Coronary Heart Disease	Estonia	Males	Estonian Biobank	Age and Sex	80-90%	20	0.05	0.01	0.11	0.06	0.01	0.11
Coronary Heart Disease	Estonia	Males	Estonian Biobank	Age and Sex	80-90%	25	0.24	0.14	0.34	0.26	0.17	0.35
Coronary Heart Disease	Estonia	Males	Estonian Biobank	Age and Sex	80-90%	30	0.58	0.4	0.79	0.63	0.45	0.81
Coronary Heart Disease	Estonia	Males	Estonian Biobank	Age and Sex	80-90%	35	1.13	0.86	1.45	1.25	0.99	1.5
Coronary Heart Disease	Estonia	Males	Estonian Biobank	Age and Sex	80-90%	40	1.97	1.53	2.48	2.17	1.72	2.6
Coronary Heart Disease	Estonia	Males	Estonian Biobank	Age and Sex	80-90%	45	3.95	3.14	4.93	4.34	3.63	5.06
Coronary Heart Disease	Estonia	Males	Estonian Biobank	Age and Sex	80-90%	50	7.84	6.16	9.76	8.59	6.98	10.23
Coronary Heart Disease	Estonia	Males	Estonian Biobank	Age and Sex	80-90%	55	14.28	11.63	17.06	15.61	13.34	17.85
Coronary Heart Disease	Estonia	Males	Estonian Biobank	Age and Sex	80-90%	60	23.42	19.06	27.38	25.4	21.61	29.28
Coronary Heart Disease	Estonia	Males	Estonian Biobank	Age and Sex	80-90%	65	34.55	29.64	39.63	37.05	32.82	41
Coronary Heart Disease	Estonia	Males	Estonian Biobank	Age and Sex	80-90%	70	46.66	39.98	52.8	49.37	44.2	53.9
Coronary Heart Disease	Estonia	Males	Estonian Biobank	Age and Sex	80-90%	75	57.59	51.38	63.97	60.1	55.67	64.15
Coronary Heart Disease	Estonia	Males	Estonian Biobank	Age and Sex	80-90%	80	65.86	59.68	71.09	67.92	63.77	71.26
Coronary Heart Disease	Estonia	Males	Estonian Biobank	Age and Sex	90-95%	5	0	0	0	0	0	0
Coronary Heart Disease	Estonia	Males	Estonian Biobank	Age and Sex	90-95%	10	0	0	0	0	0	0
Coronary Heart Disease	Estonia	Males	Estonian Biobank	Age and Sex	90-95%	15	0	0	0	0	0	0
Coronary Heart Disease	Estonia	Males	Estonian Biobank	Age and Sex	90-95%	20	0.05	0.01	0.11	0.07	0.01	0.13
Coronary Heart Disease	Estonia	Males	Estonian Biobank	Age and Sex	90-95%	25	0.24	0.14	0.37	0.3	0.2	0.41
Coronary Heart Disease	Estonia	Males	Estonian Biobank	Age and Sex	90-95%	30	0.58	0.38	0.86	0.74	0.53	0.94
Coronary Heart Disease	Estonia	Males	Estonian Biobank	Age and Sex	90-95%	35	1.14	0.8	1.56	1.45	1.14	1.77
Coronary Heart Disease	Estonia	Males	Estonian Biobank	Age and Sex	90-95%	40	1.99	1.45	2.68	2.51	1.98	3.03
Coronary Heart Disease	Estonia	Males	Estonian Biobank	Age and Sex	90-95%	45	3.98	2.94	5.23	5.03	4.19	5.91
Coronary Heart Disease	Estonia	Males	Estonian Biobank	Age and Sex	90-95%	50	7.9	5.92	10.49	9.92	8.07	11.76
Coronary Heart Disease	Estonia	Males	Estonian Biobank	Age and Sex	90-95%	55	14.67	11.66	18.26	17.84	15.37	20.61
Coronary Heart Disease	Estonia	Males	Estonian Biobank	Age and Sex	90-95%	60	24.85	20.05	30.65	28.58	24.58	32.79
Coronary Heart Disease	Estonia	Males	Estonian Biobank	Age and Sex	90-95%	65	37.75	31.61	44.75	40.89	36.35	45.05
Coronary Heart Disease	Estonia	Males	Estonian Biobank	Age and Sex	90-95%	70	51.9	44.63	59.38	53.36	48.05	57.96
Coronary Heart Disease	Estonia	Males	Estonian Biobank	Age and Sex	90-95%	75	64.07	56.74	70.74	63.69	59.35	67.67
Coronary Heart Disease	Estonia	Males	Estonian Biobank	Age and Sex	90-95%	80	71.94	65.67	76.78	70.84	67.03	74.13
Coronary Heart Disease	Estonia	Males	Estonian Biobank	Age and Sex	> 95%	5	0	0	0	0	0	0
Coronary Heart Disease	Estonia	Males	Estonian Biobank	Age and Sex	> 95%	10	0	0	0	0	0	0
Coronary Heart Disease	Estonia	Males	Estonian Biobank	Age and Sex	> 95%	15	0	0	0	0	0	0
Coronary Heart Disease	Estonia	Males	Estonian Biobank	Age and Sex	> 95%	20	0.06	0.01	0.13	0.09	0.02	0.17
Coronary Heart Disease	Estonia	Males	Estonian Biobank	Age and Sex	> 95%	25	0.28	0.17	0.45	0.41	0.27	0.55
Coronary Heart Disease	Estonia	Males	Estonian Biobank	Age and Sex	> 95%	30	0.68	0.46	0.99	1	0.72	1.29
Coronary Heart Disease	Estonia	Males	Estonian Biobank	Age and Sex	> 95%	35	1.34	0.98	1.84	1.95	1.53	2.35
Coronary Heart Disease	Estonia	Males	Estonian Biobank	Age and Sex	> 95%	40	2.33	1.71	3.1	3.39	2.68	4.08
Coronary Heart Disease	Estonia	Males	Estonian Biobank	Age and Sex	> 95%	45	4.67	3.41	6.17	6.75	5.65	7.86
Coronary Heart Disease	Estonia	Males	Estonian Biobank	Age and Sex	> 95%	50	9.23	6.88	12.1	13.18	10.88	15.59
Coronary Heart Disease	Estonia	Males	Estonian Biobank	Age and Sex	> 95%	55	16.83	13.35	21.02	23.15	20.17	26.43
Coronary Heart Disease	Estonia	Males	Estonian Biobank	Age and Sex	> 95%	60	27.69	22.54	33.6	35.62	30.78	40.15
Coronary Heart Disease	Estonia	Males	Estonian Biobank	Age and Sex	> 95%	65	40.74	34.16	47.98	48.69	43.75	52.96
Coronary Heart Disease	Estonia	Males	Estonian Biobank	Age and Sex	> 95%	70	54.36	46.99	62.06	60.69	55.2	65.13
Coronary Heart Disease	Estonia	Males	Estonian Biobank	Age and Sex	> 95%	75	65.62	58.15	72.22	69.7	65.36	73.28
Coronary Heart Disease	Estonia	Males	Estonian Biobank	Age and Sex	> 95%	80	72.88	66.62	77.75	75.43	72.12	78.26
Coronary Heart Disease	Massachusetts (USA)	Females	Mass General Brigham	Sex	< 20%	5	0	0	0	0	0	0
Coronary Heart Disease	Massachusetts (USA)	Females	Mass General Brigham	Sex	< 20%	10	0	0	0	0	0	0
Coronary Heart Disease	Massachusetts (USA)	Females	Mass General Brigham	Sex	< 20%	15	0	0	0	0	0	0
Coronary Heart Disease	Massachusetts (USA)	Females	Mass General Brigham	Sex	< 20%	20	0.03	0.01	0.05	0.03	0.01	0.05
Coronary Heart Disease	Massachusetts (USA)	Females	Mass General Brigham	Sex	< 20%	25	0.13	0.09	0.17	0.12	0.08	0.16
Coronary Heart Disease	Massachusetts (USA)	Females	Mass General Brigham	Sex	< 20%	30	0.31	0.23	0.4	0.29	0.21	0.36
Coronary Heart Disease	Massachusetts (USA)	Females	Mass General Brigham	Sex	< 20%	35	0.51	0.39	0.63	0.47	0.37	0.57
Coronary Heart Disease	Massachusetts (USA)	Females	Mass General Brigham	Sex	< 20%	40	0.66	0.53	0.8	0.61	0.5	0.72
Coronary Heart Disease	Massachusetts (USA)	Females	Mass General Brigham	Sex	< 20%	45	0.84	0.68	0.99	0.77	0.65	0.88
Coronary Heart Disease	Massachusetts (USA)	Females	Mass General Brigham	Sex	< 20%	50	1.11	0.94	1.3	1.02	0.89	1.16
Coronary Heart Disease	Massachusetts (USA)	Females	Mass General Brigham	Sex	< 20%	55	1.52	1.31	1.74	1.39	1.23	1.57
Coronary Heart Disease	Massachusetts (USA)	Females	Mass General Brigham	Sex	< 20%	60	2.09	1.8	2.41	1.92	1.68	2.15
Coronary Heart Disease	Massachusetts (USA)	Females	Mass General Brigham	Sex	< 20%	65	3.11	2.72	3.54	2.86	2.57	3.17
Coronary Heart Disease	Massachusetts (USA)	Females	Mass General Brigham	Sex	< 20%	70	4.83	4.25	5.5	4.44	3.99	4.91
Coronary Heart Disease	Massachusetts (USA)	Females	Mass General Brigham	Sex	< 20%	75	7.53	6.7	8.43	6.94	6.33	7.6
Coronary Heart Disease	Massachusetts (USA)	Females	Mass General Brigham	Sex	< 20%	80	11.3	9.95	12.71	10.43	9.34	11.49
Coronary Heart Disease	Massachusetts (USA)	Females	Mass General Brigham	Sex	20-40%	5	0	0	0	0	0	0
Coronary Heart Disease	Massachusetts (USA)	Females	Mass General Brigham	Sex	20-40%	10	0	0	0	0	0	0
Coronary Heart Disease	Massachusetts (USA)	Females	Mass General Brigham	Sex	20-40%	15	0	0	0	0	0	0
Coronary Heart Disease	Massachusetts (USA)	Females	Mass General Brigham	Sex	20-40%	20	0.03	0.01	0.06	0.03	0.01	0.05
Coronary Heart Disease	Massachusetts (USA)	Females	Mass General Brigham	Sex	20-40%	25	0.14	0.1	0.19	0.13	0.09	0.18
Coronary Heart Disease	Massachusetts (USA)	Females	Mass General Brigham	Sex	20-40%	30	0.35	0.25	0.44	0.32	0.23	0.4
Coronary Heart Disease	Massachusetts (USA)	Females	Mass General Brigham	Sex	20-40%	35	0.57	0.43	0.69	0.52	0.42	0.63
Coronary Heart Disease	Massachusetts (USA)	Females	Mass General Brigham	Sex	20-40%	40	0.73	0.58	0.87	0.67	0.55	0.79
Coronary Heart Disease	Massachusetts (USA)	Females	Mass General Brigham	Sex	20-40%	45	0.92	0.76	1.08	0.85	0.72	0.98
Coronary Heart Disease	Massachusetts (USA)	Females	Mass General Brigham	Sex	20-40%	50	1.22	1.04	1.42	1.12	0.98	1.29
Coronary Heart Disease	Massachusetts (USA)	Females	Mass General Brigham	Sex	20-40%	55	1.67	1.45	1.91	1.53	1.36	1.72
Coronary Heart Disease	Massachusetts (USA)	Females	Mass General Brigham	Sex	20-40%	60	2.3	1.97	2.61	2.11	1.84	2.38
Coronary Heart Disease	Massachusetts (USA)	Females	Mass General Brigham	Sex	20-40%	65	3.41	2.99	3.84	3.14	2.81	3.49
Coronary Heart Disease	Massachusetts (USA)	Females	Mass General Brigham	Sex	20-40%	70	5.3	4.67	6.04	4.88	4.35	5.42
Coronary Heart Disease	Massachusetts (USA)	Females	Mass General Brigham	Sex	20-40%	75	8.25	7.27	9.23	7.6	6.9	8.31
Coronary Heart Disease	Massachusetts (USA)	Females	Mass General Brigham	Sex	20-40%	80	12.36	10.98	13.79	11.4	10.27	12.46
Coronary Heart Disease	Massachusetts (USA)	Females	Mass General Brigham	Sex	40-60%	5	0	0	0	0	0	0
Coronary Heart Disease	Massachusetts (USA)	Females	Mass General Brigham	Sex	40-60%	10	0	0	0	0	0	0
Coronary Heart Disease	Massachusetts (USA)	Females	Mass General Brigham	Sex	40-60%	15	0	0	0	0	0	0
Coronary Heart Disease	Massachusetts (USA)	Females	Mass General Brigham	Sex	40-60%	20	0.04	0.01	0.06	0.03	0.01	0.06
Coronary Heart Disease	Massachusetts (USA)	Females	Mass General Brigham	Sex	40-60%	25	0.16	0.12	0.21	0.15	0.1	0.2
Coronary Heart Disease	Massachusetts (USA)	Females	Mass General Brigham	Sex	40-60%	30	0.39	0.29	0.48	0.36	0.27	0.45
Coronary Heart Disease	Massachusetts (USA)	Females	Mass General Brigham	Sex	40-60%	35	0.63	0.49	0.76	0.59	0.48	0.71
Coronary Heart Disease	Massachusetts (USA)	Females	Mass General Brigham	Sex	40-60%	40	0.81	0.66	0.96	0.76	0.63	0.89
Coronary Heart Disease	Massachusetts (USA)	Females	Mass General Brigham	Sex	40-60%	45	1.02	0.86	1.18	0.96	0.82	1.1
Coronary Heart Disease	Massachusetts (USA)	Females	Mass General Brigham	Sex	40-60%	50	1.36	1.17	1.55	1.27	1.12	1.44
Coronary Heart Disease	Massachusetts (USA)	Females	Mass General Brigham	Sex	40-60%	55	1.86	1.64	2.08	1.73	1.55	1.93
Coronary Heart Disease	Massachusetts (USA)	Females	Mass General Brigham	Sex	40-60%	60	2.55	2.24	2.86	2.38	2.11	2.67
Coronary Heart Disease	Massachusetts (USA)	Females	Mass General Brigham	Sex	40-60%	65	3.79	3.41	4.19	3.54	3.2	3.91
Coronary Heart Disease	Massachusetts (USA)	Females	Mass General Brigham	Sex	40-60%	70	5.88	5.29	6.52	5.5	4.98	6.07
Coronary Heart Disease	Massachusetts (USA)	Females	Mass General Brigham	Sex	40-60%	75	9.14	8.34	10.01	8.56	7.87	9.3
Coronary Heart Disease	Massachusetts (USA)	Females	Mass General Brigham	Sex	40-60%	80	13.65	12.33	14.95	12.8	11.59	13.93
Coronary Heart Disease	Massachusetts (USA)	Females	Mass General Brigham	Sex	60-80%	5	0	0	0	0	0	0
Coronary Heart Disease	Massachusetts (USA)	Females	Mass General Brigham	Sex	60-80%	10	0	0	0	0	0	0
Coronary Heart Disease	Massachusetts (USA)	Females	Mass General Brigham	Sex	60-80%	15	0	0	0	0	0	0
Coronary Heart Disease	Massachusetts (USA)	Females	Mass General Brigham	Sex	60-80%	20	0.04	0.01	0.07	0.04	0.01	0.07
Coronary Heart Disease	Massachusetts (USA)	Females	Mass General Brigham	Sex	60-80%	25	0.17	0.12	0.23	0.18	0.12	0.24
Coronary Heart Disease	Massachusetts (USA)	Females	Mass General Brigham	Sex	60-80%	30	0.42	0.31	0.53	0.42	0.32	0.53
Coronary Heart Disease	Massachusetts (USA)	Females	Mass General Brigham	Sex	60-80%	35	0.68	0.53	0.85	0.69	0.56	0.84
Coronary Heart Disease	Massachusetts (USA)	Females	Mass General Brigham	Sex	60-80%	40	0.88	0.7	1.05	0.89	0.74	1.06
Coronary Heart Disease	Massachusetts (USA)	Females	Mass General Brigham	Sex	60-80%	45	1.11	0.92	1.32	1.13	0.96	1.31
Coronary Heart Disease	Massachusetts (USA)	Females	Mass General Brigham	Sex	60-80%	50	1.47	1.25	1.7	1.5	1.3	1.71
Coronary Heart Disease	Massachusetts (USA)	Females	Mass General Brigham	Sex	60-80%	55	2	1.74	2.3	2.04	1.82	2.29
Coronary Heart Disease	Massachusetts (USA)	Females	Mass General Brigham	Sex	60-80%	60	2.76	2.39	3.15	2.81	2.49	3.16
Coronary Heart Disease	Massachusetts (USA)	Females	Mass General Brigham	Sex	60-80%	65	4.09	3.62	4.57	4.17	3.76	4.61
Coronary Heart Disease	Massachusetts (USA)	Females	Mass General Brigham	Sex	60-80%	70	6.34	5.64	7.14	6.46	5.83	7.13
Coronary Heart Disease	Massachusetts (USA)	Females	Mass General Brigham	Sex	60-80%	75	9.84	8.82	11	10.01	9.16	10.93
Coronary Heart Disease	Massachusetts (USA)	Females	Mass General Brigham	Sex	60-80%	80	14.65	13.16	16.32	14.91	13.48	16.24
Coronary Heart Disease	Massachusetts (USA)	Females	Mass General Brigham	Sex	80-90%	5	0	0	0	0	0	0
Coronary Heart Disease	Massachusetts (USA)	Females	Mass General Brigham	Sex	80-90%	10	0	0	0	0	0	0
Coronary Heart Disease	Massachusetts (USA)	Females	Mass General Brigham	Sex	80-90%	15	0	0	0	0	0	0
Coronary Heart Disease	Massachusetts (USA)	Females	Mass General Brigham	Sex	80-90%	20	0.04	0.01	0.08	0.05	0.01	0.08
Coronary Heart Disease	Massachusetts (USA)	Females	Mass General Brigham	Sex	80-90%	25	0.18	0.13	0.25	0.2	0.13	0.26
Coronary Heart Disease	Massachusetts (USA)	Females	Mass General Brigham	Sex	80-90%	30	0.44	0.32	0.56	0.47	0.36	0.59
Coronary Heart Disease	Massachusetts (USA)	Females	Mass General Brigham	Sex	80-90%	35	0.72	0.56	0.89	0.77	0.62	0.94
Coronary Heart Disease	Massachusetts (USA)	Females	Mass General Brigham	Sex	80-90%	40	0.93	0.73	1.12	1	0.83	1.18
Coronary Heart Disease	Massachusetts (USA)	Females	Mass General Brigham	Sex	80-90%	45	1.17	0.95	1.4	1.26	1.08	1.46
Coronary Heart Disease	Massachusetts (USA)	Females	Mass General Brigham	Sex	80-90%	50	1.55	1.31	1.83	1.67	1.46	1.9
Coronary Heart Disease	Massachusetts (USA)	Females	Mass General Brigham	Sex	80-90%	55	2.12	1.81	2.47	2.28	2.03	2.56
Coronary Heart Disease	Massachusetts (USA)	Females	Mass General Brigham	Sex	80-90%	60	2.91	2.48	3.4	3.13	2.76	3.56
Coronary Heart Disease	Massachusetts (USA)	Females	Mass General Brigham	Sex	80-90%	65	4.32	3.75	4.95	4.65	4.16	5.15
Coronary Heart Disease	Massachusetts (USA)	Females	Mass General Brigham	Sex	80-90%	70	6.7	5.76	7.68	7.19	6.43	8
Coronary Heart Disease	Massachusetts (USA)	Females	Mass General Brigham	Sex	80-90%	75	10.37	9.06	11.79	11.12	10.12	12.09
Coronary Heart Disease	Massachusetts (USA)	Females	Mass General Brigham	Sex	80-90%	80	15.43	13.59	17.48	16.5	14.8	17.99
Coronary Heart Disease	Massachusetts (USA)	Females	Mass General Brigham	Sex	90-95%	5	0	0	0	0	0	0
Coronary Heart Disease	Massachusetts (USA)	Females	Mass General Brigham	Sex	90-95%	10	0	0	0	0	0	0
Coronary Heart Disease	Massachusetts (USA)	Females	Mass General Brigham	Sex	90-95%	15	0	0	0	0	0	0
Coronary Heart Disease	Massachusetts (USA)	Females	Mass General Brigham	Sex	90-95%	20	0.04	0.01	0.07	0.05	0.01	0.09
Coronary Heart Disease	Massachusetts (USA)	Females	Mass General Brigham	Sex	90-95%	25	0.17	0.12	0.23	0.21	0.14	0.29
Coronary Heart Disease	Massachusetts (USA)	Females	Mass General Brigham	Sex	90-95%	30	0.41	0.3	0.53	0.51	0.38	0.65
Coronary Heart Disease	Massachusetts (USA)	Females	Mass General Brigham	Sex	90-95%	35	0.68	0.51	0.84	0.83	0.67	1.02
Coronary Heart Disease	Massachusetts (USA)	Females	Mass General Brigham	Sex	90-95%	40	0.87	0.68	1.06	1.08	0.89	1.28
Coronary Heart Disease	Massachusetts (USA)	Females	Mass General Brigham	Sex	90-95%	45	1.1	0.89	1.32	1.36	1.15	1.59
Coronary Heart Disease	Massachusetts (USA)	Females	Mass General Brigham	Sex	90-95%	50	1.46	1.21	1.73	1.8	1.57	2.08
Coronary Heart Disease	Massachusetts (USA)	Females	Mass General Brigham	Sex	90-95%	55	1.99	1.68	2.33	2.46	2.18	2.77
Coronary Heart Disease	Massachusetts (USA)	Females	Mass General Brigham	Sex	90-95%	60	2.74	2.28	3.18	3.38	2.96	3.82
Coronary Heart Disease	Massachusetts (USA)	Females	Mass General Brigham	Sex	90-95%	65	4.06	3.48	4.67	5	4.45	5.58
Coronary Heart Disease	Massachusetts (USA)	Females	Mass General Brigham	Sex	90-95%	70	6.3	5.36	7.27	7.73	6.89	8.61
Coronary Heart Disease	Massachusetts (USA)	Females	Mass General Brigham	Sex	90-95%	75	9.77	8.5	11.18	11.94	10.77	13.08
Coronary Heart Disease	Massachusetts (USA)	Females	Mass General Brigham	Sex	90-95%	80	14.56	12.52	16.72	17.66	15.87	19.34
Coronary Heart Disease	Massachusetts (USA)	Females	Mass General Brigham	Sex	> 95%	5	0	0	0	0	0	0
Coronary Heart Disease	Massachusetts (USA)	Females	Mass General Brigham	Sex	> 95%	10	0	0	0	0	0	0
Coronary Heart Disease	Massachusetts (USA)	Females	Mass General Brigham	Sex	> 95%	15	0	0	0	0	0	0
Coronary Heart Disease	Massachusetts (USA)	Females	Mass General Brigham	Sex	> 95%	20	0.05	0.02	0.09	0.06	0.02	0.11
Coronary Heart Disease	Massachusetts (USA)	Females	Mass General Brigham	Sex	> 95%	25	0.21	0.15	0.29	0.26	0.18	0.35
Coronary Heart Disease	Massachusetts (USA)	Females	Mass General Brigham	Sex	> 95%	30	0.51	0.37	0.66	0.63	0.48	0.79
Coronary Heart Disease	Massachusetts (USA)	Females	Mass General Brigham	Sex	> 95%	35	0.84	0.65	1.05	1.03	0.83	1.24
Coronary Heart Disease	Massachusetts (USA)	Females	Mass General Brigham	Sex	> 95%	40	1.08	0.86	1.33	1.33	1.1	1.58
Coronary Heart Disease	Massachusetts (USA)	Females	Mass General Brigham	Sex	> 95%	45	1.36	1.1	1.64	1.68	1.44	1.94
Coronary Heart Disease	Massachusetts (USA)	Females	Mass General Brigham	Sex	> 95%	50	1.81	1.51	2.13	2.23	1.94	2.55
Coronary Heart Disease	Massachusetts (USA)	Females	Mass General Brigham	Sex	> 95%	55	2.46	2.08	2.89	3.04	2.7	3.41
Coronary Heart Disease	Massachusetts (USA)	Females	Mass General Brigham	Sex	> 95%	60	3.38	2.85	3.95	4.17	3.66	4.69
Coronary Heart Disease	Massachusetts (USA)	Females	Mass General Brigham	Sex	> 95%	65	5.01	4.25	5.81	6.17	5.54	6.87
Coronary Heart Disease	Massachusetts (USA)	Females	Mass General Brigham	Sex	> 95%	70	7.75	6.64	8.96	9.5	8.47	10.54
Coronary Heart Disease	Massachusetts (USA)	Females	Mass General Brigham	Sex	> 95%	75	11.96	10.28	13.56	14.58	13.26	15.96
Coronary Heart Disease	Massachusetts (USA)	Females	Mass General Brigham	Sex	> 95%	80	17.7	15.28	20.12	21.38	19.24	23.46
Coronary Heart Disease	United Kingdom	Females	UK Meta Analysis	Sex	< 20%	5	0	0	0	0	0	0
Coronary Heart Disease	United Kingdom	Females	UK Meta Analysis	Sex	< 20%	10	0	0	0	0	0	0
Coronary Heart Disease	United Kingdom	Females	UK Meta Analysis	Sex	< 20%	15	0	0	0	0	0	0
Coronary Heart Disease	United Kingdom	Females	UK Meta Analysis	Sex	< 20%	20	0.03	0	0.05	0.02	0	0.04
Coronary Heart Disease	United Kingdom	Females	UK Meta Analysis	Sex	< 20%	25	0.1	0.06	0.15	0.1	0.06	0.14
Coronary Heart Disease	United Kingdom	Females	UK Meta Analysis	Sex	< 20%	30	0.24	0.17	0.32	0.23	0.17	0.29
Coronary Heart Disease	United Kingdom	Females	UK Meta Analysis	Sex	< 20%	35	0.39	0.29	0.51	0.37	0.29	0.44
Coronary Heart Disease	United Kingdom	Females	UK Meta Analysis	Sex	< 20%	40	0.49	0.38	0.63	0.46	0.38	0.55
Coronary Heart Disease	United Kingdom	Females	UK Meta Analysis	Sex	< 20%	45	0.63	0.49	0.79	0.59	0.5	0.7
Coronary Heart Disease	United Kingdom	Females	UK Meta Analysis	Sex	< 20%	50	0.87	0.68	1.09	0.83	0.7	0.95
Coronary Heart Disease	United Kingdom	Females	UK Meta Analysis	Sex	< 20%	55	1.31	1.04	1.61	1.25	1.08	1.41
Coronary Heart Disease	United Kingdom	Females	UK Meta Analysis	Sex	< 20%	60	2.02	1.59	2.48	1.92	1.62	2.21
Coronary Heart Disease	United Kingdom	Females	UK Meta Analysis	Sex	< 20%	65	3.08	2.5	3.74	2.93	2.54	3.32
Coronary Heart Disease	United Kingdom	Females	UK Meta Analysis	Sex	< 20%	70	4.56	3.67	5.56	4.34	3.8	4.87
Coronary Heart Disease	United Kingdom	Females	UK Meta Analysis	Sex	< 20%	75	6.69	5.47	8.07	6.37	5.63	7.08
Coronary Heart Disease	United Kingdom	Females	UK Meta Analysis	Sex	< 20%	80	9.59	7.75	11.62	9.13	7.92	10.21
Coronary Heart Disease	United Kingdom	Females	UK Meta Analysis	Sex	20-40%	5	0	0	0	0	0	0
Coronary Heart Disease	United Kingdom	Females	UK Meta Analysis	Sex	20-40%	10	0	0	0	0	0	0
Coronary Heart Disease	United Kingdom	Females	UK Meta Analysis	Sex	20-40%	15	0	0	0	0	0	0
Coronary Heart Disease	United Kingdom	Females	UK Meta Analysis	Sex	20-40%	20	0.03	0.01	0.06	0.03	0	0.05
Coronary Heart Disease	United Kingdom	Females	UK Meta Analysis	Sex	20-40%	25	0.13	0.08	0.18	0.11	0.07	0.15
Coronary Heart Disease	United Kingdom	Females	UK Meta Analysis	Sex	20-40%	30	0.29	0.2	0.38	0.25	0.19	0.32
Coronary Heart Disease	United Kingdom	Females	UK Meta Analysis	Sex	20-40%	35	0.46	0.36	0.59	0.41	0.32	0.49
Coronary Heart Disease	United Kingdom	Females	UK Meta Analysis	Sex	20-40%	40	0.59	0.45	0.73	0.51	0.42	0.61
Coronary Heart Disease	United Kingdom	Females	UK Meta Analysis	Sex	20-40%	45	0.75	0.6	0.92	0.66	0.55	0.77
Coronary Heart Disease	United Kingdom	Females	UK Meta Analysis	Sex	20-40%	50	1.04	0.84	1.28	0.92	0.78	1.05
Coronary Heart Disease	United Kingdom	Females	UK Meta Analysis	Sex	20-40%	55	1.57	1.26	1.9	1.38	1.2	1.56
Coronary Heart Disease	United Kingdom	Females	UK Meta Analysis	Sex	20-40%	60	2.42	1.93	2.95	2.12	1.81	2.44
Coronary Heart Disease	United Kingdom	Females	UK Meta Analysis	Sex	20-40%	65	3.68	3	4.46	3.23	2.83	3.65
Coronary Heart Disease	United Kingdom	Females	UK Meta Analysis	Sex	20-40%	70	5.44	4.45	6.51	4.78	4.24	5.39
Coronary Heart Disease	United Kingdom	Females	UK Meta Analysis	Sex	20-40%	75	7.96	6.51	9.36	7.01	6.25	7.77
Coronary Heart Disease	United Kingdom	Females	UK Meta Analysis	Sex	20-40%	80	11.37	9.23	13.52	10.04	8.72	11.18
Coronary Heart Disease	United Kingdom	Females	UK Meta Analysis	Sex	40-60%	5	0	0	0	0	0	0
Coronary Heart Disease	United Kingdom	Females	UK Meta Analysis	Sex	40-60%	10	0	0	0	0	0	0
Coronary Heart Disease	United Kingdom	Females	UK Meta Analysis	Sex	40-60%	15	0	0	0	0	0	0
Coronary Heart Disease	United Kingdom	Females	UK Meta Analysis	Sex	40-60%	20	0.03	0.01	0.05	0.03	0	0.05
Coronary Heart Disease	United Kingdom	Females	UK Meta Analysis	Sex	40-60%	25	0.12	0.07	0.16	0.13	0.08	0.17
Coronary Heart Disease	United Kingdom	Females	UK Meta Analysis	Sex	40-60%	30	0.27	0.2	0.35	0.29	0.22	0.36
Coronary Heart Disease	United Kingdom	Females	UK Meta Analysis	Sex	40-60%	35	0.44	0.35	0.53	0.46	0.37	0.55
Coronary Heart Disease	United Kingdom	Females	UK Meta Analysis	Sex	40-60%	40	0.55	0.45	0.67	0.59	0.48	0.69
Coronary Heart Disease	United Kingdom	Females	UK Meta Analysis	Sex	40-60%	45	0.71	0.59	0.83	0.75	0.63	0.87
Coronary Heart Disease	United Kingdom	Females	UK Meta Analysis	Sex	40-60%	50	0.99	0.83	1.14	1.04	0.9	1.2
Coronary Heart Disease	United Kingdom	Females	UK Meta Analysis	Sex	40-60%	55	1.48	1.27	1.69	1.57	1.36	1.76
Coronary Heart Disease	United Kingdom	Females	UK Meta Analysis	Sex	40-60%	60	2.28	1.92	2.62	2.42	2.06	2.78
Coronary Heart Disease	United Kingdom	Females	UK Meta Analysis	Sex	40-60%	65	3.48	2.99	3.95	3.68	3.23	4.15
Coronary Heart Disease	United Kingdom	Females	UK Meta Analysis	Sex	40-60%	70	5.15	4.41	5.83	5.44	4.84	6.08
Coronary Heart Disease	United Kingdom	Females	UK Meta Analysis	Sex	40-60%	75	7.54	6.53	8.42	7.96	7.14	8.78
Coronary Heart Disease	United Kingdom	Females	UK Meta Analysis	Sex	40-60%	80	10.77	9.41	12.14	11.37	9.96	12.54
Coronary Heart Disease	United Kingdom	Females	UK Meta Analysis	Sex	60-80%	5	0	0	0	0	0	0
Coronary Heart Disease	United Kingdom	Females	UK Meta Analysis	Sex	60-80%	10	0	0	0	0	0	0
Coronary Heart Disease	United Kingdom	Females	UK Meta Analysis	Sex	60-80%	15	0	0	0	0	0	0
Coronary Heart Disease	United Kingdom	Females	UK Meta Analysis	Sex	60-80%	20	0.03	0.01	0.06	0.04	0	0.06
Coronary Heart Disease	United Kingdom	Females	UK Meta Analysis	Sex	60-80%	25	0.14	0.08	0.2	0.15	0.09	0.2
Coronary Heart Disease	United Kingdom	Females	UK Meta Analysis	Sex	60-80%	30	0.32	0.23	0.42	0.35	0.26	0.43
Coronary Heart Disease	United Kingdom	Females	UK Meta Analysis	Sex	60-80%	35	0.51	0.39	0.65	0.56	0.44	0.67
Coronary Heart Disease	United Kingdom	Females	UK Meta Analysis	Sex	60-80%	40	0.64	0.5	0.81	0.7	0.58	0.83
Coronary Heart Disease	United Kingdom	Females	UK Meta Analysis	Sex	60-80%	45	0.82	0.65	1.01	0.9	0.76	1.05
Coronary Heart Disease	United Kingdom	Females	UK Meta Analysis	Sex	60-80%	50	1.15	0.91	1.38	1.26	1.08	1.44
Coronary Heart Disease	United Kingdom	Females	UK Meta Analysis	Sex	60-80%	55	1.72	1.41	2.05	1.89	1.63	2.13
Coronary Heart Disease	United Kingdom	Females	UK Meta Analysis	Sex	60-80%	60	2.65	2.12	3.19	2.9	2.47	3.34
Coronary Heart Disease	United Kingdom	Females	UK Meta Analysis	Sex	60-80%	65	4.03	3.31	4.79	4.41	3.86	4.97
Coronary Heart Disease	United Kingdom	Females	UK Meta Analysis	Sex	60-80%	70	5.95	4.91	7.03	6.51	5.72	7.31
Coronary Heart Disease	United Kingdom	Females	UK Meta Analysis	Sex	60-80%	75	8.7	7.24	10.21	9.5	8.45	10.51
Coronary Heart Disease	United Kingdom	Females	UK Meta Analysis	Sex	60-80%	80	12.4	10.3	14.61	13.51	11.74	15
Coronary Heart Disease	United Kingdom	Females	UK Meta Analysis	Sex	80-90%	5	0	0	0	0	0	0
Coronary Heart Disease	United Kingdom	Females	UK Meta Analysis	Sex	80-90%	10	0	0	0	0	0	0
Coronary Heart Disease	United Kingdom	Females	UK Meta Analysis	Sex	80-90%	15	0	0	0	0	0	0
Coronary Heart Disease	United Kingdom	Females	UK Meta Analysis	Sex	80-90%	20	0.04	0.01	0.08	0.04	0.01	0.07
Coronary Heart Disease	United Kingdom	Females	UK Meta Analysis	Sex	80-90%	25	0.18	0.11	0.26	0.17	0.11	0.23
Coronary Heart Disease	United Kingdom	Females	UK Meta Analysis	Sex	80-90%	30	0.42	0.29	0.56	0.4	0.3	0.49
Coronary Heart Disease	United Kingdom	Females	UK Meta Analysis	Sex	80-90%	35	0.66	0.51	0.86	0.64	0.5	0.77
Coronary Heart Disease	United Kingdom	Females	UK Meta Analysis	Sex	80-90%	40	0.84	0.64	1.07	0.8	0.65	0.96
Coronary Heart Disease	United Kingdom	Females	UK Meta Analysis	Sex	80-90%	45	1.07	0.85	1.36	1.03	0.85	1.2
Coronary Heart Disease	United Kingdom	Females	UK Meta Analysis	Sex	80-90%	50	1.49	1.17	1.87	1.43	1.21	1.66
Coronary Heart Disease	United Kingdom	Females	UK Meta Analysis	Sex	80-90%	55	2.24	1.77	2.76	2.15	1.86	2.43
Coronary Heart Disease	United Kingdom	Females	UK Meta Analysis	Sex	80-90%	60	3.45	2.72	4.24	3.31	2.83	3.8
Coronary Heart Disease	United Kingdom	Females	UK Meta Analysis	Sex	80-90%	65	5.23	4.2	6.34	5.03	4.38	5.65
Coronary Heart Disease	United Kingdom	Females	UK Meta Analysis	Sex	80-90%	70	7.7	6.14	9.39	7.4	6.49	8.31
Coronary Heart Disease	United Kingdom	Females	UK Meta Analysis	Sex	80-90%	75	11.2	9.02	13.54	10.77	9.62	11.93
Coronary Heart Disease	United Kingdom	Females	UK Meta Analysis	Sex	80-90%	80	15.85	12.78	19.15	15.27	13.22	16.92
Coronary Heart Disease	United Kingdom	Females	UK Meta Analysis	Sex	90-95%	5	0	0	0	0	0	0
Coronary Heart Disease	United Kingdom	Females	UK Meta Analysis	Sex	90-95%	10	0	0	0	0	0	0
Coronary Heart Disease	United Kingdom	Females	UK Meta Analysis	Sex	90-95%	15	0	0	0	0	0	0
Coronary Heart Disease	United Kingdom	Females	UK Meta Analysis	Sex	90-95%	20	0.05	0.01	0.1	0.05	0.01	0.08
Coronary Heart Disease	United Kingdom	Females	UK Meta Analysis	Sex	90-95%	25	0.21	0.13	0.31	0.19	0.12	0.26
Coronary Heart Disease	United Kingdom	Females	UK Meta Analysis	Sex	90-95%	30	0.5	0.34	0.69	0.44	0.33	0.56
Coronary Heart Disease	United Kingdom	Females	UK Meta Analysis	Sex	90-95%	35	0.79	0.58	1.05	0.71	0.56	0.86
Coronary Heart Disease	United Kingdom	Females	UK Meta Analysis	Sex	90-95%	40	1	0.73	1.31	0.89	0.73	1.07
Coronary Heart Disease	United Kingdom	Females	UK Meta Analysis	Sex	90-95%	45	1.28	0.95	1.67	1.14	0.94	1.34
Coronary Heart Disease	United Kingdom	Females	UK Meta Analysis	Sex	90-95%	50	1.78	1.34	2.3	1.59	1.36	1.84
Coronary Heart Disease	United Kingdom	Females	UK Meta Analysis	Sex	90-95%	55	2.67	2.04	3.42	2.39	2.08	2.74
Coronary Heart Disease	United Kingdom	Females	UK Meta Analysis	Sex	90-95%	60	4.09	3.07	5.23	3.67	3.13	4.26
Coronary Heart Disease	United Kingdom	Females	UK Meta Analysis	Sex	90-95%	65	6.2	4.74	7.9	5.56	4.84	6.38
Coronary Heart Disease	United Kingdom	Females	UK Meta Analysis	Sex	90-95%	70	9.11	7.02	11.53	8.18	7.17	9.27
Coronary Heart Disease	United Kingdom	Females	UK Meta Analysis	Sex	90-95%	75	13.19	10.37	16.33	11.88	10.54	13.35
Coronary Heart Disease	United Kingdom	Females	UK Meta Analysis	Sex	90-95%	80	18.57	14.72	23.04	16.78	14.72	18.83
Coronary Heart Disease	United Kingdom	Females	UK Meta Analysis	Sex	> 95%	5	0	0	0	0	0	0
Coronary Heart Disease	United Kingdom	Females	UK Meta Analysis	Sex	> 95%	10	0	0	0	0	0	0
Coronary Heart Disease	United Kingdom	Females	UK Meta Analysis	Sex	> 95%	15	0	0	0	0	0	0
Coronary Heart Disease	United Kingdom	Females	UK Meta Analysis	Sex	> 95%	20	0.05	0.01	0.09	0.06	0.01	0.1
Coronary Heart Disease	United Kingdom	Females	UK Meta Analysis	Sex	> 95%	25	0.2	0.12	0.29	0.24	0.15	0.32
Coronary Heart Disease	United Kingdom	Females	UK Meta Analysis	Sex	> 95%	30	0.46	0.3	0.64	0.55	0.4	0.69
Coronary Heart Disease	United Kingdom	Females	UK Meta Analysis	Sex	> 95%	35	0.73	0.53	1	0.87	0.69	1.05
Coronary Heart Disease	United Kingdom	Females	UK Meta Analysis	Sex	> 95%	40	0.92	0.68	1.24	1.1	0.9	1.31
Coronary Heart Disease	United Kingdom	Females	UK Meta Analysis	Sex	> 95%	45	1.17	0.88	1.58	1.41	1.18	1.66
Coronary Heart Disease	United Kingdom	Females	UK Meta Analysis	Sex	> 95%	50	1.64	1.21	2.18	1.96	1.65	2.26
Coronary Heart Disease	United Kingdom	Females	UK Meta Analysis	Sex	> 95%	55	2.46	1.87	3.26	2.94	2.55	3.33
Coronary Heart Disease	United Kingdom	Females	UK Meta Analysis	Sex	> 95%	60	3.77	2.86	4.99	4.51	3.83	5.23
Coronary Heart Disease	United Kingdom	Females	UK Meta Analysis	Sex	> 95%	65	5.72	4.39	7.43	6.83	5.97	7.77
Coronary Heart Disease	United Kingdom	Females	UK Meta Analysis	Sex	> 95%	70	8.41	6.39	10.98	10	8.76	11.3
Coronary Heart Disease	United Kingdom	Females	UK Meta Analysis	Sex	> 95%	75	12.21	9.42	15.65	14.45	12.79	16.25
Coronary Heart Disease	United Kingdom	Females	UK Meta Analysis	Sex	> 95%	80	17.23	13.21	22.08	20.27	17.55	22.58
Coronary Heart Disease	Finland	Females	FinnGen	Sex	< 20%	5	0	0	0	0	0	0
Coronary Heart Disease	Finland	Females	FinnGen	Sex	< 20%	10	0	0	0	0	0	0
Coronary Heart Disease	Finland	Females	FinnGen	Sex	< 20%	15	0	0	0	0	0	0
Coronary Heart Disease	Finland	Females	FinnGen	Sex	< 20%	20	0.03	0.01	0.05	0.03	0.01	0.06
Coronary Heart Disease	Finland	Females	FinnGen	Sex	< 20%	25	0.13	0.09	0.17	0.14	0.1	0.18
Coronary Heart Disease	Finland	Females	FinnGen	Sex	< 20%	30	0.3	0.22	0.38	0.32	0.25	0.4
Coronary Heart Disease	Finland	Females	FinnGen	Sex	< 20%	35	0.48	0.38	0.58	0.51	0.41	0.61
Coronary Heart Disease	Finland	Females	FinnGen	Sex	< 20%	40	0.59	0.49	0.7	0.63	0.52	0.74
Coronary Heart Disease	Finland	Females	FinnGen	Sex	< 20%	45	0.73	0.6	0.85	0.78	0.65	0.9
Coronary Heart Disease	Finland	Females	FinnGen	Sex	< 20%	50	0.97	0.82	1.13	1.03	0.88	1.2
Coronary Heart Disease	Finland	Females	FinnGen	Sex	< 20%	55	1.4	1.19	1.61	1.49	1.28	1.71
Coronary Heart Disease	Finland	Females	FinnGen	Sex	< 20%	60	2.11	1.75	2.43	2.23	1.9	2.57
Coronary Heart Disease	Finland	Females	FinnGen	Sex	< 20%	65	3.25	2.76	3.75	3.45	2.96	3.93
Coronary Heart Disease	Finland	Females	FinnGen	Sex	< 20%	70	5.02	4.26	5.86	5.32	4.53	6.18
Coronary Heart Disease	Finland	Females	FinnGen	Sex	< 20%	75	7.66	6.6	8.72	8.12	7.06	9.12
Coronary Heart Disease	Finland	Females	FinnGen	Sex	< 20%	80	11.36	9.68	13.1	12.02	10.39	13.6
Coronary Heart Disease	Finland	Females	FinnGen	Sex	20-40%	5	0	0	0	0	0	0
Coronary Heart Disease	Finland	Females	FinnGen	Sex	20-40%	10	0	0	0	0	0	0
Coronary Heart Disease	Finland	Females	FinnGen	Sex	20-40%	15	0	0	0	0	0	0
Coronary Heart Disease	Finland	Females	FinnGen	Sex	20-40%	20	0.03	0.01	0.06	0.04	0.01	0.07
Coronary Heart Disease	Finland	Females	FinnGen	Sex	20-40%	25	0.14	0.1	0.19	0.15	0.1	0.2
Coronary Heart Disease	Finland	Females	FinnGen	Sex	20-40%	30	0.33	0.24	0.41	0.35	0.27	0.44
Coronary Heart Disease	Finland	Females	FinnGen	Sex	20-40%	35	0.52	0.42	0.63	0.56	0.45	0.67
Coronary Heart Disease	Finland	Females	FinnGen	Sex	20-40%	40	0.65	0.53	0.77	0.7	0.57	0.82
Coronary Heart Disease	Finland	Females	FinnGen	Sex	20-40%	45	0.8	0.67	0.94	0.86	0.72	1
Coronary Heart Disease	Finland	Females	FinnGen	Sex	20-40%	50	1.06	0.9	1.24	1.14	0.96	1.31
Coronary Heart Disease	Finland	Females	FinnGen	Sex	20-40%	55	1.53	1.32	1.78	1.64	1.42	1.88
Coronary Heart Disease	Finland	Females	FinnGen	Sex	20-40%	60	2.3	1.93	2.66	2.47	2.11	2.83
Coronary Heart Disease	Finland	Females	FinnGen	Sex	20-40%	65	3.56	3	4.09	3.81	3.29	4.33
Coronary Heart Disease	Finland	Females	FinnGen	Sex	20-40%	70	5.48	4.74	6.3	5.86	5.02	6.77
Coronary Heart Disease	Finland	Females	FinnGen	Sex	20-40%	75	8.36	7.2	9.47	8.93	7.82	10.02
Coronary Heart Disease	Finland	Females	FinnGen	Sex	20-40%	80	12.36	10.59	14.12	13.19	11.44	15.03
Coronary Heart Disease	Finland	Females	FinnGen	Sex	40-60%	5	0	0	0	0	0	0
Coronary Heart Disease	Finland	Females	FinnGen	Sex	40-60%	10	0	0	0	0	0	0
Coronary Heart Disease	Finland	Females	FinnGen	Sex	40-60%	15	0	0	0	0	0	0
Coronary Heart Disease	Finland	Females	FinnGen	Sex	40-60%	20	0.04	0.01	0.07	0.04	0.01	0.07
Coronary Heart Disease	Finland	Females	FinnGen	Sex	40-60%	25	0.17	0.12	0.22	0.17	0.12	0.23
Coronary Heart Disease	Finland	Females	FinnGen	Sex	40-60%	30	0.39	0.29	0.48	0.4	0.32	0.5
Coronary Heart Disease	Finland	Females	FinnGen	Sex	40-60%	35	0.62	0.5	0.75	0.64	0.51	0.76
Coronary Heart Disease	Finland	Females	FinnGen	Sex	40-60%	40	0.77	0.64	0.91	0.8	0.66	0.93
Coronary Heart Disease	Finland	Females	FinnGen	Sex	40-60%	45	0.95	0.8	1.09	0.98	0.83	1.13
Coronary Heart Disease	Finland	Females	FinnGen	Sex	40-60%	50	1.27	1.08	1.45	1.3	1.11	1.49
Coronary Heart Disease	Finland	Females	FinnGen	Sex	40-60%	55	1.82	1.59	2.05	1.88	1.63	2.12
Coronary Heart Disease	Finland	Females	FinnGen	Sex	40-60%	60	2.73	2.31	3.13	2.81	2.4	3.23
Coronary Heart Disease	Finland	Females	FinnGen	Sex	40-60%	65	4.22	3.61	4.79	4.34	3.76	4.91
Coronary Heart Disease	Finland	Females	FinnGen	Sex	40-60%	70	6.48	5.62	7.41	6.66	5.7	7.64
Coronary Heart Disease	Finland	Females	FinnGen	Sex	40-60%	75	9.86	8.6	11.11	10.13	8.91	11.3
Coronary Heart Disease	Finland	Females	FinnGen	Sex	40-60%	80	14.52	12.54	16.5	14.9	12.99	16.93
Coronary Heart Disease	Finland	Females	FinnGen	Sex	60-80%	5	0	0	0	0	0	0
Coronary Heart Disease	Finland	Females	FinnGen	Sex	60-80%	10	0	0	0	0	0	0
Coronary Heart Disease	Finland	Females	FinnGen	Sex	60-80%	15	0	0	0	0	0	0
Coronary Heart Disease	Finland	Females	FinnGen	Sex	60-80%	20	0.05	0.01	0.09	0.05	0.01	0.09
Coronary Heart Disease	Finland	Females	FinnGen	Sex	60-80%	25	0.22	0.15	0.29	0.21	0.14	0.28
Coronary Heart Disease	Finland	Females	FinnGen	Sex	60-80%	30	0.5	0.38	0.62	0.49	0.38	0.6
Coronary Heart Disease	Finland	Females	FinnGen	Sex	60-80%	35	0.8	0.65	0.97	0.77	0.62	0.93
Coronary Heart Disease	Finland	Females	FinnGen	Sex	60-80%	40	0.99	0.81	1.16	0.96	0.79	1.13
Coronary Heart Disease	Finland	Females	FinnGen	Sex	60-80%	45	1.22	1.01	1.41	1.18	1	1.38
Coronary Heart Disease	Finland	Females	FinnGen	Sex	60-80%	50	1.62	1.38	1.86	1.56	1.34	1.81
Coronary Heart Disease	Finland	Females	FinnGen	Sex	60-80%	55	2.33	2	2.66	2.25	1.95	2.58
Coronary Heart Disease	Finland	Females	FinnGen	Sex	60-80%	60	3.49	2.92	4.02	3.37	2.86	3.89
Coronary Heart Disease	Finland	Females	FinnGen	Sex	60-80%	65	5.37	4.53	6.15	5.19	4.45	5.94
Coronary Heart Disease	Finland	Females	FinnGen	Sex	60-80%	70	8.22	7.09	9.44	7.96	6.79	9.2
Coronary Heart Disease	Finland	Females	FinnGen	Sex	60-80%	75	12.44	10.79	14.11	12.05	10.62	13.52
Coronary Heart Disease	Finland	Females	FinnGen	Sex	60-80%	80	18.17	15.63	20.69	17.63	15.31	19.97
Coronary Heart Disease	Finland	Females	FinnGen	Sex	80-90%	5	0	0	0	0	0	0
Coronary Heart Disease	Finland	Females	FinnGen	Sex	80-90%	10	0	0	0	0	0	0
Coronary Heart Disease	Finland	Females	FinnGen	Sex	80-90%	15	0	0	0	0	0	0
Coronary Heart Disease	Finland	Females	FinnGen	Sex	80-90%	20	0.06	0.02	0.1	0.06	0.02	0.1
Coronary Heart Disease	Finland	Females	FinnGen	Sex	80-90%	25	0.25	0.17	0.32	0.24	0.16	0.32
Coronary Heart Disease	Finland	Females	FinnGen	Sex	80-90%	30	0.57	0.43	0.71	0.56	0.43	0.68
Coronary Heart Disease	Finland	Females	FinnGen	Sex	80-90%	35	0.9	0.73	1.09	0.88	0.7	1.04
Coronary Heart Disease	Finland	Females	FinnGen	Sex	80-90%	40	1.12	0.92	1.33	1.09	0.9	1.29
Coronary Heart Disease	Finland	Females	FinnGen	Sex	80-90%	45	1.38	1.15	1.61	1.34	1.13	1.55
Coronary Heart Disease	Finland	Females	FinnGen	Sex	80-90%	50	1.83	1.56	2.13	1.78	1.52	2.05
Coronary Heart Disease	Finland	Females	FinnGen	Sex	80-90%	55	2.64	2.27	3.03	2.57	2.23	2.93
Coronary Heart Disease	Finland	Females	FinnGen	Sex	80-90%	60	3.94	3.3	4.61	3.84	3.24	4.46
Coronary Heart Disease	Finland	Females	FinnGen	Sex	80-90%	65	6.06	5.19	6.94	5.91	5.1	6.76
Coronary Heart Disease	Finland	Females	FinnGen	Sex	80-90%	70	9.26	7.97	10.72	9.04	7.65	10.42
Coronary Heart Disease	Finland	Females	FinnGen	Sex	80-90%	75	13.97	12.22	15.87	13.64	11.92	15.33
Coronary Heart Disease	Finland	Females	FinnGen	Sex	80-90%	80	20.31	17.5	23.21	19.86	17.27	22.65
Coronary Heart Disease	Finland	Females	FinnGen	Sex	90-95%	5	0	0	0	0	0	0
Coronary Heart Disease	Finland	Females	FinnGen	Sex	90-95%	10	0	0	0	0	0	0
Coronary Heart Disease	Finland	Females	FinnGen	Sex	90-95%	15	0	0	0	0	0	0
Coronary Heart Disease	Finland	Females	FinnGen	Sex	90-95%	20	0.07	0.02	0.11	0.06	0.02	0.11
Coronary Heart Disease	Finland	Females	FinnGen	Sex	90-95%	25	0.28	0.19	0.36	0.27	0.18	0.35
Coronary Heart Disease	Finland	Females	FinnGen	Sex	90-95%	30	0.64	0.49	0.8	0.62	0.48	0.76
Coronary Heart Disease	Finland	Females	FinnGen	Sex	90-95%	35	1.02	0.82	1.23	0.98	0.79	1.16
Coronary Heart Disease	Finland	Females	FinnGen	Sex	90-95%	40	1.26	1.03	1.5	1.21	1	1.43
Coronary Heart Disease	Finland	Females	FinnGen	Sex	90-95%	45	1.55	1.29	1.83	1.49	1.25	1.73
Coronary Heart Disease	Finland	Females	FinnGen	Sex	90-95%	50	2.06	1.74	2.4	1.98	1.68	2.3
Coronary Heart Disease	Finland	Females	FinnGen	Sex	90-95%	55	2.96	2.52	3.41	2.85	2.45	3.26
Coronary Heart Disease	Finland	Females	FinnGen	Sex	90-95%	60	4.42	3.68	5.15	4.26	3.61	4.92
Coronary Heart Disease	Finland	Females	FinnGen	Sex	90-95%	65	6.79	5.69	7.8	6.54	5.62	7.5
Coronary Heart Disease	Finland	Females	FinnGen	Sex	90-95%	70	10.36	8.81	11.98	9.98	8.48	11.58
Coronary Heart Disease	Finland	Females	FinnGen	Sex	90-95%	75	15.56	13.44	17.8	15.01	13.09	16.97
Coronary Heart Disease	Finland	Females	FinnGen	Sex	90-95%	80	22.52	19.34	25.96	21.76	18.92	24.75
Coronary Heart Disease	Finland	Females	FinnGen	Sex	> 95%	5	0	0	0	0	0	0
Coronary Heart Disease	Finland	Females	FinnGen	Sex	> 95%	10	0	0	0	0	0	0
Coronary Heart Disease	Finland	Females	FinnGen	Sex	> 95%	15	0	0	0	0	0	0
Coronary Heart Disease	Finland	Females	FinnGen	Sex	> 95%	20	0.09	0.02	0.15	0.08	0.02	0.14
Coronary Heart Disease	Finland	Females	FinnGen	Sex	> 95%	25	0.37	0.25	0.49	0.33	0.22	0.44
Coronary Heart Disease	Finland	Females	FinnGen	Sex	> 95%	30	0.85	0.63	1.07	0.76	0.59	0.94
Coronary Heart Disease	Finland	Females	FinnGen	Sex	> 95%	35	1.35	1.07	1.64	1.21	0.97	1.44
Coronary Heart Disease	Finland	Females	FinnGen	Sex	> 95%	40	1.68	1.38	2	1.49	1.22	1.75
Coronary Heart Disease	Finland	Females	FinnGen	Sex	> 95%	45	2.06	1.72	2.42	1.84	1.54	2.13
Coronary Heart Disease	Finland	Females	FinnGen	Sex	> 95%	50	2.74	2.33	3.19	2.44	2.03	2.82
Coronary Heart Disease	Finland	Females	FinnGen	Sex	> 95%	55	3.93	3.37	4.57	3.51	2.98	4.01
Coronary Heart Disease	Finland	Females	FinnGen	Sex	> 95%	60	5.86	4.96	6.84	5.23	4.39	6.1
Coronary Heart Disease	Finland	Females	FinnGen	Sex	> 95%	65	8.96	7.62	10.24	8.02	6.89	9.19
Coronary Heart Disease	Finland	Females	FinnGen	Sex	> 95%	70	13.58	11.69	15.59	12.18	10.32	14.09
Coronary Heart Disease	Finland	Females	FinnGen	Sex	> 95%	75	20.19	17.74	22.9	18.2	15.76	20.71
Coronary Heart Disease	Finland	Females	FinnGen	Sex	> 95%	80	28.79	25.21	32.5	26.11	22.55	29.77
Coronary Heart Disease	Estonia	Females	Estonian Biobank	Sex	< 20%	5	0	0	0	0	0	0
Coronary Heart Disease	Estonia	Females	Estonian Biobank	Sex	< 20%	10	0	0	0	0	0	0
Coronary Heart Disease	Estonia	Females	Estonian Biobank	Sex	< 20%	15	0	0	0	0	0	0
Coronary Heart Disease	Estonia	Females	Estonian Biobank	Sex	< 20%	20	0.04	0.01	0.06	0.03	0.01	0.05
Coronary Heart Disease	Estonia	Females	Estonian Biobank	Sex	< 20%	25	0.15	0.1	0.2	0.13	0.09	0.17
Coronary Heart Disease	Estonia	Females	Estonian Biobank	Sex	< 20%	30	0.34	0.25	0.44	0.3	0.22	0.38
Coronary Heart Disease	Estonia	Females	Estonian Biobank	Sex	< 20%	35	0.58	0.46	0.72	0.51	0.4	0.62
Coronary Heart Disease	Estonia	Females	Estonian Biobank	Sex	< 20%	40	0.83	0.67	1.02	0.73	0.59	0.87
Coronary Heart Disease	Estonia	Females	Estonian Biobank	Sex	< 20%	45	1.22	1.02	1.47	1.06	0.89	1.25
Coronary Heart Disease	Estonia	Females	Estonian Biobank	Sex	< 20%	50	1.86	1.54	2.2	1.62	1.33	1.89
Coronary Heart Disease	Estonia	Females	Estonian Biobank	Sex	< 20%	55	3.16	2.65	3.71	2.75	2.34	3.16
Coronary Heart Disease	Estonia	Females	Estonian Biobank	Sex	< 20%	60	5.51	4.46	6.71	4.81	3.95	5.75
Coronary Heart Disease	Estonia	Females	Estonian Biobank	Sex	< 20%	65	10.29	8.67	11.98	9.02	7.76	10.4
Coronary Heart Disease	Estonia	Females	Estonian Biobank	Sex	< 20%	70	18.76	15.6	22.23	16.54	13.77	19.25
Coronary Heart Disease	Estonia	Females	Estonian Biobank	Sex	< 20%	75	30.34	26.12	34.41	27.03	23.64	30.34
Coronary Heart Disease	Estonia	Females	Estonian Biobank	Sex	< 20%	80	43.58	37.54	48.81	39.4	34.17	43.93
Coronary Heart Disease	Estonia	Females	Estonian Biobank	Sex	20-40%	5	0	0	0	0	0	0
Coronary Heart Disease	Estonia	Females	Estonian Biobank	Sex	20-40%	10	0	0	0	0	0	0
Coronary Heart Disease	Estonia	Females	Estonian Biobank	Sex	20-40%	15	0	0	0	0	0	0
Coronary Heart Disease	Estonia	Females	Estonian Biobank	Sex	20-40%	20	0.04	0.01	0.07	0.03	0.01	0.06
Coronary Heart Disease	Estonia	Females	Estonian Biobank	Sex	20-40%	25	0.16	0.11	0.21	0.14	0.1	0.18
Coronary Heart Disease	Estonia	Females	Estonian Biobank	Sex	20-40%	30	0.37	0.26	0.48	0.33	0.25	0.41
Coronary Heart Disease	Estonia	Females	Estonian Biobank	Sex	20-40%	35	0.63	0.5	0.78	0.56	0.45	0.68
Coronary Heart Disease	Estonia	Females	Estonian Biobank	Sex	20-40%	40	0.91	0.73	1.11	0.8	0.65	0.96
Coronary Heart Disease	Estonia	Females	Estonian Biobank	Sex	20-40%	45	1.33	1.1	1.58	1.17	0.98	1.37
Coronary Heart Disease	Estonia	Females	Estonian Biobank	Sex	20-40%	50	2.02	1.66	2.39	1.79	1.48	2.07
Coronary Heart Disease	Estonia	Females	Estonian Biobank	Sex	20-40%	55	3.43	2.85	4	3.04	2.61	3.48
Coronary Heart Disease	Estonia	Females	Estonian Biobank	Sex	20-40%	60	5.97	4.88	7.15	5.3	4.4	6.37
Coronary Heart Disease	Estonia	Females	Estonian Biobank	Sex	20-40%	65	11.13	9.34	12.91	9.91	8.51	11.38
Coronary Heart Disease	Estonia	Females	Estonian Biobank	Sex	20-40%	70	20.19	16.96	23.67	18.1	15.07	21.16
Coronary Heart Disease	Estonia	Females	Estonian Biobank	Sex	20-40%	75	32.43	28.04	36.68	29.36	25.66	32.98
Coronary Heart Disease	Estonia	Females	Estonian Biobank	Sex	20-40%	80	46.16	40.28	51.5	42.37	36.94	47.08
Coronary Heart Disease	Estonia	Females	Estonian Biobank	Sex	40-60%	5	0	0	0	0	0	0
Coronary Heart Disease	Estonia	Females	Estonian Biobank	Sex	40-60%	10	0	0	0	0	0	0
Coronary Heart Disease	Estonia	Females	Estonian Biobank	Sex	40-60%	15	0	0	0	0	0	0
Coronary Heart Disease	Estonia	Females	Estonian Biobank	Sex	40-60%	20	0.04	0.01	0.07	0.04	0.01	0.07
Coronary Heart Disease	Estonia	Females	Estonian Biobank	Sex	40-60%	25	0.17	0.12	0.23	0.16	0.11	0.21
Coronary Heart Disease	Estonia	Females	Estonian Biobank	Sex	40-60%	30	0.4	0.3	0.52	0.37	0.28	0.47
Coronary Heart Disease	Estonia	Females	Estonian Biobank	Sex	40-60%	35	0.69	0.55	0.84	0.64	0.52	0.77
Coronary Heart Disease	Estonia	Females	Estonian Biobank	Sex	40-60%	40	0.99	0.8	1.19	0.91	0.75	1.09
Coronary Heart Disease	Estonia	Females	Estonian Biobank	Sex	40-60%	45	1.45	1.23	1.69	1.34	1.13	1.57
Coronary Heart Disease	Estonia	Females	Estonian Biobank	Sex	40-60%	50	2.21	1.87	2.57	2.04	1.7	2.35
Coronary Heart Disease	Estonia	Females	Estonian Biobank	Sex	40-60%	55	3.75	3.2	4.32	3.46	2.99	3.94
Coronary Heart Disease	Estonia	Females	Estonian Biobank	Sex	40-60%	60	6.52	5.42	7.76	6.03	5	7.16
Coronary Heart Disease	Estonia	Females	Estonian Biobank	Sex	40-60%	65	12.12	10.44	13.92	11.23	9.75	12.87
Coronary Heart Disease	Estonia	Females	Estonian Biobank	Sex	40-60%	70	21.88	18.46	25.4	20.37	17.06	23.51
Coronary Heart Disease	Estonia	Females	Estonian Biobank	Sex	40-60%	75	34.86	30.63	38.89	32.7	28.76	36.48
Coronary Heart Disease	Estonia	Females	Estonian Biobank	Sex	40-60%	80	49.08	43.32	53.98	46.49	40.9	51
Coronary Heart Disease	Estonia	Females	Estonian Biobank	Sex	60-80%	5	0	0	0	0	0	0
Coronary Heart Disease	Estonia	Females	Estonian Biobank	Sex	60-80%	10	0	0	0	0	0	0
Coronary Heart Disease	Estonia	Females	Estonian Biobank	Sex	60-80%	15	0	0	0	0	0	0
Coronary Heart Disease	Estonia	Females	Estonian Biobank	Sex	60-80%	20	0.05	0.01	0.08	0.05	0.01	0.08
Coronary Heart Disease	Estonia	Females	Estonian Biobank	Sex	60-80%	25	0.19	0.12	0.25	0.19	0.13	0.26
Coronary Heart Disease	Estonia	Females	Estonian Biobank	Sex	60-80%	30	0.43	0.32	0.56	0.45	0.33	0.57
Coronary Heart Disease	Estonia	Females	Estonian Biobank	Sex	60-80%	35	0.74	0.58	0.91	0.77	0.61	0.93
Coronary Heart Disease	Estonia	Females	Estonian Biobank	Sex	60-80%	40	1.06	0.85	1.31	1.1	0.9	1.31
Coronary Heart Disease	Estonia	Females	Estonian Biobank	Sex	60-80%	45	1.55	1.29	1.87	1.61	1.35	1.89
Coronary Heart Disease	Estonia	Females	Estonian Biobank	Sex	60-80%	50	2.36	1.95	2.78	2.45	2.04	2.86
Coronary Heart Disease	Estonia	Females	Estonian Biobank	Sex	60-80%	55	4.01	3.36	4.68	4.15	3.57	4.74
Coronary Heart Disease	Estonia	Females	Estonian Biobank	Sex	60-80%	60	6.96	5.69	8.33	7.21	6.01	8.62
Coronary Heart Disease	Estonia	Females	Estonian Biobank	Sex	60-80%	65	12.91	10.8	14.95	13.35	11.52	15.19
Coronary Heart Disease	Estonia	Females	Estonian Biobank	Sex	60-80%	70	23.21	19.35	26.95	23.94	20.05	27.53
Coronary Heart Disease	Estonia	Females	Estonian Biobank	Sex	60-80%	75	36.75	32	41	37.78	33.49	42.1
Coronary Heart Disease	Estonia	Females	Estonian Biobank	Sex	60-80%	80	51.3	44.94	56.54	52.48	46.52	57.42
Coronary Heart Disease	Estonia	Females	Estonian Biobank	Sex	80-90%	5	0	0	0	0	0	0
Coronary Heart Disease	Estonia	Females	Estonian Biobank	Sex	80-90%	10	0	0	0	0	0	0
Coronary Heart Disease	Estonia	Females	Estonian Biobank	Sex	80-90%	15	0	0	0	0	0	0
Coronary Heart Disease	Estonia	Females	Estonian Biobank	Sex	80-90%	20	0.05	0.01	0.09	0.05	0.01	0.09
Coronary Heart Disease	Estonia	Females	Estonian Biobank	Sex	80-90%	25	0.2	0.13	0.27	0.22	0.15	0.3
Coronary Heart Disease	Estonia	Females	Estonian Biobank	Sex	80-90%	30	0.47	0.34	0.6	0.51	0.38	0.65
Coronary Heart Disease	Estonia	Females	Estonian Biobank	Sex	80-90%	35	0.8	0.63	0.99	0.88	0.69	1.06
Coronary Heart Disease	Estonia	Females	Estonian Biobank	Sex	80-90%	40	1.14	0.91	1.41	1.26	1.03	1.5
Coronary Heart Disease	Estonia	Females	Estonian Biobank	Sex	80-90%	45	1.67	1.39	2.01	1.84	1.54	2.14
Coronary Heart Disease	Estonia	Females	Estonian Biobank	Sex	80-90%	50	2.54	2.08	3.03	2.79	2.33	3.23
Coronary Heart Disease	Estonia	Females	Estonian Biobank	Sex	80-90%	55	4.31	3.59	5.09	4.73	4.06	5.44
Coronary Heart Disease	Estonia	Females	Estonian Biobank	Sex	80-90%	60	7.48	6	9.19	8.19	6.75	9.71
Coronary Heart Disease	Estonia	Females	Estonian Biobank	Sex	80-90%	65	13.84	11.51	16.17	15.1	12.97	17.26
Coronary Heart Disease	Estonia	Females	Estonian Biobank	Sex	80-90%	70	24.76	20.44	29.15	26.83	22.43	30.73
Coronary Heart Disease	Estonia	Females	Estonian Biobank	Sex	80-90%	75	38.9	33.51	43.91	41.74	36.83	46
Coronary Heart Disease	Estonia	Females	Estonian Biobank	Sex	80-90%	80	53.76	46.53	59.52	56.91	50.91	61.88
Coronary Heart Disease	Estonia	Females	Estonian Biobank	Sex	90-95%	5	0	0	0	0	0	0
Coronary Heart Disease	Estonia	Females	Estonian Biobank	Sex	90-95%	10	0	0	0	0	0	0
Coronary Heart Disease	Estonia	Females	Estonian Biobank	Sex	90-95%	15	0	0	0	0	0	0
Coronary Heart Disease	Estonia	Females	Estonian Biobank	Sex	90-95%	20	0.05	0.01	0.09	0.06	0.01	0.1
Coronary Heart Disease	Estonia	Females	Estonian Biobank	Sex	90-95%	25	0.21	0.13	0.28	0.25	0.17	0.33
Coronary Heart Disease	Estonia	Females	Estonian Biobank	Sex	90-95%	30	0.48	0.34	0.65	0.57	0.43	0.73
Coronary Heart Disease	Estonia	Females	Estonian Biobank	Sex	90-95%	35	0.82	0.63	1.04	0.97	0.77	1.18
Coronary Heart Disease	Estonia	Females	Estonian Biobank	Sex	90-95%	40	1.18	0.93	1.49	1.39	1.14	1.67
Coronary Heart Disease	Estonia	Females	Estonian Biobank	Sex	90-95%	45	1.72	1.4	2.13	2.04	1.69	2.39
Coronary Heart Disease	Estonia	Females	Estonian Biobank	Sex	90-95%	50	2.62	2.1	3.22	3.1	2.56	3.6
Coronary Heart Disease	Estonia	Females	Estonian Biobank	Sex	90-95%	55	4.44	3.62	5.35	5.23	4.41	6.03
Coronary Heart Disease	Estonia	Females	Estonian Biobank	Sex	90-95%	60	7.69	6.09	9.44	9.05	7.45	10.85
Coronary Heart Disease	Estonia	Females	Estonian Biobank	Sex	90-95%	65	14.22	11.74	16.88	16.61	14.27	19.05
[truncated: 19 more rows]
