# Supplementary material for: A unified framework for estimating country-specific cumulative incidence for 18 diseases stratified by polygenic risk
Source: Nat Commun. 2024 Jun 12;15:5007. doi: 10.1038/s41467-024-48938-2 (PMC11169548; doi:10.1038/s41467-024-48938-2)
Supplement: Supplementary file 11 — Supplementary Data 8 [file 41467_2024_48938_MOESM11_ESM.xlsx]

## Sheet: Supplementary Dat
Supplementary Data 8. Harmonized definitions of flagship diseases using ICD-10 and ICD-9 codes.
Endpoints	ICD 10 Codes	ICD 9 Codes	Exclude ICD 10 codes	Exclude ICD 9 codes	Other exclusions
All cancers	C00|C01|C02|C03|C04|C05|C06|C07|C08|C09|C10|C11|C12|C13|C14|C15|C16|C17|C18|C19|C20|C21|C22|C23|C24|C25|C30|C31|C32|C33|C34|C35|C36|C37|C38|C39|C40|C41|C43|C44|C45|C46|C47|C48|C49|C50|C51|C52|C53|C54|C55|C56|C57|C58|C60|C61|C62|C63|C64|C65|C66|C67|C68|C69|C70|C71|C72|C73|C74|C75|C76|C77|C78|C79|C80	140|141|142|143|144|145|146|147|148|149|150|151|152|153|154|155|156|157|158|159|160|161|162|163|164|165|170|171|172|173|174|180|181|182|183|184|185|186|187|188|189|190|191|192|193|194|195|199
Colorectal cancer	C18|C19|C20	153|1540|1541
Breast cancer	C50	174			females only
Type 2 diabetes	E11	25000|25010	E10|E100|E101|E102|E103|E104|E105|E106|E107|E108|E109
Prostate cancer	C61	185			males only
Coronary heart disease	I200|I21|I22|I23|I24|I25|I46	410|4110|411|412|413|414|798
Melanoma of skin	C43	172
Asthma	J45|J46	493
Type 1 diabetes	E10	25001|25011	E11|E110|E111|E112|E113|E114|E115|E116|E117|E118|E119
Atrial fibrillation and flutter	I48	4273
Depression	F32|F33	2961|2968|3004
Lung cancer	C34	162		1620
Rheumatoid arthritis	M058|M059	7140A
Hip-Osteoarthritis	M16|M167|M160	7151E|7152E
Knee-Osteoarthritis	M17|M170|M175	7151F|7152F
Gout	M10	2740
Epilepsy	G40	345
Appendicitis	K35	540
