# Supplementary material for: A unified framework for estimating country-specific cumulative incidence for 18 diseases stratified by polygenic risk
Source: Nat Commun. 2024 Jun 12;15:5007. doi: 10.1038/s41467-024-48938-2 (PMC11169548; doi:10.1038/s41467-024-48938-2)
Supplement: Supplementary file 12 — Supplementary Data 9 [file 41467_2024_48938_MOESM12_ESM.xlsx]

## Sheet: Supplementary Data 9
Supplementary Data 9. Phenotype matching between Global Burden of Disease and UK Biobank
Disease	Included in both Global Burden of Disease and INTERVENE Definition				Included in either Global Burden of Disease or INTERVENE Definition				Overlap between definitions (%)
	ICD-10 Code	N	ICD-9 Code	N	ICD-10 Code	N	ICD-9 Code	N
Colorectal cancer	C18	8454	153	20	C21 - C21.8	429	154.2 - 154.9	3	0.97
	C19	1501	154	6	-	-	209.1 - 209.17	0
	C20	2943	154.1	7	-	-	-	-
Lung cancer	C34 - C34.92	8120	162.1 - 162.9	6	C33	24	162	0	1
	-	-	-	-	-	-	209.21	0
Melanoma of skin	C43	4610	172	41	-	-	-	-	1
Breast cancer	C50	21809	174	206	-	-	175	0	1
Prostate cancer	C61	13783	185	2	-	-	-	-	1
Coronary Heart Disease	I20.0	39725	410	184	I20.1	352	-	-	0.82
	I21	18085	411	3	I20.8	3066	-	-
	I22	1016	412	44	I20.9	28112	-	-
	I23	93	413	173	I46	2959	-	-
	I24	4216	414	258	-	-	-	-
	I25	93110	-	-	-	-	-	-
Atrial Fibrillation	I48	53302	427.3	65	-	-	-	-	1
Asthma	J45	48672	493	209	-	-	-	-	1
	J46	424	-	-	-	-	-	-
Appendicitis	K35	4834	540	275	K36	144	541	95	0.84
	-	-	-	-	K37	732	542	15
Epilepsy	G40	8741	345	2	G41	337	-	-	0.96
Major Depressive Disorder	F32	30947	-	-	-	-	296	10	1
	F33	1439	-	-	-	-	311	57
	-	-	-	-	-	-	300.4	7
Type 1 Diabetes	E10.0 - E10.1	553	250.01	15	E10.2	167	250.2 - 250.3	7	0.97
	E10.3 - E10.9	6174	250.11	3	-	-	250.5 - 250.9	11
Type 2 Diabetes	E11 - E11.1	604	250	40	E11.2	688	250.2 - 250.3	7	0.99
	E11.3 - E11.9	46833	250.1	2	-	-	250.5 - 250.9	11
Rheumatoid Arthritis	M05.8	106	-	-	M05.0 - M05.7	222	714	82	0.8
	M05.9	1625	-	-	M08	128	-	-
	-	-	-	-	M09	2	-	-
Hip Osteoarthritis	M16	26778	-	-	-	-	715.15	2	1
	-	-	-	-	-	-	715.25	1
	-	-	-	-	-	-	715.35	33
Knee Osteoarthritis	M17	43782	-	-	-	-	-	-	1
Gout	M10.0 - M10.1	328	274	9	M10.2	9	712	0	1
	M10.3 - M10.9	11865	-	-	-	-	-	-
