# Supplementary material for: A unified framework for estimating country-specific cumulative incidence for 18 diseases stratified by polygenic risk
Source: Nat Commun. 2024 Jun 12;15:5007. doi: 10.1038/s41467-024-48938-2 (PMC11169548; doi:10.1038/s41467-024-48938-2)
Supplement: Supplementary file 13 — Supplementary Data 10 [file 41467_2024_48938_MOESM13_ESM.xlsx]

## Sheet: Supplementary Data 10
Supplementary Data 10. Genome-wide association study summary statistics used to compute PGS and sample overlap with each biobank.
							Sample Overlap
Phenotype	Link to paper	1st author and year	GWAS Trait (note: may not match INTERVENE endpoint)	Controls	Cases	Link to sumstats	UK Biobank	Estonian Biobank	FinnGen	Trøndelag Health Study	Mass General Brigham	Genomics England	Generation Scotland
All cancers	NA	NA	Any cancer	302,026	69,190	NA	Y
Colorectal cancer	https://doi.org/10.1038/s41467-019-09775-w	Law et al 2019	Colorectal cancer	71,379	34,627	NA	Y		Y				Y
Breast cancer	https://doi.org/10.1038/nature24284	Michailidou et al 2017	Breast cancer	63,082	76,192	http://ftp.ebi.ac.uk/pub/databases/gwas/summary_statistics/GCST004001-GCST005000/GCST004988/
Type 2 diabetes	https://doi.org/10.1038/s41588-018-0241-6	Mahajan et al 2018	Type 2 diabetes	824,006	74,124	http://diagram-consortium.org/downloads.html	Y	Y
Prostate cancer	https://doi.org/10.1038/s41588-018-0142-8	Schumacher et al 2018	Prostate cancer	61,106	79,148	http://ftp.ebi.ac.uk/pub/databases/gwas/summary_statistics/GCST006001-GCST007000/GCST006085/
Coronary heart disease	https://www.nature.com/articles/ng.3913	Nelson et al. 2017	Coronary artery disease	260,875	71,602	http://www.cardiogramplusc4d.org/data-downloads/	Y	Y	Y	Y
Skin melanoma	https://doi.org/10.1038/s41467-020-18246-6	Rashkin et al. 2020	Melanoma	410,350	6,777	http://ftp.ebi.ac.uk/pub/databases/gwas/summary_statistics/GCST90011001-GCST90012000/GCST90011809/	Y
Asthma	https://doi.org/10.1038/s41467-020-15649-3	Han et al. 2020	Asthma	447,859	88,486	http://ftp.ebi.ac.uk/pub/databases/gwas/summary_statistics/GCST010001-GCST011000/GCST010043/	Y		Y
Type1 diabetes	https://doi.org/10.1038/s41588-021-00880-5	Robertson et al. 2021	Type 1 Diabetes	37,374	22,153	http://ftp.ebi.ac.uk/pub/databases/gwas/summary_statistics/GCST90013001-GCST90014000/GCST90013445/
Atrial fibrillation and flutter	https://doi.org/10.1038/s41588-018-0133-9	Roselli et al. 2018	Atrial fibrillation	522,744	65,446	http://ftp.ebi.ac.uk/pub/databases/gwas/summary_statistics/GCST006001-GCST007000/GCST006061/	Y	Y	Y		Y		Y
Depression	https://doi.org/10.1038/s41588-018-0090-3	Wray et al 2018	Major depressive disorder	113,154	59,851	https://figshare.com/articles/dataset/mdd2018/14672085	Y
Lung cancer	https://doi.org/10.1038/s41588-021-00931-x	Sakaue et al. 2021	Lung carcinoma	663,294	8,235	http://ftp.ebi.ac.uk/pub/databases/gwas/summary_statistics/GCST90018001-GCST90019000/GCST90018875/	Y		Y
Rheumatoid arthritis	http://dx.doi.org/10.1136/annrheumdis-2020-219065	Ha et al. 2020	Rheumatoid arthritis	288,664	22,628	http://ftp.ebi.ac.uk/pub/databases/gwas/summary_statistics/GCST90013001-GCST90014000/GCST90013534/
Hip osteoarthiritis	https://doi.org/10.1038/s41588-018-0327-1	Tachamazidou et al 2019	Hip osteoarthritis	378,169	15,704	http://ftp.ebi.ac.uk/pub/databases/gwas/summary_statistics/GCST007001-GCST008000/GCST007091/	Y
Knee osteoarthiritis	https://doi.org/10.1038/s41588-018-0327-1	Tachamazidou et al 2019	Knee osteoarthritis	378,169	24,955	http://ftp.ebi.ac.uk/pub/databases/gwas/summary_statistics/GCST007001-GCST008000/GCST007090/	Y
Gout	https://doi.org/10.1038/s41588-019-0504-x	Tin et al 2019	Urate	457,690		http://ftp.ebi.ac.uk/pub/databases/gwas/summary_statistics/GCST008001-GCST009000/GCST008972/		Y					Y
Epilepsy	https://doi.org/10.1038/s41467-018-07524-z	Abou-Khalil et al 2018	Epilepsy	29,677	15,212	http://ftp.ebi.ac.uk/pub/databases/gwas/summary_statistics/GCST007001-GCST008000/GCST007343/
Appendicitis	https://doi.org/10.1038/s41588-021-00954-4	Jiang et al 2021	Acute appendicitis	453,760	2,588	https://www.ebi.ac.uk/gwas/studies/GCST90044141	Y
