# Supplementary material for: A unified framework for estimating country-specific cumulative incidence for 18 diseases stratified by polygenic risk
Source: Nat Commun. 2024 Jun 12;15:5007. doi: 10.1038/s41467-024-48938-2 (PMC11169548; doi:10.1038/s41467-024-48938-2)
Supplement: Supplementary file 14 — Supplementary Data 11 [file 41467_2024_48938_MOESM14_ESM.xlsx]

## Sheet: Supplementary Data 11
Supplementary Data 11. Age of onset quartiles by study.
Phenotype	UK Biobank			FinnGen			Trøndelag Health Study			Estonian Biobank			Mean			Standard Deviation
	0.25	0.5	0.75	0.25	0.5	0.75	0.25	0.5	0.75	0.25	0.5	0.75	0.25	0.5	0.75	0.25	0.5	0.75
Breast Cancer	52.89	60.2	66.9	50.31	58.44	66.28	53.5	62.9	72.4	46.01	53.79	63.48	50.68	58.83	67.26	3.4	3.83	3.73
Epilepsy	NA	NA	NA	20.94	43.38	62.94	NA	NA	NA	21.75	36.81	53.5	21.35	40.1	58.22	0.57	4.65	6.68
Gout	61.85	68.39	73.43	55.69	65.92	74.39	62.8	74.3	82.1	47.92	57.2	66.92	57.07	66.45	74.21	6.86	7.1	6.22
Prostate Cancer	63.03	67.84	72.16	63.21	68.83	74.45	64.7	70.7	77.3	59.47	65.65	71.67	62.6	68.25	73.89	2.22	2.1	2.57
Rheumatoid Arthritis	57.6	64.4	70.7	44.92	55.31	64.91	52.9	62.5	72.9	42.62	52.99	61.91	49.51	58.8	67.61	6.96	5.51	5.08
Type 1 Diabetes	NA	NA	NA	7.63	12.9	26.8	NA	NA	NA	17.61	26.56	39.76	12.62	19.73	33.28	7.06	9.66	9.16
All Cancers	PRS Sumstat Overlap			53.41	63.84	71.77	59.4	68.7	77.1	47.21	58.07	67.84	53.34	63.54	72.24	6.1	5.32	4.65
Atrial Fibrillation	PRS Sumstat Overlap			60.52	69.11	76.49	68.1	76.8	83.5	55.92	65.05	73.32	61.51	70.32	77.77	6.15	5.97	5.21
Coronary Heart Disease	PRS Sumstat Overlap			57.8	66.32	74.31	PRS Sumstat Overlap			53.92	62.03	70.38	55.86	64.18	72.35	2.74	3.03	2.78
Type 2 Diabetes	PRS Sumstat Overlap			52.83	60.8	68.48	60.7	70.6	79.3	49.54	57.72	65.6	54.36	63.04	71.13	5.73	6.73	7.22
Skin Melanoma	PRS Sumstat Overlap			50.27	61.9	70.84	51.8	64.1	73.1	37.47	51.07	64.19	46.51	59.02	69.38	7.87	6.98	4.63
Asthma	PRS Sumstat Overlap			28.68	48.28	62.11	39.6	55.5	67.7	25.83	41.8	56.4	31.37	48.53	62.07	7.27	6.85	5.65
Major Depressive Disorder	PRS Sumstat Overlap			28.04	41.89	53.63	39.7	50.8	66.3	28.2	39.35	51.65	31.98	44.01	57.19	6.69	6.01	7.95
Lung Cancer	PRS Sumstat Overlap			PRS Sumstat Overlap			65.2	71.3	78.3	56.37	64.74	72.73	60.79	68.02	75.52	6.24	4.64	3.94
Hip Osteoarthritis	PRS Sumstat Overlap			56.85	65	72.24	59.9	68.8	76.4	50.24	58.43	66.75	55.66	64.08	71.8	4.94	5.25	4.84
Knee Osteoarthritis	PRS Sumstat Overlap			51.48	59.14	67.79	55.7	64.6	73.6	46.86	55.19	63.41	51.35	59.64	68.27	4.42	4.73	5.11
Appendicitis	PRS Sumstat Overlap			20.72	31.8	46.58	27.8	42.4	56.9	15.29	23.27	36.82	21.27	32.49	46.77	6.27	9.58	10.04
Colorectal Cancer	PRS Sumstat Overlap			59.46	68.05	75.2	65	73.1	80.1	55.84	65.06	72.99	60.1	68.74	76.1	4.61	4.06	3.64
Note: NA reflects a significantly later age at onset distribution relative to other studies due to follow-up not covering this time period. As such, resukts were not considered in the calculation of appropriate age quartiles.
