# Supplementary material for: A unified framework for estimating country-specific cumulative incidence for 18 diseases stratified by polygenic risk
Source: Nat Commun. 2024 Jun 12;15:5007. doi: 10.1038/s41467-024-48938-2 (PMC11169548; doi:10.1038/s41467-024-48938-2)
Supplement: Supplementary file 15 — Supplementary Data 12 [file 41467_2024_48938_MOESM15_ESM.xlsx]

## Sheet: Supplementary Data 1
Supplementary Data 12. Phenotype definitions utilising primary care data from the UK Biobank
Phenotype	HDR UK Ref	Read v2 Code	Term	N	CTV3 Code	Term	N
Epilepsy	PH165	1473	H/O: epilepsy	53	1473	H/O: epilepsy	120
		1B1W.	Transient epileptic amnesia	1	XaIt0	Transient epileptic amnesia	7
		1O30.	Epilepsy confirmed	2	XaJBn	Epilepsy confirmed	1
		21260	Epilepsy resolved	22	Not mapped	Epilepsy resolved	0
		212J.	Epilepsy resolved	11	21260	Epilepsy resolved	29
		6110	Contraceptive advice for patients with epilepsy		XaRFV	Contraceptive advice for patients with epilepsy	4
		667..	Epilepsy monitoring	29	667..	Epilepsy monitoring	46
		6674	Epilepsy associated problems	0	6674	Epilepsy associated problems	0
		6677	Epilepsy drug side effects	0	6677	Epilepsy drug side effects	2
		6678	Epilepsy treatment changed	0	6678	Epilepsy treatment changed	0
		6679	Epilepsy treatment started	3	6679	Epilepsy treatment started	13
		667A.	Epilepsy treatment stopped	1	667A.	Epilepsy treatment stopped	9
		667B.	Nocturnal epilepsy	6	X006x	Nocturnal epilepsy	13
		667C.	Epilepsy control good	3	XaFjh	Epilepsy control good	3
		667D.	Epilepsy control poor	0	XaFji	Epilepsy control poor	0
		667E.	Epilepsy care arrangement	1	XaIu1	Epilepsy care arrangement	0
		667F.	Seizure free >12 months	39	XaJ7s	Seizure free >12 months	45
		667G.	Epilepsy restricts employment	0	XaJB4	Epilepsy restricts employment	0
		667H.	Epilepsy prevents employment	0	XaJB5	Epilepsy prevents employment	0
		667J.	Epilepsy impairs education	0	XaJB6	Epilepsy impairs education	0
		667K.	Epilepsy limits activities	0	XaJBY	Epilepsy limits activities	0
		667L.	Epilepsy does not limit activities	0	XaJBZ	Epilepsy does not limit activities	0
		667M.	Epilepsy management plan given	0	XaJBa	Epilepsy management plan given	0
		667N.	Epilepsy severity	0	XaJBb	Epilepsy severity	0
		667P.	No seizures on treatment	2	XaJBc	No seizures on treatment	3
		667Q.	1 to 12 seizures a year	7	XaJBd	1 to 12 seizures a year	7
		667R.	2 to 4 seizures a month	1	XaJBe	2 to 4 seizures a month	1
		667S.	1 to 7 seizures a week	2	XaJBf	1 to 7 seizures a week	3
		667T.	Daily seizures	1	XaJBg	Daily seizures	5
		667V.	Many seizures a day	1	XaJBh	Many seizures a day	0
		667W.	Emergency epilepsy treatment since last appointment	0	XaJBi	Emergency epilepsy treatment since last appointment	0
		667X.	No epilepsy drug side effects	0	XaJtH	No epilepsy drug side effects	1
		667Z.	Epilepsy monitoring NOS	0	667Z.	Epilepsy monitoring NOS	4
		67AF.	Pregnancy advice for patients with epilepsy	0	XaRFX	Pregnancy advice for patients with epilepsy	0
		67IJ0	Pre-conception advice for patients with epilepsy	0	67IJ0	Pre-conception advice for patients with epilepsy	0
		8BIF.	Epilepsy medication review	29	XaIyV	Epilepsy medication review	80
		9Of3.	Epilepsy monitoring verbal invite	0	XaKby	Epilepsy monitoring verbal invite	0
		9Of4.	Epilepsy monitoring telephone invite	0	XaMFq	Epilepsy monitoring telephone invite	1
		9Of5.	Epilepsy monitoring call first letter	0	XaLMo	Epilepsy monitoring call first letter	0
		9Of6.	Epilepsy monitoring call second letter	0	XaLMp	Epilepsy monitoring call second letter	0
		9Of7.	Epilepsy monitoring call third letter	0	XaLMq	Epilepsy monitoring call third letter	0
		Eu052	[X]Schizophrenia-like psychosis in epilepsy	2	Eu052	[X]Schizophrenia-like psychosis in epilepsy	1
		Eu05y	[X]Epileptic psychosis NOS	0	Eu05y	[X]Epileptic psychosis NOS	1
		Eu060	[X]Limbic epilepsy personality	0	Eu060	[X]Limbic epilepsy personality	2
		Eu803	[X]Acquired aphasia with epilepsy [Landau - Kleffner]	0	Eu803	[X]Acquired aphasia with epilepsy [Landau - Kleffner]	0
		F1321	Progressive myoclonic epilepsy	0	F1321	Progressive myoclonic epilepsy	0
		F1321	Unverricht - Lundborg disease	0	F1321	Unverricht - Lundborg disease	0
		F1322	Myoclonic encephalopathy	0	F1322	Myoclonic encephalopathy	0
		F1422	Dyssynergia cerebellaris myoclonica	0	F1422	Dyssynergia cerebellaris myoclonica	1
		F25..	Epilepsy	573	F25..	Epilepsy	1287
		F250.	Generalised nonconvulsive epilepsy	0	F250.	Generalised nonconvulsive epilepsy	1
		F2500	Petit mal (minor) epilepsy	21	F2500	Petit mal (minor) epilepsy	14
		F2500	Epileptic absences	0	F2500	Epileptic absences	0
		F2501	Pykno-epilepsy	0	F2501	Pykno-epilepsy	0
		F2502	Epileptic seizures - atonic	0	F2502	Epileptic seizures - atonic	3
		F2503	Epileptic seizures - akinetic	1	F2503	Epileptic seizures - akinetic	0
		F2504	Juvenile absence epilepsy	1	F2504	Juvenile absence epilepsy	0
		F2505	Lennox-Gastaut syndrome	0	F2505	Lennox-Gastaut syndrome	0
		F250y	Other specified generalised nonconvulsive epilepsy	0	F250y	Other specified generalised nonconvulsive epilepsy	0
		F250z	Generalised nonconvulsive epilepsy NOS	0	F250z	Generalised nonconvulsive epilepsy NOS	1
		F251.	Generalised convulsive epilepsy	3	F251.	Generalised convulsive epilepsy	3
		F2510	Grand mal (major) epilepsy	31	F2510	Grand mal (major) epilepsy	110
		F2510	Tonic-clonic epilepsy	0	F2510	Tonic-clonic epilepsy	0
		F2511	Neonatal myoclonic epilepsy	0	F2511	Neonatal myoclonic epilepsy	0
		F2511	Otohara syndrome	0	F2511	Otohara syndrome	0
		F2512	Epileptic seizures - clonic	2	F2512	Epileptic seizures - clonic	6
		F2513	Epileptic seizures - myoclonic	4	F2513	Epileptic seizures - myoclonic	2
		F2514	Epileptic seizures - tonic	5	F2514	Epileptic seizures - tonic	8
		F2515	Tonic-clonic epilepsy	6	F2515	Tonic-clonic epilepsy	0
		F251y	Other specified generalised convulsive epilepsy	0	F251y	Other specified generalised convulsive epilepsy	0
		F251z	Generalised convulsive epilepsy NOS	0	F251z	Generalised convulsive epilepsy NOS	2
		F252.	Petit mal status	3	F252.	Petit mal status	5
		F253.	Grand mal status	6	XE15Y	Grand mal status	5
		F253.	Status epilepticus	0	X007B	Status epilepticus	4
		F254.	Partial epilepsy with impairment of consciousness	1	F254.	Partial epilepsy with impairment of consciousness	0
		F2540	Temporal lobe epilepsy	41	F2540	Temporal lobe epilepsy	170
		F2541	Psychomotor epilepsy	0	F2541	Psychomotor epilepsy	0
		F2542	Psychosensory epilepsy	0	F2542	Psychosensory epilepsy	0
		F2543	Limbic system epilepsy	0	F2543	Limbic system epilepsy	0
		F2544	Epileptic automatism	0	F2544	Epileptic automatism	0
		F2545	Complex partial epileptic seizure	7	F2545	Complex partial epileptic seizure	0
		F254z	Partial epilepsy with impairment of consciousness NOS	0	F254z	Partial epilepsy with impairment of consciousness NOS	0
		F255.	Partial epilepsy without impairment of consciousness	1	F255.	Partial epilepsy without impairment of consciousness	2
		F2550	Jacksonian, focal or motor epilepsy	9	F2550	Jacksonian, focal or motor epilepsy	1
		F2550	Focal epilepsy	0	F2550	Focal epilepsy	0
		F2550	Motor epilepsy	0	F2550	Motor epilepsy	0
		F2551	Sensory induced epilepsy	0	F2551	Sensory induced epilepsy	0
		F2552	Somatosensory epilepsy	0	F2552	Somatosensory epilepsy	1
		F2553	Visceral reflex epilepsy	0	F2553	Visceral reflex epilepsy	0
		F2553	Partial epilepsy with autonomic symptoms	0	F2553	Partial epilepsy with autonomic symptoms	0
		F2554	Visual reflex epilepsy	0	F2554	Visual reflex epilepsy	0
		F2555	Unilateral epilepsy	0	F2555	Unilateral epilepsy	0
		F2556	Simple partial epileptic seizure	4	F2556	Simple partial epileptic seizure	0
		F255y	Partial epilepsy without impairment of consciousness OS	0	F255y	Partial epilepsy without impairment of consciousness OS	0
		F255z	Partial epilepsy without impairment of consciousness NOS	0	F255z	Partial epilepsy without impairment of consciousness NOS	0
		F256.	Infantile spasms	0	F256.	Infantile spasms	1
		F256.	Lightning spasms	0	F256.	Lightning spasms	0
		F256.	West syndrome	0	F256.	West syndrome	0
		F2560	Hypsarrhythmia	0	F2560	Hypsarrhythmia	0
		F2561	Salaam attacks	0	F2561	Salaam attacks	0
		F256z	Infantile spasms NOS	0	F256z	Infantile spasms NOS	0
		F257.	Kojevnikov's epilepsy	0	F257.	Kojevnikov's epilepsy	0
		F258.	Post-ictal state	1	Xa3Dv	Post-ictal state	0
		F259.	Early infant epileptic encephalopathy wth suppression bursts	0	X006e	Early infant epileptic encephalopathy wth suppression bursts	1
		F259.	Ohtahara syndrome	0	X006e	Ohtahara syndrome	0
		F25A.	Juvenile myoclonic epilepsy	1	X006L	Juvenile myoclonic epilepsy	2
		F25B.	Alcohol-induced epilepsy	0	X006u	Alcohol-induced epilepsy	3
		F25C.	Drug-induced epilepsy	0	X006t	Drug-induced epilepsy	1
		F25D.	Menstrual epilepsy	0	X006w	Menstrual epilepsy	1
		F25E.	Stress-induced epilepsy	0	XaJgP	Stress-induced epilepsy	3
		F25F.	Photosensitive epilepsy	1	X006y	Photosensitive epilepsy	1
		F25G.	Severe myoclonic epilepsy in infancy	0	X006n	Severe myoclonic epilepsy in infancy	0
		F25G.	Dravet syndrome	0	X006n	Dravet syndrome	0
		F25X.	Status epilepticus, unspecified	0	Fyu59	Status epilepticus, unspecified	0
		F25y.	Other forms of epilepsy	3	F25y.	Other forms of epilepsy	6
		F25y0	Cursive (running) epilepsy	0	F25y0	Cursive (running) epilepsy	0
		F25y1	Gelastic epilepsy	0	F25y1	Gelastic epilepsy	4
		F25y2	Locl-rlt(foc)(part)idiop epilep&epilptic syn seiz locl onset	0	F25y2	Locl-rlt(foc)(part)idiop epilep&epilptic syn seiz locl onset	0
		F25y3	Complex partial status epilepticus	2	F25y3	Complex partial status epilepticus	0
		F25y4	Benign Rolandic epilepsy	0	F25y4	Benign Rolandic epilepsy	0
		F25y5	Panayiotopoulos syndrome	0	F25y5	Panayiotopoulos syndrome	0
		F25yz	Other forms of epilepsy NOS	0	F25yz	Other forms of epilepsy NOS	2
		F25z.	Epilepsy NOS	35	XE15a	Epilepsy NOS	83
		F25z.	Fit (in known epileptic) NOS	0	XaC34	Fit (in known epileptic) NOS	8
		Fyu50	[X]Other generalized epilepsy and epileptic syndromes	0	Fyu50	[X]Other generalized epilepsy and epileptic syndromes	3
		Fyu51	[X]Other epilepsy	1	Fyu51	[X]Other epilepsy	4
		Fyu52	[X]Other status epilepticus	0	Fyu52	[X]Other status epilepticus	0
		Fyu59	[X]Status epilepticus, unspecified	0	Fyu59	[X]Status epilepticus, unspecified	0
Gout	PH177	1443	H/O: gout	79	1443	H/O: gout	199
		2D52.	O/E - auricle of ear - tophi	0	2D52.	O/E - auricle of ear - tophi	3
		669..	Gout monitoring	26	669..	Gout monitoring	22
		6691	Initial gout assessment	1	6691	Initial gout assessment	6
		6692	Follow-up gout assessment	0	6692	Follow-up gout assessment	2
		6693	Joints gout affected	0	6693	Joints gout affected	3
		6695	Date gout treatment started	0	6695	Date gout treatment started	3
		6696	Date of last gout attack	0	6696	Date of last gout attack	2
		6697	Gout associated problems	0	6697	Gout associated problems	1
		669Z.	Gout monitoring NOS	1	669Z.	Gout monitoring NOS	2
		C34..	Gout	2879	C34..	Gout	0
		C340.	Gouty arthropathy	20	C340.	Gouty arthropathy	220
		C341.	Gouty nephropathy	0	C341.	Gouty nephropathy	1
		C341z	Gouty nephropathy NOS	0	C341z	Gouty nephropathy NOS	0
		C342.	Idiopathic gout	1	X40UW	Idiopathic gout	200
		C344.	Drug-induced gout	0	X702q	Drug-induced gout	14
		C345.	Gout due to impairment of renal function	0	X702p	Gout due to impairment of renal function	0
		C34y.	Other specified gouty manifestation	0	C34y.	Other specified gouty manifestation	1
		C34y0	Gouty tophi of ear	0	C34y0	Gouty tophi of ear	2
		C34y1	Gouty tophi of heart	0	C34y1	Gouty tophi of heart	0
		C34y2	Gouty tophi of other sites	3	C34y2	Gouty tophi of other sites	6
		C34y3	Gouty iritis	1	C34y3	Gouty iritis	0
		C34y4	Gouty neuritis	0	C34y4	Gouty neuritis	0
		C34y5	Gouty tophi of hand	2	C34y5	Gouty tophi of hand	13
		C34yz	Other specified gouty manifestation NOS	0	C34yz	Other specified gouty manifestation NOS	1
		C34z.	Gout NOS	70	C34z.	Gout NOS	6620
		G5573	Gouty tophi of heart	1	G5573	Gouty tophi of heart	0
		N023.	Gouty arthritis	39	N023.	Gouty arthritis	360
		N0231	Gouty arthritis of the shoulder region	0	N0231	Gouty arthritis of the shoulder region	0
		N0232	Gouty arthritis of the upper arm	0	N0232	Gouty arthritis of the upper arm	0
		N0233	Gouty arthritis of the forearm	0	N0233	Gouty arthritis of the forearm	0
		N0234	Gouty arthritis of the hand	0	N0234	Gouty arthritis of the hand	3
		N0236	Gouty arthritis of the lower leg	0	N0236	Gouty arthritis of the lower leg	4
		N0237	Gouty arthritis of the ankle and foot	4	N0237	Gouty arthritis of the ankle and foot	22
		N0238	Gouty arthritis of toe	2	N0238	Gouty arthritis of toe	0
		N023x	Gouty arthritis of multiple sites	0	N023x	Gouty arthritis of multiple sites	3
		N023y	Gouty arthritis of other specified site	0	N023y	Gouty arthritis of other specified site	0
		N023z	Gouty arthritis NOS	6	N023z	Gouty arthritis NOS	18
		Nyu17	[X]Other secondary gout	0	Nyu17	[X]Other secondary gout	0
Rheumatoid Arthritis	PH80	N047.00	Seropositive errosive rheumatoid arthritis	9	N047.	Seropositive errosive rheumatoid arthritis	0
		N04X.00	Seropositive rheumatoid arthritis	40	N04X.	Seropositive rheumatoid arthritis	0
		Nyu1100	[X]Other seropositive rheumatoid arthritis	0	Nyu11	[X]Other seropositive rheumatoid arthritis	0
		Nyu1G00	[X]Seropositive rheumatoid arthritis unspecified	0	Nyu1G	[X]Seropositive rheumatoid arthritis unspecified	64
Type 1 Diabetes	PH717	C1000	Insulin dependent diabetes mellitus	37	C1000	Insulin dependent diabetes mellitus	20
		C108.	Insulin dependent diabetes mellitus	119	X40J4	Insulin dependent diabetes mellitus	870
		C108.	IDDM-Insulin dependent diabetes mellitus	0	X40J4	IDDM-Insulin dependent diabetes mellitus	0
		C108.	Type 1 diabetes mellitus	0	X40J4	Type 1 diabetes mellitus	0
		C108.	Type I diabetes mellitus	0	X40J4	Type I diabetes mellitus	0
		C1080	Insulin-dependent diabetes mellitus with renal complications	0	C1080	Insulin-dependent diabetes mellitus with renal complications	1
		C1080	Type I diabetes mellitus with renal complications	0	C1080	Type I diabetes mellitus with renal complications	0
		C1080	Type 1 diabetes mellitus with renal complications	0	C1080	Type 1 diabetes mellitus with renal complications	0
		C1081	Insulin-dependent diabetes mellitus with ophthalmic comps	0	C1081	Insulin-dependent diabetes mellitus with ophthalmic comps	0
		C1081	Type 1 diabetes mellitus with ophthalmic complications	0	C1081	Type 1 diabetes mellitus with ophthalmic complications	0
		C1082	Insulin-dependent diabetes mellitus with neurological comps	0	C1082	Insulin-dependent diabetes mellitus with neurological comps	0
		C1082	Type I diabetes mellitus with neurological complications	0	C1082	Type I diabetes mellitus with neurological complications	0
		C1082	Type 1 diabetes mellitus with neurological complications	0	C1082	Type 1 diabetes mellitus with neurological complications	0
		C1083	Insulin dependent diabetes mellitus with multiple complicatn	0	C1083	Insulin dependent diabetes mellitus with multiple complicatn	0
		C1083	Type I diabetes mellitus with multiple complications	0	C1083	Type I diabetes mellitus with multiple complications	0
		C1084	Unstable type I diabetes mellitus	0	C1084	Unstable type I diabetes mellitus	0
		C1084	Unstable type 1 diabetes mellitus	0	C1084	Unstable type 1 diabetes mellitus	0
		C1085	Insulin dependent diabetes mellitus with ulcer	0	C1085	Insulin dependent diabetes mellitus with ulcer	1
		C1085	Type I diabetes mellitus with ulcer	0	C1085	Type I diabetes mellitus with ulcer	0
		C1085	Type 1 diabetes mellitus with ulcer	0	C1085	Type 1 diabetes mellitus with ulcer	0
		C1086	Insulin dependent diabetes mellitus with gangrene	0	C1086	Insulin dependent diabetes mellitus with gangrene	0
		C1087	Insulin dependent diabetes mellitus with retinopathy	0	C1087	Insulin dependent diabetes mellitus with retinopathy	2
		C1087	Type I diabetes mellitus with retinopathy	0	C1087	Type I diabetes mellitus with retinopathy	0
		C1087	Type 1 diabetes mellitus with retinopathy	0	C1087	Type 1 diabetes mellitus with retinopathy	0
		C1088	Insulin dependent diabetes mellitus - poor control	1	C1088	Insulin dependent diabetes mellitus - poor control	4
		C1088	Type I diabetes mellitus - poor control	0	C1088	Type I diabetes mellitus - poor control	0
		C1088	Type 1 diabetes mellitus - poor control	0	C1088	Type 1 diabetes mellitus - poor control	0
		C1089	Type I diabetes mellitus maturity onset	7	C1089	Type I diabetes mellitus maturity onset	9
		C108A	Insulin-dependent diabetes without complication	0	C108A	Insulin-dependent diabetes without complication	0
		C108A	Type I diabetes mellitus without complication	0	C108A	Type I diabetes mellitus without complication	0
		C108B	Insulin dependent diabetes mellitus with mononeuropathy	0	C108B	Insulin dependent diabetes mellitus with mononeuropathy	0
		C108B	Type I diabetes mellitus with mononeuropathy	0	C108B	Type I diabetes mellitus with mononeuropathy	0
		C108C	Insulin dependent diabetes mellitus with polyneuropathy	0	C108C	Insulin dependent diabetes mellitus with polyneuropathy	0
		C108D	Insulin dependent diabetes mellitus with nephropathy	0	C108D	Insulin dependent diabetes mellitus with nephropathy	0
		C108D	Type I diabetes mellitus with nephropathy	0	C108D	Type I diabetes mellitus with nephropathy	0
		C108E	Insulin dependent diabetes mellitus with hypoglycaemic coma	0	C108E	Insulin dependent diabetes mellitus with hypoglycaemic coma	0
		C108E	Type I diabetes mellitus with hypoglycaemic coma	0	C108E	Type I diabetes mellitus with hypoglycaemic coma	0
		C108E	Type 1 diabetes mellitus with hypoglycaemic coma	0	C108E	Type 1 diabetes mellitus with hypoglycaemic coma	0
		C108F	Insulin dependent diabetes mellitus with diabetic cataract	0	C108F	Insulin dependent diabetes mellitus with diabetic cataract	0
		C108F	Type I diabetes mellitus with diabetic cataract	0	C108F	Type I diabetes mellitus with diabetic cataract	0
		C108F	Type 1 diabetes mellitus with diabetic cataract	0	C108F	Type 1 diabetes mellitus with diabetic cataract	0
		C108G	Insulin dependent diab mell with peripheral angiopathy	0	C108G	Insulin dependent diab mell with peripheral angiopathy	0
		C108H	Insulin dependent diabetes mellitus with arthropathy	0	C108H	Insulin dependent diabetes mellitus with arthropathy	0
		C108H	Type I diabetes mellitus with arthropathy	0	C108H	Type I diabetes mellitus with arthropathy	0
		C108J	Insulin dependent diab mell with neuropathic arthropathy	0	C108J	Insulin dependent diab mell with neuropathic arthropathy	0
		C108J	Type I diabetes mellitus with neuropathic arthropathy	0	C108J	Type I diabetes mellitus with neuropathic arthropathy	0
		C108J	Type 1 diabetes mellitus with neuropathic arthropathy	0	C108J	Type 1 diabetes mellitus with neuropathic arthropathy	0
		C10E.	Type 1 diabetes mellitus	192	X40J4	Type 1 diabetes mellitus	0
		C10E.	Type I diabetes mellitus	0	X40J4	Type I diabetes mellitus	0
		C10E.	Insulin dependent diabetes mellitus	0	X40J4	Insulin dependent diabetes mellitus	0
		C10E0	Type 1 diabetes mellitus with renal complications	0	C10E0	Type 1 diabetes mellitus with renal complications	0
		C10E0	Type I diabetes mellitus with renal complications	0	C10E0	Type I diabetes mellitus with renal complications	0
		C10E0	Insulin-dependent diabetes mellitus with renal complications	0	C10E0	Insulin-dependent diabetes mellitus with renal complications	0
		C10E1	Type 1 diabetes mellitus with ophthalmic complications	0	C10E1	Type 1 diabetes mellitus with ophthalmic complications	0
		C10E1	Type I diabetes mellitus with ophthalmic complications	0	C10E1	Type I diabetes mellitus with ophthalmic complications	0
		C10E1	Insulin-dependent diabetes mellitus with ophthalmic comps	0	C10E1	Insulin-dependent diabetes mellitus with ophthalmic comps	0
		C10E2	Type 1 diabetes mellitus with neurological complications	0	C10E2	Type 1 diabetes mellitus with neurological complications	0
		C10E2	Insulin-dependent diabetes mellitus with neurological comps	0	C10E2	Insulin-dependent diabetes mellitus with neurological comps	0
		C10E3	Type 1 diabetes mellitus with multiple complications	0	C10E3	Type 1 diabetes mellitus with multiple complications	0
		C10E3	Type I diabetes mellitus with multiple complications	0	C10E3	Type I diabetes mellitus with multiple complications	0
		C10E3	Insulin dependent diabetes mellitus with multiple complicat	0	C10E3	Insulin dependent diabetes mellitus with multiple complicat	0
		C10E4	Unstable type 1 diabetes mellitus	0	C10E4	Unstable type 1 diabetes mellitus	0
		C10E4	Unstable type I diabetes mellitus	0	C10E4	Unstable type I diabetes mellitus	0
		C10E4	Unstable insulin dependent diabetes mellitus	0	C10E4	Unstable insulin dependent diabetes mellitus	0
		C10E5	Type 1 diabetes mellitus with ulcer	0	C10E5	Type 1 diabetes mellitus with ulcer	0
		C10E5	Type I diabetes mellitus with ulcer	0	C10E5	Type I diabetes mellitus with ulcer	0
		C10E5	Insulin dependent diabetes mellitus with ulcer	0	C10E5	Insulin dependent diabetes mellitus with ulcer	0
		C10E6	Type 1 diabetes mellitus with gangrene	0	C10E6	Type 1 diabetes mellitus with gangrene	0
		C10E6	Type I diabetes mellitus with gangrene	0	C10E6	Type I diabetes mellitus with gangrene	0
		C10E6	Insulin dependent diabetes mellitus with gangrene	0	C10E6	Insulin dependent diabetes mellitus with gangrene	0
		C10E7	Type 1 diabetes mellitus with retinopathy	0	C10E7	Type 1 diabetes mellitus with retinopathy	0
		C10E7	Type I diabetes mellitus with retinopathy	0	C10E7	Type I diabetes mellitus with retinopathy	0
		C10E7	Insulin dependent diabetes mellitus with retinopathy	0	C10E7	Insulin dependent diabetes mellitus with retinopathy	0
		C10E8	Type 1 diabetes mellitus - poor control	2	C10E8	Type 1 diabetes mellitus - poor control	0
		C10E8	Type I diabetes mellitus - poor control	0	C10E8	Type I diabetes mellitus - poor control	0
		C10E8	Insulin dependent diabetes mellitus - poor control	0	C10E8	Insulin dependent diabetes mellitus - poor control	0
		C10EA	Type 1 diabetes mellitus without complication	0	C10EA	Type 1 diabetes mellitus without complication	0
		C10EA	Type I diabetes mellitus without complication	0	C10EA	Type I diabetes mellitus without complication	0
		C10EA	Insulin-dependent diabetes without complication	0	C10EA	Insulin-dependent diabetes without complication	0
		C10EB	Type 1 diabetes mellitus with mononeuropathy	0	C10EB	Type 1 diabetes mellitus with mononeuropathy	0
		C10EC	Type 1 diabetes mellitus with polyneuropathy	0	C10EC	Type 1 diabetes mellitus with polyneuropathy	0
		C10EC	Type I diabetes mellitus with polyneuropathy	0	C10EC	Type I diabetes mellitus with polyneuropathy	0
		C10EC	Insulin dependent diabetes mellitus with polyneuropathy	0	C10EC	Insulin dependent diabetes mellitus with polyneuropathy	0
		C10ED	Type 1 diabetes mellitus with nephropathy	0	C10ED	Type 1 diabetes mellitus with nephropathy	0
		C10ED	Insulin dependent diabetes mellitus with nephropathy	0	C10ED	Insulin dependent diabetes mellitus with nephropathy	0
		C10EE	Type 1 diabetes mellitus with hypoglycaemic coma	0	C10EE	Type 1 diabetes mellitus with hypoglycaemic coma	0
		C10EE	Insulin dependent diabetes mellitus with hypoglycaemic coma	0	C10EE	Insulin dependent diabetes mellitus with hypoglycaemic coma	0
		C10EF	Type 1 diabetes mellitus with diabetic cataract	1	C10EF	Type 1 diabetes mellitus with diabetic cataract	0
		C10EF	Insulin dependent diabetes mellitus with diabetic cataract	0	C10EF	Insulin dependent diabetes mellitus with diabetic cataract	0
		C10EG	Type 1 diabetes mellitus with peripheral angiopathy	0	C10EG	Type 1 diabetes mellitus with peripheral angiopathy	0
		C10EH	Type 1 diabetes mellitus with arthropathy	1	C10EH	Type 1 diabetes mellitus with arthropathy	0
		C10EJ	Type 1 diabetes mellitus with neuropathic arthropathy	0	C10EJ	Type 1 diabetes mellitus with neuropathic arthropathy	0
		C10EK	Type 1 diabetes mellitus with persistent proteinuria	1	C10EK	Type 1 diabetes mellitus with persistent proteinuria	0
		C10EL	Type 1 diabetes mellitus with persistent microalbuminuria	0	C10EL	Type 1 diabetes mellitus with persistent microalbuminuria	0
		C10EL	Type I diabetes mellitus with persistent microalbuminuria	0	C10EL	Type I diabetes mellitus with persistent microalbuminuria	0
		C10EM	Type 1 diabetes mellitus with ketoacidosis	0	C10EM	Type 1 diabetes mellitus with ketoacidosis	0
		C10EM	Type I diabetes mellitus with ketoacidosis	0	C10EM	Type I diabetes mellitus with ketoacidosis	0
		C10EN	Type 1 diabetes mellitus with ketoacidotic coma	0	C10EN	Type 1 diabetes mellitus with ketoacidotic coma	0
		C10EN	Type I diabetes mellitus with ketoacidotic coma	0	C10EN	Type I diabetes mellitus with ketoacidotic coma	0
		C10EP	Type 1 diabetes mellitus with exudative maculopathy	0	C10EP	Type 1 diabetes mellitus with exudative maculopathy	0
		C10EP	Type I diabetes mellitus with exudative maculopathy	0	C10EP	Type I diabetes mellitus with exudative maculopathy	0
		C10EQ	Type 1 diabetes mellitus with gastroparesis	0	C10EQ	Type 1 diabetes mellitus with gastroparesis	0
		C10EQ	Type I diabetes mellitus with gastroparesis	0	C10EQ	Type I diabetes mellitus with gastroparesis	0
